# Supplementary material for: A lack of commensal microbiota influences the male reproductive tract intergenerationally in mice
Source: Reproduction. 2025 Mar 4;169(4):e240204. doi: 10.1530/REP-24-0204 (PMC11906130; doi:10.1530/REP-24-0204)
Supplement: Supplementary file 5 [file Supplemental_Tables_1-3.xlsx]

## Sheet: Supplemental Table S1
Table S1: Gene expression counts (normalized to transcripts per million) for all genes of all samples sequenced from specific-pathogen free (SPF), germ-free (GF), Rag2-/-, and F1 male offspring of GF x SPF parents (F1 GxS).
gene	transcript	SPF_TESTIS_1	SPF_TESTIS_2	SPF_TESTIS_3	GF_TESTIS_1	GF_TESTIS_2	GF_TESTIS_3	GF_TESTIS_4	SPF_CAP_1	SPF_CAP_2	SPF_CAP_3	SPF_CAP_4	GF_CAP_1	GF_CAP_2	GF_CAP_3	GF_CAP_4	GF_CAP_5	GF_CAP_6	RAG2KO_CAP_1	RAG2KO_CAP_2	F1_GxS_CAP_1	F1_GxS_CAP_2	F1_GxS_CAP_3	SPF_CAU_1	SPF_CAU_2	SPF_CAU_3	SPF_CAU_4	GF_CAU_1	GF_CAU_2	GF_CAU_3	GF_CAU_4	GF_CAU_5	GF_CAU_6	RAG2KO_CAU_1	RAG2KO_CAU_2	RAG2KO_CAU_3	F1_GxS_CAU_1	F1_GxS_CAU_2	F1_GxS_CAU_3
0610005C13Rik	NR_038165,NR_038166	0.44	0.74	0.25	0.16	0.25	0	0	1.21	2.78	2.11	1.3	2.1	1.65	2.69	1.48	3.01	1.15	1.56	2.12	1.3	3.37	1.57	0.24	0.39	0.48	0	0	0	0.19	0.2	0	0.33	0.3	0	0	0	0	0.26
0610007P14Rik	NM_021446	26.47	24.45	21.8	25.7	24.88	21.77	21.97	96.86	98.01	92.97	94.76	101.27	96.94	114.58	109.41	92.26	112.69	89.45	90.32	85.27	98.02	113.93	70.15	70.75	68.55	65.72	73.47	86.49	85.96	62.52	79.09	80.72	66.02	61.15	75.39	91.18	88.59	80.85
0610009B22Rik	NM_025319	25.95	27.28	28.06	30.61	24.83	25.58	18.86	30.56	27.11	31.09	36.87	32.77	32.47	31.05	28.63	27.32	34.2	34.79	34.34	20.91	19.31	28.45	28.72	36.19	26.59	11.49	28.71	28.21	34.31	33.13	23.14	27.95	31.19	19.47	26.07	32.06	32.83	32.59
0610009L18Rik	NR_038126	161.71	179.23	175.38	164.31	162.6	151.96	146.8	21.73	25.18	27.43	21.4	24.51	29.44	28.65	27.87	30.22	26.3	24.75	25.23	29.28	32.18	21.51	30.55	25.97	28.31	31.63	30.18	36.63	37.87	24.39	22.61	23.17	24.45	3.32	23.43	25.29	26.34	22.73
0610009O20Rik	NM_024179	142.05	138.61	158.54	121.68	124.59	120.1	129.16	35	35.18	42.41	42.76	45.5	43.37	42.2	43.74	44.94	38.71	40.01	42.29	52.16	49.45	51.74	30.41	27.36	34.51	22.93	31.57	29.21	39.5	23.55	36.14	32.69	28.17	28.73	28.67	34.33	35.81	42.26
0610010B08Rik	NM_001177543	0	0.04	0	0	0.04	0	0.01	0	0.74	0	0	0	1.22	0.5	0	0.28	0	0	0.17	1.34	0.08	0	0.28	0.52	0.32	0.35	0.29	0	0.28	0	0	0.48	0.39	0	0.44	0.49	2.48	0
0610010F05Rik	NM_027860	16.34	15.63	14.97	12.29	9.84	14.39	5.51	1.21	1.09	0.87	1.36	0.72	1.11	0.79	0.99	1.01	0.67	1.66	1.49	0.79	1.56	1.19	2.52	1.77	1.87	1.33	1.78	1.52	2.29	3.59	1.21	1.16	1.74	0.4	1.52	0.71	3.07	3.12
0610010K14Rik	NM_001177601,NM_001177603,NM_001177606,NM_001177607,NM_026757,NM_145758	31.36	30.58	43.63	22.47	30.58	31.07	20.15	92.03	91.3	85.45	100.35	93.32	102.21	113.32	92.63	93.29	81.62	96.78	88	100.44	96.91	98.46	74.79	63.78	86.17	94.79	74.84	83.57	79.06	83.8	86.06	87.2	72.01	55.87	65.45	76.68	64.28	78.32
0610011F06Rik	NM_026686	48.08	45.69	43.99	37.46	47.33	41.29	36.82	91.41	96.42	81.62	82.23	91	99.83	107.21	99.33	95.52	84.1	94.93	85.36	78.73	102.12	78.29	65.19	80.32	80.17	75.24	70.76	88.07	86.23	51.52	86.49	68.44	81.74	59.39	66.56	83.36	82.76	66.98
0610012G03Rik	NR_027897	38.3	37.1	38.57	43.19	36.33	33.04	34.45	43.3	44.35	43.65	40.06	49.63	50.79	54.6	49.74	45.78	34.13	50.8	40.87	47.99	49.53	41.45	39.76	36.29	42.25	45.66	48.14	45.03	44.65	77.47	40.51	42.25	37.37	33.64	40.76	37.29	31.37	31.11
0610030E20Rik	NM_026696	6.8	5.83	6.6	6.64	5.33	6.36	5.08	2.71	2.24	2.8	3.83	2.53	2.14	2.14	2.49	2.73	1.58	3.61	3.57	3.32	3.79	3.57	5.38	4.68	5.02	1.94	4.73	4.78	5.95	6.07	4.02	5.05	6.14	7.13	3.88	3.28	7.91	6.52
0610031O16Rik	NR_045760	0	0.35	0	0	0	0	0	0	0	0	0	0	0	0	0	0	0	0	0	0	0	0	0.46	0	0.23	0	0.13	0	0	0	0	0	0	0	0	0	0	0
0610037L13Rik	NM_028754	48.57	53.77	52.22	47.72	56.43	56.43	45.83	25.19	25.66	29.27	27.72	24.74	23.25	25.44	23.04	26.82	23.98	24.09	25.18	21.27	23.81	23.87	27.38	23.53	30.62	32.96	21.18	17.36	25.75	23.58	24.44	20.11	23.63	18.13	22.39	24	20.81	23.1
0610038B21Rik	NR_028125	0	0	0	0.25	0	0	0	0.29	0.18	0.17	0.35	0.18	0.18	0.31	0.21	0.21	0	0.18	0.05	0	0	0	0.14	0.21	0	0.3	0.13	0.2	0	0.21	1.48	0.37	0.26	0	0.06	0	0.17	0.3
0610039K10Rik	NR_028113	2.41	2.99	3.4	3.57	3.71	1.47	2.05	0.49	0.31	0.58	0.2	1.01	0.54	0.27	0.72	0.55	2.2	1.08	0.52	0.26	0.41	0.27	1.17	0.55	1.75	0.52	0.55	1.48	0.7	0.83	1.26	0.96	1.3	0	0.48	1.45	0.77	1.27
0610040B10Rik	NR_027874	9.41	8.9	17.15	13.31	16.39	15.01	16.7	14.55	9.1	7.86	8.57	11.65	9.63	9.74	2.61	6.84	15.13	9.98	4.4	10.26	5.67	4.57	11.06	9.59	17.85	10.12	8.37	14.09	13.02	8.21	4.33	10.33	9.43	5.27	13	15.18	17.38	11.65
0610040F04Rik	NR_040757,NR_104577	0.4	0.32	0.24	0.1	0	0.12	0	46.61	50.56	39.12	39.39	39.39	29.39	38.11	32.14	38.35	40.08	60.67	44.07	28.06	33.28	34.25	0.78	0.53	0.1	0.39	0.39	0.57	0.8	0.6	0.4	0	0.87	0	0.8	0.52	0.32	0.64
0610040J01Rik	NM_029554	0.49	0	0.22	0.18	0.28	0.34	0	1.6	1.93	2.02	0.92	1.61	1.19	1.83	1.12	1.79	0.51	1.15	2.01	3.29	2.47	1.01	1.49	1.23	1.36	1.05	2.3	1.05	1.36	5.5	4.13	2.09	2.15	4.62	1.56	2.52	1.2	2.13
0610043K17Rik	NR_040640	0	0	0	0	0	0	0	0	0	0	0.34	0	0.52	0.15	0.2	0	0	0.13	0.44	0	1.4	0.47	0.93	0.95	0	0	0.57	0.98	0.6	0.41	0	0.54	0.49	0	0	0	1.28	0.86
1010001N08Rik	NR_105022,NR_105023	3.48	2.73	1.85	0.87	1.42	0.76	1.56	0	0	0	0	0	0	0	0.87	0.28	0	0	0	0	0	0	0	0	0	0	0.31	0.18	0	0	0	0	0	0	0	0	0.77	1.16
1110001J03Rik	NM_025363	68.54	95.93	78.91	62.1	80.79	81.6	94.32	114.68	125.95	120.61	107.26	115.08	118.02	125.69	111.06	108.3	99.53	100.71	92.58	86.17	98.34	86.62	110.83	115.75	120.71	175.6	111.19	133.08	124.6	94.87	109.67	120.07	117.13	105.12	121.93	134.53	94.62	75.84
1110002L01Rik	NR_030694	4.26	4.35	4.81	3.52	3.9	4.37	3.59	1.1	0.3	1.09	1.66	0.98	0.58	0.5	0.81	1.12	0.74	1.29	1.6	0.81	0.88	0.64	2.14	1.51	1.26	0.15	1.81	1.43	2	1.16	1.5	1.1	2.2	4.72	2.13	0.93	1.52	1.12
1110004E09Rik	NM_026502	290.16	300.89	309.56	283.94	274.12	304.24	336.73	33.31	28.82	29.45	28.57	30.51	33.31	30.2	32.87	33.19	27.04	35.25	29.78	27.8	40.39	33.51	32.23	31.69	33.18	22.97	23.78	20.84	27.52	26.57	23.27	29.25	27.75	46.85	31.36	24.43	36.27	28.27
1110004F10Rik	NM_019772	74.48	70.93	66.38	63.03	59.57	74.86	61.75	78.04	67.54	72.61	90.22	74.54	77.35	65.36	77.22	87.25	82.74	82.36	82.17	80.46	75.37	85.54	87.11	77.56	71.9	45	78.1	65.62	91.99	111.88	68.16	75.54	72.88	67.24	73.14	79.72	83.78	84.61
1110006O24Rik	NR_027810	44.89	41.91	47.34	50.43	36.31	44.82	47.24	6.47	6.1	6.34	8.92	5.46	7.01	7.38	6.81	8.91	5.71	9.1	5.75	7.16	9.55	9.55	12.17	13.99	13.62	10.43	13.63	18.5	19.12	11.11	17.19	18.49	15.43	10.15	13.3	18.19	15.64	15.69
1110007C09Rik	NM_026738	26.24	28.72	24.44	23.48	21.47	27.93	28.53	49.25	52.86	65.57	52.51	48.44	51	59.19	54.44	58.71	64.76	44.24	38.69	62.82	70.15	54.1	92.5	93.05	134.42	121.59	155.93	151.5	166.44	295.94	124.55	144.16	91.93	105.63	98.62	116.63	119.71	116.52
1110008F13Rik	NM_026124	41.25	55.76	53.91	47.31	48.77	51.35	43.97	64.41	67.69	61.12	63.91	80.81	72.74	62.24	82.68	75.77	62.81	54.44	78.46	71.68	74.21	64.85	57.14	49.56	46.01	63.32	82.4	66.33	70.46	134.39	57.91	82.83	40.21	43.86	38.25	69.71	55.43	57.93
1110008L16Rik	NM_025373	5.61	7.11	6.44	5.65	5.32	7.37	4.77	3.06	3.01	2.58	4.66	3.24	3.29	2.37	3.28	3.45	2.39	4.2	4.36	4.03	4.63	4.02	4.55	3.89	4.29	3.16	3.47	3.32	4.12	4.02	3.94	3.98	4.21	10.22	3.28	3.09	5.54	5.09
1110008P14Rik	NM_198001	88.4	106.6	87.98	108.43	91.21	62.87	115.07	510.77	509.73	519.3	498.6	502.6	530.2	526.45	495	506.67	559.7	474.39	442.2	446.02	406.3	489.92	171.61	149.06	173.66	231.39	168.68	191.64	183.76	208.94	147.47	148.74	126.96	153.89	124.87	141.5	110.4	141.79
1110012L19Rik	NM_026787	4.91	4.21	4.25	2.77	5.68	2.81	6.27	18.8	19.76	22.93	19.34	24.68	22.36	23.86	21.36	22.58	30.19	18.96	19.91	18.08	23.82	22.57	26.85	26.43	24.03	29.42	23.56	20.89	26.21	26.83	21.78	24.19	21.58	20.89	22.5	24.52	25.14	22.59
1110015O18Rik	NR_045272	0	0	0	0	0	0	0	0	0	0	0	0	0	0	0	0	0	0	0	0	0	0	0	0	0	0	0	0	0	0	0	0	0	0	0	0	0	0
1110017D15Rik	NM_001048005,NM_001253777,NM_001253778,NM_001253780,NM_001253788,NM_028624,NR_045549,NR_045551	924.22	900.06	911.93	970.23	969.04	924.33	1000.32	7.33	17.45	12.77	7.38	9.18	6.2	6.46	12.37	11.4	7.3	5.57	8.81	10.81	14.23	4.74	0.67	4.78	1.83	0	5.08	4.44	4.9	3.06	1.72	3.45	4.11	3.28	4.75	3.94	2.54	4.12
1110019D14Rik	NR_045995	1.42	1.06	0.86	0.58	1.09	1.02	0.6	0.95	1.17	0.86	0.59	0.9	1.24	1.11	0.57	1.14	0	0.87	1.58	1.4	0.49	1.13	1.62	0.76	0.69	0.62	0.98	1.01	1.66	1.13	0.56	0	1.03	1.18	1.02	0.49	1.83	1.51
1110020A21Rik	NR_027929,NR_027930	108.84	88.3	105.75	89.77	92.36	92.93	92.33	3.75	2.57	3.28	3.36	3.21	3.05	2.84	3.37	3.96	5.02	2.81	3.48	2.91	0.93	2.17	4.32	6.03	3.99	3.52	5.16	4.94	5.33	3.65	6.12	5.79	5.93	6.93	4.7	6.36	5.47	4.69
1110025L11Rik	NM_001276278	0	0	0	0	0	0	0	0	0	0	0	0	0	0	0	0	0	0	0	0	0	0	0	0	0	0	0	0	0	0	0	0	0	0	0	0	0	0
1110028F11Rik	NR_045139	0	0.19	0	0.12	0.1	0	0	0.19	0.13	0.18	0.25	0.19	0.19	0.22	0.38	0.2	0	0.17	0.08	0.25	0	1.02	0.32	0.37	0.36	0	0.21	0.21	0.44	0.41	0	0.6	0.36	0	0.15	0.26	0.08	0.16
1110028F18Rik	NR_045470	0.36	0	0.16	0.26	0.21	0	0.68	0	0	0	0	0	0	0	0.08	0	0	0	0	0	0	0	0	0	0	0	0	0.08	0	0	0	0	0	0	0.06	0	0	0
1110032A03Rik	NM_023483	124.36	118.04	136.17	142.32	118.23	118.3	92.14	18.39	22.57	22.01	23.13	22.86	19.58	19.48	20.26	21.94	22.76	23.98	22.69	19.15	23.64	20.35	31.59	33.46	27.42	20.31	31.59	21.01	36.69	26.74	30.47	27.8	31.68	25.33	28.66	27.25	31.39	32.08
1110032F04Rik	NM_001167996	0	0	0	0.07	0.1	0	0	1.34	1.06	1.53	1.57	1.07	1.1	0.5	0.87	1.03	0.36	0.87	1	0.43	0.94	1.34	0.03	0.03	0.06	0	0	0.15	0.08	0.55	0	0.11	0.05	0	0	0	0	0.17
1110034G24Rik	NM_028637	1.61	2.17	2.63	2.15	3.34	1.48	1.23	5.73	4.77	5.79	7.2	5.53	5.71	7.75	6.62	6.06	10.04	5.91	5.89	7.31	7.43	5.76	7.32	9.77	10.12	10.73	9.2	11.75	12.38	9.47	10.94	11.63	8.64	9.61	9.52	9.7	12.27	9.09
1110036E04Rik	NR_040713	0	0	0.61	0.25	0	0	0	0	0	0	0	0	0	0	0	0	0	0	0	0	0	0	0	0	0	0	0	0	0	0	0	0	0	0	0	0	0	0
1110037F02Rik	NM_001081183	16.77	17.06	15.74	11.75	10.84	15.98	13.44	2.53	2.46	2.64	2.29	1.9	2.32	1.73	2.02	2.36	2.16	3.13	3.23	1.5	1.97	2.61	4.94	3.6	3.45	1.67	3.42	3.1	4.51	4.55	2.85	2.92	3.27	2.76	3.03	2.86	4.57	4.85
1110038B12Rik	NR_015536,NR_027943	32.59	34.83	27.64	26.62	22.18	28.53	36.83	74.87	72.06	75.7	74.57	55.93	68.73	68.47	63.74	60.35	64.08	57.44	61.21	62.4	52.08	65.41	74.48	76.04	71.47	60.95	65.82	72.74	63.51	93.83	63.64	82.57	76.02	86.67	89.53	73.38	68.9	63.3
1110038F14Rik	NM_054099	12.63	13.94	9.63	16.04	19.3	13.75	19.85	25	26.26	19.41	27.05	24.14	24.9	25.89	25.59	20.44	19.71	26.1	26.49	27.03	26.44	25.91	33.1	24.84	31.26	33.66	28.52	29.12	34.31	44.62	26.12	28.21	27.79	31.91	21.93	34.23	28.15	32.57
1110046J04Rik	NR_040707	5.07	4.55	1.23	3	3.15	2.82	2.59	0.78	0.26	0.74	1	0.51	0.88	0.34	0.61	0.12	1.41	0.3	0.54	1.34	0	0	1.78	0.94	1.74	1.75	2.4	2.04	2.24	4.41	1.21	1.62	1.65	0	1.1	3.17	4.82	2.26
1110051M20Rik	NM_175123	59.8	69.64	63.98	55.67	64.28	66.29	62.23	18.95	19.2	19.14	19.09	19.88	18.91	19.54	19.4	19.06	15.48	19.71	19.85	19.84	18.23	18.86	15.12	13.8	15.2	15.63	15.19	14.92	17.36	14.56	19.7	18.79	11.99	10.44	13.46	15.31	16.34	14.93
1110054M08Rik	NR_037954	2.11	2.03	1.09	1.02	0.7	1.39	1.15	13.73	18.46	17.04	18.59	14.17	19.12	17.83	15.37	15.54	12.54	19.93	17.31	17.05	16.29	13.95	37.82	36.05	37.63	48.07	30.55	37.88	38.74	22.22	26.96	24.57	40.02	37.97	37.73	31.04	31.03	31.31
1110057K04Rik	NM_001167767,NM_001167768,NM_172401	9.77	9.41	10.23	10.68	8.67	13.36	10.75	15.61	13.04	12.65	17.8	12.57	12.94	13.38	13.2	13.81	14.13	18.28	18.94	16.01	17.22	15.46	14.6	14.83	12.6	12.15	14.19	12.19	15.8	21.13	12.41	16.64	13.15	8.95	11.45	17.51	20.63	18.72
1110058L19Rik	NM_026503	40.08	50.45	38.68	35.66	45.42	49.84	34.48	35.74	38.7	35.59	48.61	38.85	38.29	44.04	40.64	37.07	47.73	34.29	33.73	30.22	22.84	31.77	47.3	53.35	42.87	46.99	52.43	47.19	57.94	54.96	39.58	45.54	48.83	15.1	38.78	44.67	32.51	33.9
1110059E24Rik	NM_025423	9.98	8.6	9.51	9.99	10.16	12.25	10.17	7.3	4.54	4.89	5.33	4.57	4.54	3.25	4.13	5	2.08	6.54	5.28	2.79	3.07	2.38	29.04	23.46	19.71	15.76	15.92	17.13	17.12	20.69	15.87	16.22	24	9.93	25.99	13.8	24.54	18.15
1110059G10Rik	NM_025419	1.99	0.9	1.44	1.67	1.82	1.58	1.01	2.15	1.66	1.88	3.02	1.8	1.86	1.65	1.38	1.87	1.65	2.68	2.82	1.5	1.83	2.02	4.28	2.82	2.9	1.53	3.23	2.31	2.35	4.13	1.82	2.72	2.91	2.98	2.29	2.24	4.32	3.43
1110065P20Rik	NM_001142727	209.51	226.1	208.07	208.14	238.72	207.82	213.72	168.67	179.86	173.14	135.41	168.21	180.55	203.59	165.16	152.31	197.12	165.21	154.71	114.37	119.21	136.14	89.81	99.87	94.55	101.37	78.03	96.31	90.77	73.68	91.6	94.33	95.15	106.82	93.04	72.2	71.44	73.52
1190002F15Rik	NR_037955,NR_037956	0	0	0.44	0	0	0.46	0	4.71	7.15	2.66	2.54	4.06	5.73	5.59	3.53	4.25	4.08	2.29	4.09	1.47	3.04	1.02	16.07	5	7.96	14.14	3.09	5.75	7.18	10.15	7.01	7.01	4.51	0	2.85	3.43	1.38	1.86
1190002N15Rik	NM_001033145	0.95	1.14	2.29	1.75	1.22	2.31	2.14	0.44	0.33	0.55	0.67	0.39	0.31	0.36	0.38	0.31	0	0.33	0.49	0.22	0.52	0.74	2.34	1.46	1.27	0.48	1.27	1.62	1.62	2.46	0.94	1.08	1.79	1.26	1.49	1.14	3.22	2.37
1190003K10Rik	NM_001195435	0	0	0	0	0	0.21	0	0	0	0	0	0	0	0	0	0	0	0	0	0	0	0	0	0	0	0	0	0	0	0	0	0	0	0	0	0	0	0
1190005I06Rik	NM_197988	22.11	19.93	25.04	28.14	16.48	16.83	16.66	5.17	5.33	7.49	4.04	4.12	4.69	5.61	5.4	3.9	3.02	4.02	4.79	4.33	2.81	5.24	4.68	3.67	2.67	5.39	4.71	4.7	2.25	9.64	1.3	3.04	2.16	0	3.95	5.66	1.03	1.73
1190007I07Rik	NM_001135567,NM_001135568,NM_001135569	5.02	5.19	5.15	6.02	5.53	3.58	5.42	18.53	18.22	16.27	17.5	19.2	19.23	20.68	18.29	16.26	14.75	19.7	18.98	18.9	24.87	18.9	18.49	18.99	18.93	18.81	17.62	23.73	23.32	18.42	24.59	16.52	19.03	18.62	15.59	20.86	17.83	18.41
1200014J11Rik	NM_025818	3.96	3.13	3.59	2.45	3.02	3.88	2.39	2.64	2.88	3.22	2.91	2.02	2.45	2.01	2.28	2.79	1.59	3.23	3.51	2.32	3.09	3.21	5.35	4.35	4.38	3.68	4.45	4.3	4.76	6.56	3.02	3.36	3.34	4.7	3.77	3.71	4.98	4.6
1300002E11Rik	NR_037957,NR_037958	6.05	2.85	1.85	2.53	1.68	3.78	0.24	8.65	6.64	7.32	8.7	8.74	7.44	5.25	8.05	8.92	8.19	12.02	9.58	8.72	9.81	8.41	29.04	24.89	16.13	24.36	31.14	30.62	42.13	30.79	17.12	29.29	18.83	24.07	24.02	29.48	53.41	34
1300017J02Rik	NM_027918	15.13	12.29	15.73	16.87	12.41	14.08	14.54	0.05	0.12	0	0.3	0.23	0.2	0.13	0.05	0.03	0	0.15	0.03	0	0.31	0	0.15	0.34	0.29	0.33	0.25	0.21	0.44	0.18	0.36	0.24	0.27	0.75	0.4	0.24	0.68	0.38
1500004A13Rik	NR_015498	1.81	1.82	1.62	1.61	1.33	0.87	2.36	1.1	0.95	1.41	1.54	0.98	0.94	1.27	1.03	1.31	0.29	1.06	1.71	1.35	2.05	1.69	2.32	1.66	1.23	0.5	1.87	2.08	2.11	1.81	1.48	1.31	1.73	1.57	1.36	1.5	3.92	3.84
1500009C09Rik	NR_037697,NR_037698	2.88	2.22	0.96	2.36	1.92	2.1	0.58	0	0	0	0	0	0	0	0	0	0	0	0	0	0	0	0.04	0.11	0	0	0	0	0	0	0	0	0	0	0	0	0	0
1500009L16Rik	NM_001145198	22.79	21.49	24.02	27.29	18.32	18.95	22.56	29.13	28.14	34.34	35.31	21.86	20.89	15.27	21.42	25.52	22.01	21.93	21.66	23.15	24.76	26.26	10.92	10.83	13.71	22.03	8.03	7.49	6.09	8.04	8.98	11.5	9.6	7.58	11.24	9.07	15.46	9.14
1500011B03Rik	NR_027817,NR_027818	35.28	41.19	33.27	36.16	35.97	27.85	37.32	212.39	200.39	241.32	205.43	172.92	191.77	188.37	190.03	217.95	166.58	188.17	170.04	186.18	186.66	154.8	540.16	709.93	670.12	607.41	541.19	709.69	514.85	139.49	852.47	746.43	746.78	557.86	762.12	575.12	589.91	640.84
1500011K16Rik	NR_015476	6.09	7.56	8.45	8.06	5.59	5.05	8.59	30.13	29.82	28.25	29.79	28.22	30.23	29.23	30.55	26.21	25.36	30.02	26.28	21.36	20.82	26.1	35.37	43.34	42.21	40.53	35.65	35.95	41.7	36.08	31.77	36.53	40.35	28.51	35.89	36.3	36.03	31.2
1500012F01Rik	NM_001081005	3.96	4.04	3.27	5.32	0.84	4.01	0	87.5	92.51	83.82	79.74	98.79	109.12	105.03	101.96	110.02	79.49	89.55	82.32	112.25	106.48	86.27	145.18	188.2	140.58	134.89	131.72	137.93	121.58	109.65	197.35	149.72	158.44	183.8	188.47	129.56	133.69	138.33
1500012K07Rik	NR_045812,NR_045814	0.92	0	0	0	0	0	0	0.42	0.71	0	0	0	0.26	0.15	0.62	0	0	0	0	0.46	0.71	0	4.3	5.16	6.78	2.95	3.28	1.59	5.74	0.62	2.19	2.74	2.98	6.75	1.67	3.93	0.86	3.49
1500015A07Rik	NR_029432	0.37	0.7	0.23	0.92	0.71	0.11	0	1.55	1.5	1.49	1.57	1.99	1.73	2.21	1.57	1.46	2.06	1.81	2.21	2.08	2.29	2.53	3.31	3.84	2.63	3.74	4.52	3.44	4.85	4.85	3.55	3.29	3.7	2.78	3.89	3.31	7.81	6.06
1500015L24Rik	NR_045817	0	0	0	0	0	0	0	0.62	0.78	1.1	1.25	1.79	0.68	1.82	1.37	2.1	1.4	1.28	1.52	0	1.04	1.39	0.99	0.94	0.25	0.44	0.85	0.58	1.49	0.46	2.42	0	0.55	0	0.73	0.79	1.28	1.93
1500015O10Rik	NM_024283	0.57	1.94	0.52	0.85	0.67	1.33	1.1	3.44	6.91	5	1.5	3.27	2.41	3.77	3.11	4.08	4.78	3.18	2.69	6.56	3.55	3.55	3.29	1.8	2.53	2.24	2.64	1.73	2.03	5.56	3.77	4.48	2.65	2.13	1.87	6.73	6.31	3.57
1500017E21Rik	NR_033510	0	0	0	0.08	0	0.14	0	0.95	0.05	0	1.19	0	0.1	0	0	0	1.41	0.85	0.46	0	0	0	0.03	0.23	0.17	0	0	0	0.12	0.65	0.1	0	0.17	0.63	0.12	0	0.56	0.1
1600002D24Rik	NR_040484,NR_040485	0.12	0	0	0	0	0	0	0.23	0	0.14	0.28	0.34	0.07	0.04	0.06	0	0	0	0	0.12	0	0	0	0	0	0	0	0	0.11	0	0	0	0	0	0	0.1	0	0.12
1600002H07Rik	NM_028056	4.49	5.17	3.97	3.09	2.82	3.43	3.67	4	3.43	3.84	3.82	5.27	4.29	4.06	4.34	3.31	5.77	4.38	4.78	4.94	4.92	4.35	5.17	3.34	4.05	3.85	4.19	4.64	5.25	4.93	4.46	4.25	4.34	4	3.08	4.68	4.35	2.35
1600002K03Rik	NM_027207	4.64	5.2	6.14	6.86	4.44	8.64	3.23	27.55	30.95	23.86	36.35	27.45	26.88	26.41	27.44	27.85	28.14	27.98	22.15	29.5	18.99	22.3	28.98	34.06	37.08	33.21	23.07	28.02	31.87	28.17	24.2	36.86	30	18.68	25.3	27.65	21.93	22.5
1600010M07Rik	NR_037959	0	0	0	0	0	0	0	0.21	0.35	0.99	0.34	0	0.26	0.15	0	0.79	0	0.93	1.02	0.45	1.41	0	0.93	0.16	0.34	1.17	1.72	1.58	2.82	10.84	0	4.34	0.25	0	0.16	0.35	0	3.02
1600012H06Rik	NM_001083880,NM_001083881,NM_001083882,NM_026451	5.67	6.05	5.13	4.43	3.06	3.94	3.54	4.4	4.5	4.79	6.11	4.86	4.68	2.95	3.82	5.09	4.54	6.06	5.89	5.52	4.85	4.98	12.86	8.68	9.25	3.73	9.52	7.83	10.59	13.52	4.46	7.62	8.54	3.39	7.02	6.72	13.07	13.38
1600014C10Rik	NM_001085385,NM_028166	4.62	3.82	3.68	4.74	4.73	4.03	2.72	11.51	12.39	12.02	12.1	12.59	13.08	12.64	13.91	10.89	11.23	10.01	10.29	10.24	12.66	11.77	5.51	4.44	7.05	7.61	6.36	5.96	6.57	21.25	5.85	6.62	4.36	4.8	4.64	7.43	7.45	4.91
1600014C23Rik	NM_028164	1.15	2.56	3.13	3.8	0	1.07	2.2	9.97	6.59	13.06	8.06	10.77	6.2	6.16	12.41	5.19	4.78	7.04	7.72	1.15	4.46	5.98	2.02	1.42	2.55	4.03	2.43	4.77	3.58	1.04	1.37	1.37	0.93	0	1.67	1.34	1.07	0.54
1600014K23Rik	NM_028046	23.96	18.27	20.93	23.41	26.76	23.33	22.34	0.57	0.36	0	0	0.23	0.35	0.31	0.28	0.32	0	0.18	0.1	0	0	0.32	0	0.11	0	0	0.13	0	0	0	0	0	0	0	0	0	0	0
1600015I10Rik	NM_001081273	0	0	0	0	0	0	0	0.04	0	0	0	0	0	0	0.04	0.03	0	0	0	0	0	0	0	0	0	0	0	0.08	0	0	0	0.11	0	0	0	0	0	0
1600019K03Rik	NR_040481	0	0	0	0	0	0	0	0	0	0	0	0	0	0	0	0	0	0	0	0	0	0	0	0	0	0	0	0	0	0	0	0	0	0	0	0	0	0
1600020E01Rik	NR_037960,NR_037961	22.91	24.03	29.11	30.75	25.77	30.03	43.01	14.45	12.18	15.9	11.94	12.03	9.48	14.01	9.95	12.5	12.2	14.36	10.97	12.75	20.06	10.52	31.91	28.26	29.6	24.76	23.26	26.98	24.93	30.82	20.98	28.19	26.88	25.11	24.76	26.21	19.59	26.68
1600023N17Rik	NR_073433	0	0.28	0.45	0	0.29	0	0	0.34	0.1	0.27	0	0.56	0.21	0.5	0.56	0.34	0	0.58	0.48	0.25	0.38	0.76	0.36	0.51	0.91	0.16	0.62	0.21	1.2	0.44	0.59	0.3	0	1.84	0.8	0	0.24	0.47
1600025M17Rik	NR_038168	4.25	5.35	1.93	2.74	3.13	2.48	6.12	0	0	0	0	0	0	0	0	0	0	0	0	0	0	0	0	0	0	0	0	0.23	0	0	0	0	0	0	0	0	0	0
1600027J07Rik	NR_036588	1.86	0	0.57	0	0	0	0	0	0	0	0	0	0	0	0	0	0	0	0	0	0	0	0	0	0	0	0	0	0	0.28	0	0	0	0	0	0	0	0
1600029I14Rik	NR_028123	0.89	0	0	0.22	0.69	0	0	2.12	3.41	1.94	2.87	1.24	2.47	1.76	3.62	2.98	1.24	1.54	2.78	2.36	1.84	2.14	0.42	0.1	0	0	0.25	0.13	0.13	0	0	0	0	0	0	0	0	0
1600029O15Rik	NR_033522	0	0	0.35	0.1	0	0	0	0	0.15	0	0	0	0.04	0	0	0	0	0	0.12	0	0	0.13	0	0	0.19	0	0	0	0	0	0	0	0	0	0	0	0	0.12
1700001C02Rik	NM_029285	166.8	165.56	148.57	211.24	172.65	203.23	207.72	3.81	6.84	10.24	1.96	5.56	3.57	6.08	5.95	7.97	0	3.74	3.4	4.5	13.42	5.06	0.11	0.92	0.83	0	1.74	2.77	2.5	0.51	1.8	2.71	2.04	0	2.73	2.94	1.07	1.79
1700001C19Rik	NM_001172091,NM_029296	222.34	242.94	204.82	229.93	267.04	250.14	249.88	0.91	1.46	2.33	1.73	0.68	1	1.26	1.21	0.86	0.74	0.88	0.69	0.88	1.37	0.73	0.94	5.06	2.75	0.93	3.63	3.67	3.54	2.89	4.91	3.44	4.36	10.66	7.67	4.33	0.86	4.1
1700001D01Rik	NR_045475	0	0.57	0.46	0.38	0	0	0	0	0	0	0	0.19	0	0	0	0.18	0	0	0	0	0	0	0	0	0	0	0.21	0	0	0	0	0	0	0	0	0	0	0.48
1700001F09Rik	NM_027940	166.89	168.84	156.8	164.36	168.07	207.99	141.5	0	0	0	0	0	0	0	0	0	0	0	0	0	0	0	0	0	0	0	0.48	0.25	0.85	0.63	0	0	0.31	0	0	1.79	2.17	0
1700001G01Rik	NR_130158	3.77	3.05	3.69	5.47	4.51	4.3	5.76	0	0	0	0	0	0	0	0	0	0	0	0	0	0	0	0	0	0	0	0	0	0	0	0	0	0.08	0	0	0.35	0	0.14
1700001G11Rik	NR_038077	85.53	83.18	73.08	90.32	92.81	84.74	85.16	0.95	1.59	1.49	1.78	1.17	1.58	0.81	1.85	1.43	0	0.5	1.55	3.41	1.59	0	1.51	1.43	2.52	1.99	1	1.48	1.52	0.77	1.23	3.28	2.04	2.53	1.74	1.34	0.33	2.28
1700001G17Rik	NR_033199	7.75	7.09	8.86	9.77	7.66	9.56	6.59	1.32	2.9	1.25	1.28	3.38	1.91	3.48	2.59	1.49	1.19	1.51	2.13	0.57	0.89	5.02	1.94	1.5	1.26	1.68	2.16	2.47	2.03	2.45	2.74	3.1	2.34	0	1.97	2.02	4.11	3.29
1700001J03Rik	NM_001008547	530.7	537.94	521.92	545.95	536.47	530.01	486.8	0.47	0.26	0	0.5	0.38	0.1	0.07	0.3	0.35	0	0.2	0	0	0	0.7	0.79	1.06	0.74	0	1.27	0.73	1.64	1.52	1.21	0.4	0.37	0	0.98	2.11	0.96	1.61
1700001J11Rik	NR_033613	200.24	189.48	217.21	163.18	156.65	210.83	116.54	0.17	0.04	0.2	0.21	0.07	0.05	0	0	0.03	0	0	0.06	0	0	0	0.03	0.03	0	0	0.11	0.12	0.32	0.29	0.11	0.44	0	0	0.13	0.65	0.09	0.18
1700001K19Rik	NM_025488	468.85	469.69	400.27	514.1	539.63	456.44	496.71	1.83	2.97	4.02	1.96	1.2	2.59	2.4	3.34	3.01	0	3.54	1.28	0.79	1.63	2.17	0.39	4.85	3.1	0.34	3.3	4.42	3.03	4.51	4.09	1.9	4.01	1.96	7.73	1.44	3.03	3.02
1700001K23Rik	NR_036590	30.51	36.91	41.96	59.16	58.25	45	45.44	0	0.24	0	0	0	0.18	0	0	0	0	0	0	0	0.97	0	0	0	0.46	0	0.26	0.27	0	0.56	0	0	0	0	0.23	0	0.58	0.59
1700001L05Rik	NR_027980	13.15	10.13	10.47	11.09	12.45	12.01	9.18	0.08	0.23	0.12	0.14	0.08	0.1	0.1	0.25	0.08	0	0.14	0.11	0.04	0.28	0.26	0.19	0.52	0.13	0.1	0.54	0.46	0.81	0.18	0.74	0.53	0.41	0.27	0.58	0.37	0.32	0.59
1700001L19Rik	NM_027035	39.91	34.79	39.48	57.77	45.28	42.47	39.71	0.42	0.5	0.14	0.1	0.29	0.3	0.13	0.35	0.71	0.53	0.26	0.33	0.25	1.18	0.39	0.38	0.22	0.47	0.25	0.42	0.05	0.56	0.81	0.46	0.77	0.56	0	0.69	0.6	0.37	0.74
1700001O22Rik	NM_198000,NR_028486,NR_028487	667.28	682.83	603.82	747.86	658.52	627.55	710.13	5.79	6.22	6.39	4.58	4.78	5.69	6.79	9.35	6.07	6.67	5.97	4.94	4.58	8.66	5.68	2.46	18.7	10.41	1.36	17.64	20.29	16.91	11.48	16.61	17.51	17.93	25.39	30.6	12.86	13.11	16.45
1700001P01Rik	NM_028156	164.48	163.37	152.45	169.19	144.15	167.79	160.64	0	0	0	0	0	0.13	0.15	0	0.15	0	0.26	0	0	0	0	0.13	0	0	0	0	0.19	0.4	0	0	0	0	0	0.16	0	0	0.85
1700003C15Rik	NR_045478	5.38	1.27	5.54	3.67	0.44	4.57	7.25	0	0	0	0	0	0	0	0	0	0	0	0	0	0	0	0	0	0	0	0	0	0	0	0	0	0	0	0	0	0	0
1700003D09Rik	NR_045477	0.17	0	0.16	0.76	0	0.63	0	0.24	0.34	0	0.26	0.2	0.05	0.12	0.08	0.18	0	0.2	0.22	0.34	0.26	0	0.15	0.06	0.25	0	0.21	0.15	0.45	0	0	0.41	0.09	0	0.19	0	0.34	0.16
1700003E16Rik	NM_027948	720.81	721.76	664.36	800.77	724.91	687.69	771.95	3.47	3.33	4.39	3.76	3.34	3.59	3.32	4.56	4.98	2.33	3.23	2.8	3.75	5.68	4.22	1.45	5.97	3.52	1.54	6.8	7.92	9.63	6.23	6.68	5.13	5.16	11.73	9.85	5.88	3.91	4.94
1700003F12Rik	NM_029305	1596.42	1766.17	1742.06	1694.76	2070.18	1742.85	1970.68	4.35	3.23	3.56	5.4	5.09	4.6	5.5	5.08	3.9	6.05	2.86	3.51	0.36	3.37	3.38	2.13	4.44	3.48	1.88	5.78	6.91	7.56	6.54	4.77	5.66	4.93	2.69	9.75	4.25	1.38	4.85
1700003G13Rik	NR_040720	8.39	11.97	12.13	7.33	12.01	15.23	5.84	0.18	0.44	0	0	0	0	0	0	0	0	0	0.12	0	0	0	0.22	0	0	0	1.44	0.33	0.17	0.17	0.46	0	0.41	0	0.14	0.3	0	0
1700003G18Rik	NR_029433	7.19	4.53	7.77	4.31	4.74	7.96	22.4	0	0	0	0	0	0.13	0	0.2	0	0	0	0	0	0	0	0	0	0.33	0.29	0.19	0	0.2	0.2	0	0	0.49	0	0	0	0.42	0
1700003H04Rik	NR_015460	74.65	83.37	77.05	93.89	94.67	91.6	74.81	0	0.14	1.52	0	0	0	0.12	0	0	0	0	0	0	0	0	0	0.61	0	0	0.29	0	0.77	0.47	0	0	0	0	0.13	1.09	0	0.33
1700003I22Rik	NR_126075,NR_126076	93.87	83.47	92.89	109.09	90.03	75.81	73.88	0	0.29	0.83	0.57	0	0	0	0.35	0	0	0	0	0	0	0	0	0.27	0	0	0	0	0	0.35	5.5	0.91	0.83	0	0.28	0.59	0	0.72
1700003L19Rik	NR_040507	2.84	1.59	1.61	3.15	2.07	1.32	0	0	0	0	0	0	0	0	0	0	0	0	0.11	0	0	0	0	0	0	0	0	0	0	0	0.42	0	0	0	0	0	0	0
1700003M02Rik	NM_027041	472.71	452.71	490.79	449.5	415.48	493.96	380.46	0.25	0.53	0.15	0.2	0.21	0.55	0.09	0.18	0.52	0	0.16	0.35	0.54	1.04	0.55	0	0.14	0.2	0	0.22	0.41	0.48	0.49	0.32	0.33	0.29	0	0.2	0.96	0.13	0.78
1700003M07Rik	NR_040647,NR_040648	0	0	0.76	0.31	0.27	0.43	0	0	0.05	0	0.17	0.09	0.1	0	0.05	0.08	0.48	0.03	0.04	0	0	0	0.2	0.16	0.17	0.3	0.14	0.25	0.1	0.16	0.55	0.28	0.06	0	0.25	0.27	0.22	0.22
1700003P14Rik	NR_045982	25.39	14.69	16.67	21.22	14.85	17.89	18.28	0	0	0	0	0	0.22	0	0	0	0	0	0.08	0	0	0	0.07	0.09	0	0	0.52	0.76	0.11	0.45	0	0	0.68	0	0.36	0.39	0.24	1.44
1700006A11Rik	NM_027939	28.68	21.16	25.18	20.07	16.67	19.42	10.2	0	0	0	0	0	0.07	0	0	0	0	0	0	0	0	0	0	0	0	0	0	0	0	0	0	0	0	0	0	0	0	0
1700006E09Rik	NM_029287	74.9	60.62	80.38	67.62	57.69	55.26	22.19	0	0	0	0.29	0	0	0	0	0	0	0.11	0	0	0	0	0	0.41	0	0.25	0	0	0	0	0	0	0.21	0	0.28	0	0	0
1700006F04Rik	NR_045621	13.8	12.99	14.57	14.96	9.52	6.85	8.38	0.33	0	0	0	0	0	0	0	0	0	0	0	0	0	0	0	0.26	0	0	0	0	0	0	0	0	0	0	0	0	0	0
1700006H21Rik	NR_045900	10.74	6.02	10.99	11.24	8.92	10.01	5.15	0	0	0	0	0	0	0	0	0	0	0	0	0	0	0	0	0	0	0	0.19	0	0	0	0	0	0	0	0.16	0	0	0
1700007B14Rik	NM_001164235,NM_027944	30.24	31.38	24.47	26.46	19.09	28.01	21.1	0.05	0	0.12	0	0.13	0.15	0.04	0.1	0.31	0.47	0.03	0	0	0.17	0.23	0.03	1.09	0.41	0	0.23	0.14	0.28	0.3	1.21	0.95	0.24	3.36	0.28	0.18	0	1.29
1700007F19Rik	NR_040538	5.7	6.41	6.6	4.33	3.94	4.07	4.9	0	0	0	0.11	0	0	0.05	0	0	0	0.04	0	0	0	0	0.08	0.05	0	0	0.12	0.18	0.06	0	0	0	0	0	0.05	0	0.28	0
1700007G11Rik	NM_001024614	56.35	51.21	58.51	54.93	45	62.11	37.66	0.27	0.81	0.65	0	0.91	0.26	0.2	0.27	0.31	1.24	0.35	0.39	0	0.46	0	0	0.21	0	0	0	0.13	0	0	0	0	0	0	0.22	0	0	0.57
1700007J10Rik	NR_045476	7.79	8.03	12.13	8.98	10.36	7.57	3.41	0.31	0.18	0	0.17	0.17	0.13	0	0.1	0.08	0	0	0.07	0.67	0	0	0	0	0.16	0.14	0	0	0.19	0.1	0	0.27	0	0	0.08	0	0.45	0.86
1700007K09Rik	NM_027037	143.14	105.05	130.16	162.21	151.29	132.37	112.48	1.48	4.04	1.75	4.48	2.43	2.77	2.84	2.18	2.37	6.7	2.23	2.33	1.2	2.49	1.66	38.71	38.61	30.56	46.21	25.68	37.13	54.26	10.51	32.18	35.63	30.33	14.85	27.31	33.57	29.31	36.39
1700007K13Rik	NM_027040	56.69	58.17	52.4	68.77	61.41	58.55	76.9	6.12	11.43	6.7	4.58	8.24	7.57	8.18	7.76	8.98	4.05	7.09	5.96	10.63	8.52	8.68	4.28	1.36	3.81	3.57	1.9	2.66	2.58	1.31	1.55	3.11	2.29	2.4	2.58	4.05	1.85	4.33
1700007L15Rik	NR_045709	50.36	60.88	62.22	52.7	59.5	49.7	81.5	13.22	12.35	16.98	18.19	16.27	17.26	17.42	15.54	13.16	4.43	12.42	14.41	14.13	13.73	16.84	11.03	13.25	14.37	9.64	11.14	12.26	13.04	8.47	16.09	8.93	10.39	13.12	11.58	9.69	12.13	9.13
1700007P06Rik	NR_040554	16.06	17.67	16.02	26.09	16.47	20.42	10.85	0.15	0	0	0	0	0.09	0.11	0	0	0	0	0	0	0	0	0	0	0	0	0.26	0	0.14	0	0	0	0	0	0.46	0.49	0	0
1700008C04Rik	NR_126468	1.96	0.37	1.78	1.45	2.28	1.51	0	0	0	0	0	0	0	0	0	0	0	0.1	0	0	0	0	0	0	0	0	0	0	0	0	0	0	0	0	0	0	0	0
1700008F21Rik	NM_001168369,NM_029292	42.58	33.38	41.88	49.37	33.36	43.52	31.3	0.14	0	0	0	0	0.22	0.08	0	0	0	0.04	0	0	0	0	0.09	0	0	0	0.13	0.2	0.23	0.39	0	0	0.26	0	0.17	0	0.45	0.73
1700008I05Rik	NM_027952	11.78	8.09	11.76	10.67	12.18	13.35	8.5	0	0	0	0	0	0	0	0.12	0	0	0	0	0	0	0	0	0	0	0	0	0.06	0	0.18	0	0	0.14	0	0.05	0.2	0	0.13
1700008J07Rik	NR_024331	48.24	38.11	45.54	43.69	33.5	41.03	43.83	3.54	3.36	4.47	4.94	3.57	4.46	4.55	4.72	4.92	3.1	5.05	4.81	4.04	5.16	6.75	4.21	5	3.81	1.41	6.35	6.95	6.38	4.56	6.34	6.53	7.95	5.59	7.63	5.85	6.34	5.9
1700008K24Rik	NR_038141,NR_038142,NR_038143,NR_038144,NR_038145	225.71	221.03	226.55	188.81	246.17	219.7	189.86	0.45	0.12	0.33	0	0	0.29	0.4	0.72	0.34	0	0.19	0.13	0	2.11	0.55	0	0.55	0.24	0	0.55	0.17	0.29	0.27	0	1.19	0.54	4.81	0.33	0.25	0	0
1700008O03Rik	NM_027049	40.13	48.19	46.08	51.77	55.59	48.99	51.19	0.13	0.22	0	0.41	0.21	0.32	0.38	0.25	0.19	0	0.16	0.36	0.28	0	1.15	0.16	0.39	0.82	1.45	0.46	0.24	0.49	0.88	0.33	0.33	0.3	0	0.5	0.22	0	1.33
1700008P02Rik	NM_027048	91.3	95.76	95.05	84.22	99.67	100.36	124.59	0.31	0.26	0	0.25	0.5	0.19	0	0.15	0	0	0.19	0	0	0.51	0	0	0.23	0.73	0	0.42	0.14	0.15	0	0.79	0	0	0	0	0.26	1.58	0
1700009C05Rik	NR_046040	3.66	2.99	3.63	1.72	4.64	2.78	3.82	0	0	0	0.25	0	0	0	0	0	0	0	0	0	0	0	0	0	0	0	0	0	0	0	0	0	0	0	0	0	0	0
1700009J07Rik	NR_015547	259.81	241.26	211.08	232.78	242.73	248.58	267.69	2.82	1.72	2.42	4.34	5.28	5.94	4.76	6.02	6.73	2.31	3.89	3.05	2.2	1.71	4.85	1.95	12.25	4.49	0.36	23.96	18.75	29.55	13.61	29.82	16.67	25.6	35.04	33.36	17.14	11.94	10.07
1700009N14Rik	NM_001081095	548.93	477.66	440.12	639.28	540.95	552.86	595.37	3.53	5.73	5.2	5.41	5.61	6.21	6.24	6.04	6.27	3.97	3.9	2.41	2.27	6.77	3.72	7.51	27.53	11.89	2.12	34.33	31.89	29.86	21.37	40.8	25.52	32.03	71.21	54.02	27.95	10.67	19.37
1700010B08Rik	NM_029308	285.08	294.9	334.16	270.31	298.44	291.7	303.5	0.52	0.11	1.24	1.06	0.22	0.74	0.1	0	0.3	0	0.33	0.09	0	0.44	0.29	0	0.4	1.04	0	0.59	0.73	1.13	1.41	1.02	1.02	0.93	0	0.72	2	0.81	0.27
1700010D01Rik	NM_029590	120.37	129.39	121.69	174.76	147.69	157.94	135.75	0.55	0.23	1.94	1.77	0.22	0.46	1	0	0.21	0	0.17	0	0	0.93	1.25	0.18	0.64	0.89	0	0.25	0	0	1.81	1.43	1	0.97	0	1.61	5.11	0.86	1.7
1700010I02Rik	NR_040587	2.94	1.64	4.68	4.32	3.5	2.08	0	0	0	0	0	0	0.42	0	0	0	0	0	0	0	0	0	0	0	0	0	0	0	0.33	0	0	0	0	0	0.27	0	0.68	0
1700010I14Rik	NM_025851	376.54	360.57	402.17	341.78	337.86	410.64	384.35	1.6	1.06	1.74	1.84	1.55	1.08	0.75	0.89	1.1	1.02	1.15	1.8	1.58	0.95	1	1.55	1.57	1.08	0.81	1.27	1.63	2	1.93	1.17	1.78	1.47	0.92	2.31	2.31	2.74	3.18
1700010J16Rik	NR_040579	4.32	5.17	4.97	5.32	7.34	5.06	5.51	0	0	0	0	0	0	0	0	0	0	0	0	0	0	0	0	0	0	0	0	0.12	0	0	0	0	0	0	0	0	0	0
1700010K23Rik	NR_040512	53.59	42.23	37.94	79.98	52.33	57.06	10.68	0	0	0	0	0	0	0	0	0	0	0.27	0	0	0	0	0	0.67	0	0	0	0	0.84	0.42	0	0	0	0	1.02	2.86	0	0
1700011A15Rik	NM_025487	214.58	207.12	207.75	200.09	205.15	209.76	190.76	0	0	0	0	0.11	0.33	0.19	0	0.1	0	0	0.18	0	0	0	0.41	0.29	0.21	0	0.23	0.61	0.5	0.76	0.67	0.68	0.31	0	0.61	1.54	0	0.27
1700011B04Rik	NR_045616	14.43	9.52	15.06	14.42	8.44	7.51	13.02	0.39	1.64	0.92	1.89	2.41	1.83	1.14	1.92	1.18	5.31	2.85	2.32	0.85	2.63	3.96	0.12	0	0.63	0.27	0.36	0.37	0	0	1.01	0	0	0	0	0.99	0	0
1700011C11Rik	NR_126462	1.96	1.09	1.79	3.59	1.18	0	0	0	0	0	0	0	0	0	0	0	0	0	0	0	0	0	0.29	0	0	0	0	0	0	0	0	0	0	0	0	0	0	0
1700011E24Rik	NM_029298	607.85	636.32	644.65	613.09	634.04	677.62	666.99	0.7	0.47	1.32	0.45	0.35	1.32	0.41	0.27	0.63	1.27	1.06	0.79	0	0.94	1.88	0.18	0.42	1.34	0	1.27	0.92	2.42	2.74	0	0	0	0	1.65	6.65	1.45	2.32
1700011H14Rik	NM_025956	37.59	33.8	33.19	40.85	27.01	40.26	24.76	1.06	1.63	1.82	1.4	2.47	2	2.04	2.26	1.88	4.34	1.22	1.76	2.27	3.22	1.93	105.02	84.59	80.93	32.96	73.13	86.69	96.5	44.2	42.11	37.42	82.93	63.77	71.29	29.4	44.36	71.29
1700011I03Rik	NM_029290	154.76	158.08	170.31	190.13	200.05	181.72	145.06	0.24	0.71	0.28	0.19	0.2	0.23	0.35	0.12	0.63	0	0.53	0.76	0.52	0	0	0	0.27	0	0	0.76	0.56	0.8	0.93	0	0.31	0	0	0.56	1.22	0	0.5
1700011L22Rik	NM_026315	271.35	255.01	282.11	323.46	301.24	290.14	295.1	0.47	0.4	0.28	0	0.49	0.37	0.26	0.46	0.09	0	0.22	0.33	0.25	0.79	0.26	0	1.07	0.94	0	0.64	1.65	1.13	0.58	1.83	0.92	0.56	0	1.3	1.6	0.98	0.73
1700011M02Rik	NR_073044	193.84	226.36	192.86	165.69	198.25	168.06	146	0.35	0	0	0	0	0.22	0	0	0	0	0	0	0	2.44	0	0	0	0	0	0	0	0	0	0	0	0	0	0	0	0	0
1700012A03Rik	NM_029587	614.86	643.47	543.75	710.97	769.33	631.67	673.66	6.78	5.6	8.45	5.78	12.75	12.58	13.06	13.28	13.82	8.08	8.41	4.21	6.33	15.41	11.4	5.78	40.75	13.44	0.18	82.78	94.69	90	40.41	87.03	75.9	93.55	121.46	119.7	57.41	43.2	55.06
1700012B07Rik	NM_001162428,NM_027038	204.01	163.58	183.74	229.28	185.98	175.12	163.8	0.12	0.1	0.59	1	0.2	0.39	0.09	0.24	0	0	0.24	0.17	0	0.42	0.35	0.32	0.37	0.25	0	0.11	0.35	0.23	0.73	1.28	0.32	0.15	0	0.58	0.84	0	0.51
1700012B09Rik	NM_029306	115.05	119.27	112.16	133.22	102.52	134.17	115.14	2.91	3.36	0	1.76	3.14	1.36	1.6	1.96	1.92	0	1.62	1.66	0.39	3.06	1.23	0.23	0.14	0	0	0.33	0.17	0.18	1.78	0	0	0	0	1.15	2.47	0.37	0.75
1700012D01Rik	NR_045171	2.33	4.79	8.12	4.02	4.99	5.41	2.97	0.18	0.9	0	0.58	0.29	0.89	0.39	0.53	0.67	0	0.23	0.38	0.39	0.6	0.8	2.85	2.45	1.43	3.01	3.1	1.51	1.03	0.52	2.32	0	0.63	0	1.55	0.61	2.58	1.11
1700012D14Rik	NR_015573	3.53	0.49	0.4	1.63	0	1.64	1.69	0.61	1.53	0.48	2.95	1.67	1.01	1.34	1.59	1.07	1.84	1.42	1.28	1.76	0.68	0	1.04	0.93	1.63	0.28	1.67	1.53	1.57	1.19	0.53	1.06	1.68	0	0.96	0.34	0.83	0
1700012D16Rik	NR_126464	25.09	33.62	25.97	26.5	25.44	24.8	28.31	0	0.19	0	0	0	0.14	0	0	0	0	0.14	0	0	0	0	0	0.35	0.36	0	0	0.43	0.22	0.22	0	0	0.27	0	0.54	0	0	0
1700012I11Rik	NR_045140	0	0.27	0.22	0.35	0.28	1.54	0	0	0	0	0	0	0	0	0	0	0	0	0	0	0	0	0	0.08	0.18	0.31	0	0.2	0.21	0	0	0.29	0.13	0	0	0	0	0
1700012L04Rik	NM_029588	128.27	95.54	121.34	111.95	140.94	89.76	100.57	0.26	0	0	2.92	0	0.59	0	0	0.98	0	0	0.18	0	0	1.17	1.32	2.39	2.5	0	1.19	2.21	0	1.52	2.69	1.28	2.75	0	1.23	2.9	0	1.07
1700012P22Rik	NM_027056	61.94	54.21	60.96	70.7	61.89	65.13	54.31	0.36	0.4	0.28	0.58	0.29	0.22	0.26	0.47	0.27	0	0.45	0.33	0.51	0	0	0	0	0	0	0	0	0.23	0.12	0	0.93	0	0	0	0.2	0	0
1700013D24Rik	NM_001177502	113.08	94.64	108.94	107.67	97.09	106.85	86.39	0	0.21	0	0	0	0	0	0	0.19	0	0	0	0	0	0	0	0	0	0	0.23	0.48	0	0.25	0.66	0	0	8.06	0.8	0.43	0	0
1700013F07Rik	NM_029314	417.97	375.72	414.18	483.03	488.99	437.2	448.84	2.63	2.76	2.08	2.48	1.62	0.82	1.93	2.16	1.33	3.98	2.37	0.92	3.35	2.97	3.97	0	1.18	0.71	0.61	1.41	3.33	2.34	1.51	3.43	4	1.3	10.55	5.56	2.61	3.15	4.09
1700013G24Rik	NM_027063	808.48	759.48	750.64	850.11	753.94	804.53	850.39	2.98	1.58	3.39	5.17	2.01	1.73	1.77	2.49	3.56	1	1.12	2.01	1.9	3.7	1.47	0.63	4.73	2.81	0.31	3.39	6.89	3.8	5.82	4.29	6.62	3.51	0	8.75	9.93	2.99	6.41
1700013H16Rik	NM_001200013	14.64	4.89	10.78	9.38	8.22	7.84	6.81	0	0	0	0	0	0	0	0	0	0	0	0	0	0	0	0	0	0	0	0	0	0	0	0	0	0	0	0	0	0	0
1700015E13Rik	NM_001039593	398.04	376.5	409.04	462.02	442.9	423.9	450.7	0.35	0.29	0	0	0.14	0.43	0	0.51	0.13	1.57	0.66	0.12	0.37	0	1.17	0.11	0	0	0	0.47	0.65	0.17	2.03	0.45	0.9	0.61	0	0	2.93	0	0.36
1700015F17Rik	NM_001200025	93.33	72.48	82.79	150.82	109.34	82.85	83.96	0	0.44	0	0	0	0.22	0.38	0.17	0	0	0.22	0.12	0	0	0	0	0.53	0	0	0.16	0.16	0.5	0.34	0	0.91	0	0	0.55	0.88	0	0.36
1700015G11Rik	NM_001195601	407.64	392.98	388.78	589.49	552.31	547.48	541.34	6.4	3.66	4.76	7.13	3.93	3.7	4.13	3.96	3.39	0	3.36	2.24	0	6.91	2.8	1.81	12.4	8.58	0	1.9	7.07	11.13	7.19	5.26	9.37	11.45	12.72	17.15	13.62	4.81	10.78
1700016C15Rik	NM_027077	109.22	93.59	118.23	116.29	130.54	130.89	89.35	0.16	0.14	0.38	1.58	0.27	0.1	0.12	0.16	0	0	0	0.46	0	0	0	0.62	0.37	0	0.23	0.44	0.46	0.31	0.48	1.69	0.85	0.19	0	0.38	0.83	1.01	0.34
1700016D06Rik	NM_024271	24.82	19.74	22.19	32.25	20.92	26.75	17.52	0	0	0	0.28	0	0.11	0.06	0	0	0	0	0	0	0	0	0	0	0	0	0.16	0.08	0.17	0.17	0.23	0	0	0	0.28	0	0.37	0
1700016G22Rik	NR_045891	25.26	14.42	19.95	14.07	14.55	15.56	18.28	0	0	0	0	0	0	0.16	0	0	0	0	0	0	0	0	0.14	0	0	0	0	0.83	0	0	0	0	0.78	0	0	0	0	0
1700016H13Rik	NM_001163550,NM_028824	501.92	508.59	451.88	630.14	581.75	567.28	613.14	2.79	1.71	5.93	4.2	3.28	4.1	3.14	2.11	6.01	2.77	2.74	2.51	2.4	4.12	3.09	1.49	13.19	6.42	0.22	15.28	22.37	23.24	12.77	17.53	18.26	17.05	32.71	33.12	11.15	9.18	13.19
1700016K19Rik	NM_198637	343.01	348.75	346.61	364.25	340.34	353.95	352.64	3.81	6.2	5.99	3.68	4.39	3.18	3.61	5.84	7.62	9.16	4.25	4	6.28	4.67	2.83	0.65	0.57	0.81	0.36	1.72	1.06	0.61	1.24	1.97	1.98	0.9	0	1.49	3.65	2.37	1.05
1700016L04Rik	NR_045824	1.12	1.25	2.03	1.03	1.62	0.26	3.2	0	0	0	0	0	0	0	0	0	0	0	0	0	0	0	0	0	0	0	0	0	0	0	0	0	0	0	0	0	0	0
1700016L21Rik	NR_040460	1.71	2.87	2.35	0.63	1.03	1.63	0	0	0	0	0	0	0	0	0	0	0	0	0	0	0	0	0	0	0	0	0	0	0.39	0	0	0	0	0	0	0	0	0
1700016P04Rik	NR_038149	111.29	117.59	98.71	181.91	194.73	128.44	133.04	0.69	1.72	4.9	0.56	0.28	1.49	0.76	1.02	2.11	0	0.44	0.72	0.76	3.54	0	0.44	2.97	2.25	0	0.64	7.67	3.05	1.36	4.5	2.68	0.82	0	6.35	4.09	1.39	2.85
1700017B05Rik	NM_028820	85.14	85.43	83.61	77.91	71.74	77.72	85.89	10.94	11.55	13.36	14.4	13.5	14.93	13.84	12.16	12.74	12.03	11.45	12.4	15.19	21.44	17.24	20.67	20.21	23.94	18.99	25.78	25.19	28.62	39.45	20.66	22.05	16.58	17.05	14.56	25.29	20.48	20.3
1700017D01Rik	NM_027058	119.43	114.33	114.54	108.99	117.69	133.23	100.36	0	0.08	0.44	0	0.16	0.35	0.21	0.18	0.07	0	0.12	0.2	0.2	0	0	0.06	0.42	0	0	0.17	0.17	0.27	0.46	0.49	0.24	0.55	0	0.44	0.32	0	0.39
1700017G19Rik	NR_040445	13.02	11.2	15.19	10.77	13.55	16.31	12.43	0	0.07	0	0	0	0.03	0	0	0	0	0.03	0	0	0	0	0	0	0	0	0	0	0.04	0.13	0	0	0	0	0	0.15	0	0
1700017J07Rik	NR_040326	41.8	33.59	42.24	37.99	46.49	44.81	42.66	0	0	0	0	0	0	0	0	0	0	0	0.21	0	0	0	0	0	0	0	0	0	0.29	0.3	0	0	0	0	0	0	0	0
1700017N19Rik	NM_001081246	41.85	31.54	34.6	51.93	32.09	42.56	29.03	0.06	0	0	0	0	0.08	0.05	0	0	0	0	0.04	0	0	0	0.04	0.19	0.3	0	0.11	0.12	0	0.06	0	0	0.22	0	0.4	0.22	0	0
1700018A04Rik	NR_029439	19.89	17.68	24.9	28.84	24.51	22.66	28.75	0	0.15	0.41	0	0	0.22	0.13	0.17	0.26	1.56	0.11	0	0	0	0	0	0	0	0	0	0.16	0	0	0	0	0.41	0	0.14	0	0	0
1700018B08Rik	NM_029597	185.58	196.21	206.07	239.58	222.25	207.38	191.21	0.21	0.44	0.25	0.34	0.35	0.79	0.92	0.21	0.32	0	0.73	0.07	0.23	0.35	0	0.07	0.47	0.17	0	0.19	0.88	1.31	1.13	0.82	0.82	0.12	0	0.99	0.89	0	0.44
1700018B24Rik	NR_003617	27.92	31.21	34.15	30.8	27.43	31.55	30.06	0.03	0.05	0	0.05	0	0.02	0.04	0	0.07	0	0.06	0	0	0	0.2	0	0	0	0	0.03	0	0.14	0.03	0	0	0.07	0	0.05	0.1	0	0.19
1700018C11Rik	NM_029324	448.92	442.4	414.51	486.73	543.21	497.61	479.09	2.05	1.88	3.09	2.41	0.61	1.28	0.96	1.47	2.26	0	0.83	1.18	1.22	1.26	1.68	0.36	4.13	0.9	0	2.05	1.94	3.6	2.75	1.45	4.37	1.54	8.99	5.46	3.48	1.54	2.71
1700018F24Rik	NM_027069	168.97	170.23	160.41	131.44	172.27	184.41	201.33	0.4	0	0.24	0	0.08	0.16	0.15	0	0	0	0	0.07	0	0.68	0.22	0	0	0.48	0	0	0.09	0.87	0.3	0	0	0	0	0.4	0	0	0
1700018G05Rik	NR_045422	125.25	109.75	103.51	94.46	93.77	105.09	87.37	9.96	6.69	10.03	14.28	6.58	15.62	7.35	6.83	12.09	10.55	9.63	6.17	1.71	7.93	8.91	0	0	0.63	0	0	0	0	0	0	0	0	0	0	0	0	0
1700018L02Rik	NR_028360	206.69	226.83	218.18	191.14	189.24	198.9	206.73	6.63	4.67	5.47	7.74	7.45	6.93	7.01	8.02	7.88	5.77	7.28	6.15	9.56	6.19	8.63	6.09	6.21	5.42	4.43	5.33	6.62	7.13	3.27	5.05	7.23	8.05	4.33	5.92	6.97	5.38	6.84
1700019A02Rik	NM_027070	94.8	81.43	95.9	119.73	69.02	89.14	47.55	0	0	0.48	0	0.17	0.13	0	0	0.15	0	0	0	0	0	0	6.5	2.02	2.62	1.43	0.56	0.77	1.58	0	0.53	1.06	0.48	0	1.61	1.73	0.84	2.95
1700019B03Rik	NM_029598	50.59	40.22	48.95	53.68	43.99	38.92	46.66	0.4	0	0	0.11	0.28	0.34	0.15	0.07	0.15	0	0.08	0.09	0.29	0	0	0.09	0	0.42	0.19	0.3	0.19	0.26	0.26	0.17	0.53	0.24	1.09	0.26	0.34	0.28	0.28
1700019B21Rik	NR_045442,NR_045443	12.69	7.56	13.76	11.79	7.51	13.11	9.12	0	0	0	0	0	0	0	0	0	0	0	0	0	0	0	0	0	0	0	0	0	0	0	0	0	0	0	0	0	0	0
1700019C18Rik	NR_126478	34.65	34.18	29.39	41.45	30.87	36.58	27.91	0	0	0	0	0.6	0	0	0	0	0	0	0	0	0	0	0.24	0	0	0	0	0	0	0	0	0.96	0	0	1.78	1.25	0	0.76
1700019D03Rik	NM_144953	395.33	372.49	363.47	409.84	425.18	448.61	384.29	1	1.08	2.02	1.38	0.94	0.98	0.94	1.26	1.18	2.58	0.36	0.4	1.23	1.44	0.96	1.55	4.42	2.28	1.81	3.75	4.54	6.3	3.21	4.81	2.97	2.86	4.59	5.28	5.57	7.98	4.44
1700019E08Rik	NR_040497	1.31	0	0	0.32	0.51	0.41	0	0	0	0	0	0	0	0	0	0	0	0	0	0	0	0	0	0	0	0	0	0	0	0	0	0	0	0	0	0	0	0
1700019G17Rik	NM_001145895,NM_029331	84.36	84.62	74.46	77.02	84.08	75.06	81	4.6	3.75	7.87	4.55	3.02	4.14	2.99	4.41	3.29	1.51	3.96	4.23	3.57	3.58	4.82	2.34	2.5	1.63	1.44	3.22	1.91	4.25	2.16	1.28	2.18	1.7	3.28	2.73	4.32	1.04	2.9
1700019G24Rik	NR_040255	91.19	78.8	104.57	116.14	119.29	110.85	95.28	0.79	0.89	0.63	0.86	1.09	0.33	0	1.3	0	2.41	0.34	0.37	0.58	0.9	0	0	0	0.43	0	0.24	0.25	0.52	1.04	0	0.69	0.31	0	1.26	3.59	1.08	0
1700019L03Rik	NM_025619	57.28	56.76	54.98	61.6	52.09	62.37	60.76	0.71	0.99	1.72	1.17	0.71	0.74	0.9	1.41	1.31	0.58	0.98	0.95	1.1	1.15	1.02	0.13	0.39	0.1	0.56	0.46	0.3	0.63	0.82	0.33	0.67	0.16	0	0.41	1.27	0.6	0.41
1700019M22Rik	NR_103800	228	181.15	218.48	313.18	208.3	216.99	163.04	1.72	0.36	0.51	0.69	0.18	0.67	0.16	1.48	0.65	0	0.14	0.15	0	0.73	0	0.69	2.3	0.69	0	0.59	1.42	0.83	2.32	2.23	0.56	2.28	0	3.23	2.55	3.08	3.56
1700019N19Rik	NM_026208	826.37	827.28	929.98	829.59	854.5	826.35	855.69	0.25	0.85	2.39	0.82	0.52	1.59	0.92	1.61	0.85	1.14	1.04	1.06	1.09	0.85	0.85	0.32	2.48	1.01	0	2.4	2.12	2.54	2.59	0.98	0.66	2.23	2.04	2.98	4.93	2.1	0.52
1700019O17Rik	NM_027966	153.95	145.45	145.63	140.99	140.91	122.29	151.6	0.75	0.53	0.89	0.4	0.62	0.67	0.55	0.67	0.89	0.56	0.47	0.35	0.27	1.46	0.41	0.2	1.4	0.49	0	1.74	1.39	1.9	1.34	3.55	0.65	1.47	2.02	3.51	1.59	1.18	0.78
1700020A23Rik	NM_001163483,NM_029375	172.71	186.22	150	208.51	228.8	206.03	194.67	0.35	0.74	0.61	0.42	2.27	1.48	1.14	0.51	0.93	4.79	1.32	0.8	1.13	0	1.17	0	3.09	1.25	0	2.74	4.47	4.27	1.12	0.67	1.34	2.86	16.69	3.29	1.32	0.53	3.65
1700020D05Rik	NM_023781	591.23	671.33	704.27	634.57	712.01	675.73	757.68	0.56	0.47	1.86	1.27	0.46	0.85	0.49	0.77	0.68	1.02	0.43	0.32	0.24	1.51	1	0.29	0.42	1.25	0	0.91	0.63	1.83	1.87	1.46	0.29	0.53	0	1.24	2.48	0.94	1.4
1700020D14Rik	NR_126545,NR_126545_chrY:321657_323296	43.73	27.11	61.36	73.49	46.38	58.99	32.11	0.21	0	0	0	0	0	0	0	0	0	0	0	0	0	0.48	0	0.16	0.69	0	0.59	0	0	0	0	0	0	0	0	0	0.44	0
1700020G17Rik	NR_045979	33.52	34.48	29.24	27.8	35.54	27.4	22.89	0.21	0	0	0	0	0.13	0	0.21	0.16	0	0	0.15	0	0.71	0	0.13	0.48	0	0	0.39	0.2	1.63	0	0.55	0	0.5	6.77	0.5	0.72	0	0
1700020I14Rik	NR_015473,NR_027832	12.19	12.68	11.2	14.02	12.39	13.33	11.33	1.53	2.19	4.37	2.58	3.5	3.34	2.28	2.73	3.09	1.9	3.16	2.87	2.25	3.27	3.37	5.92	4.83	3.78	2.61	4.8	4.46	6	9.69	2.06	4.31	4.21	10.31	4.09	3.33	6	4.29
1700020L24Rik	NM_025492	201.5	219.28	179.11	254.29	222.91	201.45	205.76	3.51	3.06	3.84	5.25	4.65	4.71	3.93	3.8	4.51	1.13	4.67	2.81	3.23	3.35	3.63	13.07	15.09	16.35	19.77	9.96	12.85	14.39	11.73	14.59	12.39	19.89	18.15	14.25	18.25	12.99	14.27
1700020M21Rik	NR_040742	0	0	2.34	0.95	0	0.8	0	0	0	0	0	0	0	0	0	0	0	0	0	0	0	0	0	0	0	0	0	0	0	0	0	0	0	0	0	0	0	0
1700020N01Rik	NR_027968	123.03	126.71	118.51	96.81	117.24	117.27	112.3	0.22	0.09	0.25	0.17	0.09	0.13	0	0	0.08	0	0.07	0.08	0.69	0	0	0.14	0.48	0.51	0	0.1	0.1	0.21	1.15	0.28	0	0.76	0	0.51	0.73	0.45	0
1700020N15Rik	NM_029316	68.92	58.43	59.16	70.34	75.9	93.7	68.94	0	0	0	1.58	0.2	0.46	0	0.96	0	0	0.71	0.28	0	0	0	0	1.69	0	0	0	1.88	0.35	1.44	1.91	0	0.72	0	0.85	0	1	0.67
1700020N18Rik	NR_026924	123.77	102.9	124.25	97.55	108.23	106.3	83.57	0.24	0	0	0	0	0	0.18	0	0	0	0.31	0	0	0	0	0	0.94	0	0	0.22	1.16	0.47	0.24	1.27	0	0.58	0	0.58	1.65	0	0.5
1700021F05Rik	NM_026411	26.65	31.19	36.83	23.71	33.55	30.69	36.89	15.68	12	13.58	11.18	12.28	15.48	13.16	15.5	14.72	15.34	19.84	15.57	19.7	15.76	20.7	22.63	19.51	15.41	13.63	19.16	14.52	16.66	23.85	10.49	18.72	21.23	14.73	18.88	23.26	25.46	23.01
1700021F07Rik	NM_028158	522.15	548.19	508.58	529.04	565.87	531.88	537.92	0.2	0.5	0.47	0.32	0.16	0.12	0.29	0.19	0.9	0	0.13	0.42	0	2	0	0	0.6	0	0	1.09	1.5	0.77	2.33	0.51	0.52	0.23	3.18	0.94	5.04	1.22	0.82
1700021K19Rik	NM_001200038,NM_172615	73.53	76.37	77.4	75.86	69.07	69.11	74.6	11.92	12.25	13.04	15.92	14.9	14.04	13.17	14.89	14.04	16.51	12.81	13.97	18.18	16.63	13.2	23.47	26.27	26.32	18.82	30.92	29.92	39.39	21.19	33.91	32.7	23.29	22.37	21.36	37.65	31.86	28.95
1700021N21Rik	NR_045800	27.52	27.44	28.58	31.18	37.47	26.51	44.07	0	0	0	0	0	0	0	0	0	0	0	0	0	0	0	0	0	0	0	0.12	0	0.37	0.25	0	0	0	0	0.2	1.1	0	0
1700022A21Rik	NR_003953	221.76	208.47	248.29	249.15	236.76	226.51	236.01	0.23	0.7	0.18	0.98	0.44	0.29	0.66	0.44	0.62	0	0.52	0.37	0.81	0	0.33	1.39	3.16	2.87	0.86	2.31	3.71	3.38	1.4	3.52	1.38	2.58	2.44	3.96	2.31	1.26	2.19
1700022A22Rik	NR_045509	9.32	5.74	12.84	9.12	8.73	10.58	9.21	0	0	0	0	0	0	0	0	0	0	0	0	0	0	0.31	0	0	0	0	0	0	0	0	0	0	0	0	0	0.47	0	0
1700022E09Rik	NR_040568	0.89	2.98	0.81	0.65	1.07	1.69	3.43	0	0	0	0	0	0	0	0	0	0	0	0	0	0	0	0	0	0	0	0	0	0	0	0	0	0	0	0	0	0	0
1700022H01Rik	NR_126477	71.3	76.85	81.04	97.47	89.3	76.24	92.59	0.91	0.92	0.43	0.88	0.6	0.68	0.53	0.89	0.28	0	0.69	0.64	0	0.61	1.23	0.58	0.83	0	0.51	0.67	0.86	1.23	0.36	0.47	3.32	0.21	0	1.01	1.24	0.75	1.89
1700022H16Rik	NR_045488	0	0	0.59	0.48	0	0	0	0	0	0	0	0	0	0	0	0	0	0	0	0	0	0	0	0	0	0	0	0	0	0	0	0	0	0	0	0	0	0
1700022I11Rik	NM_026088	7.69	7.98	7.95	9.56	9.14	8.96	9.33	0.06	0	0	0	0	0.02	0.04	0	0.02	0	0.07	0	0.06	0.09	0.12	0	0.02	0	0	0	0.08	0	0.11	0	0.07	0	0	0.02	0	0	0
1700023C21Rik	NR_045909	6.12	8.78	3.19	11.56	17.88	7.47	6.74	0	0	0	0	0	0	0	0	0	0	0	0	0	0	0	0	0	0	0	0	0	0	0	0	0	0	0	0	0	0	0
1700023E05Rik	NM_027970	199.16	189.71	215.46	196.67	195.34	194.51	199.45	0.31	0.21	0	0.3	0.21	0.16	0.14	0.43	0.51	0	0.16	0.26	0.13	0.21	0.83	0	0.37	0.3	0	0.39	0.87	0.42	0.49	1.13	0.82	0.74	0	1.12	1.27	0.26	0.13
1700023F02Rik	NR_038039	20.26	18.99	19.48	22.65	23.3	16.3	8.23	0.97	0	0	0	0	0	0	0	0	0	0	0	0	0	0	0	0.39	0	0.67	0.47	0	0	0.49	0	0	0.58	0	0	0.82	0	0
1700023F06Rik	NM_001254724	259.59	250.8	282.24	288.82	231.21	214.57	211.38	0.37	0.79	0.22	0.15	0.39	0.41	0.41	0.37	0.28	0.84	0.24	0.13	0	0.62	0.41	0.06	0.42	0.15	0.26	0.42	1.04	0.62	0.64	0.72	1.22	0.88	1.51	1.1	1.11	0.78	1.55
1700023L04Rik	NR_040263,NR_040264	131	121.43	99.6	140.73	106.38	122.24	117.12	4.75	1.91	2.69	3.07	2.19	3.68	2.36	2.44	2.73	3.44	1.33	1.6	2.49	8.33	0.86	2.32	6.37	3.35	1.88	12.33	9.33	11.21	6.54	14.31	6.44	13.22	6.14	17.56	8.38	12.11	9.12
1700024B18Rik	NR_045479	0.77	0.86	0.7	1.69	0	0.73	0	0	0	0	0	0	0	0	0	0	0	0	0	0	0	0	0	0	0	0	0	0	0	0	0	0	0	0	0	0	0	0
1700024F13Rik	NR_045363	14.26	7.31	5.56	6.02	8.57	7.96	14.05	0	0.63	0	0.3	0	0	0.55	0.18	0.14	0	0	0.39	0	0	0	0	0	0.3	0	0	0	0	0	0	0	0	0	0	0	0	0
1700024G13Rik	NM_001034037	104.65	103.59	93.15	105.37	117.45	123.1	155.95	2.31	1.6	1.83	1.25	3.15	3.56	5.39	3.05	4.15	7.06	1.98	4.31	1.72	3.98	6.26	0	0.61	0	0	1.46	0.38	1.91	1.53	0	0	0	6.12	0.62	2.62	0	0
1700024I08Rik	NR_126476	0	0	0.32	0	0.4	0.65	0	0	0	0	0	0	0	0	0	0	0	0	0	0	0	0	0	0	0	0	0	0	0	0	0	0	0	0	0	0	0	0
1700024N05Rik	NR_126471,NR_126472	3.13	2.01	1.89	3.75	0.35	1.1	2.28	0	0	0	0	0	0.34	0	0	0	0	0	0	0	0	0	0	0	0	0	0	0	0	0	0	0	0	0	0	0.31	0	0
1700024P04Rik	NM_027064	282.59	276.35	256.24	371.54	302.23	346.14	257.8	1.18	3.95	6.31	5.73	1.21	1.47	1.09	1.46	2.03	2.7	0.95	0.21	0	1.01	0.68	0.57	6.21	1.44	0	4.67	3.98	3.18	5.55	4.63	5.38	5.95	0	7.79	10.04	5.99	5.51
1700024P16Rik	NM_001162980,NM_001285952,NM_001285953,NR_104376	6.06	5.14	4.85	5.14	3.76	4.49	4.18	1.94	1.6	1.67	2.56	1.38	0.89	1.12	1.41	1.44	1.52	3.03	2.51	1.47	2.46	1.89	11.73	10.78	7.43	2.59	10.03	12.2	11.78	6.95	5.36	7.66	13.35	9.84	12.74	5.03	17.85	14.35
1700025B11Rik	NR_040310	33.05	35.84	32.47	49.54	34.59	35.8	38.25	0	0	0	0	0	0	0	0	0	0	0	0.17	0	0	0	0	0.19	0.39	0	0	0	0.23	0.47	0	0.63	0.57	0	0.19	0	0	2.49
1700025C18Rik	NR_033448	15.71	10.75	12.55	14.45	12.08	16.74	11.75	0	0	0	0	0	0	0	0	0.27	0	0	0	0	0	0	0	0.13	0	0	0	0	0	0	0	0	0	0	0	0	0	0.73
1700025F22Rik	NM_027074	61.07	63.03	57.14	67.16	68.95	66.29	101.05	0.2	0	0.48	0	0	0.13	0	0	0.31	0	0	0.14	0	1.36	0	0	0	0	0	0	0.19	0	0.2	0	0	0	0	0.16	1.37	0	0
1700025F24Rik	NR_040578	19.38	24.32	20.71	19.4	22.82	17.67	13.09	0	0	0	0	0	0.08	0	0	0.1	0	0	0	0	0.44	0	0	0	0	0	0	0	0	0.13	0	0	0	0	0.21	0.22	0	0.54
1700025G04Rik	NM_197990	2.64	2.83	2.9	2.42	1.67	1.91	1.61	0.72	0.64	0.58	0.75	0.49	0.44	0.49	0.54	0.61	0.65	0.77	0.71	0.41	0.78	0.77	1.45	1.3	1.5	0.96	1.18	1.07	1.87	1.91	0.69	1.15	0.82	0.67	0.71	1.03	2.62	1.36
1700025K24Rik	NR_045825	14.71	6.84	7.18	10.61	12.55	7.33	5.5	0	0	0	0	0	0	0	0	0	0	0	0	0.36	0	0	0	0.13	0	0	0	0	0	0	0	0	0	0	0.13	0	0.34	0
1700025M24Rik	NR_040687,NR_040688,NR_040689	40.16	22.01	20.84	37.49	44.1	43.57	43.24	0.58	0	0	0	0	0	0	0	0	0	0	0	0	0.65	0	0	0.59	0	0	0.84	0.81	0	0.45	0	0.59	0.27	0	1.63	0.39	0	0.47
1700025N23Rik	NR_040523	1.97	3.48	3.07	7.3	2.29	6	5.4	0	0	0	0.21	0	0	0	0	0.1	0	0	0	0	0	0	0	0	0.83	0	0.12	0	0	0.63	0	0	0	0	0.31	0.22	0	0
1700026D08Rik	NM_029335	111.82	140.73	145.87	135.18	129.61	134.04	151.97	1.8	3.04	3.24	3.87	1.35	1.19	1.44	2.01	2.89	0	2.92	1.8	4.22	2	5.32	0.38	0.71	0.14	0.12	0.62	0.32	1.23	1.25	0.89	0.45	1.01	0	1.07	1.74	0.36	1.24
1700026D11Rik	NR_028286	52	50.18	49.46	51.07	54.04	56.89	51.22	0	0	0	0	0.12	0.44	0	0	0	0	0.09	0.29	0	0	0.31	0	0	0	0	0	0	0.13	0	0	0	0.16	0	0.11	0.24	0	0.29
1700026F02Rik	NR_045487	16.48	9.92	12.12	11.67	17.27	17.26	12.17	0	0	0.69	0	0	0	0	0	0	0	0	0	0	0	0	0	0	0	0	0.27	0	0	0	0	0	0	0	0.23	0	0	0.6
1700026L06Rik	NM_027283	662.83	642.21	693.18	686.15	660.39	664.86	640.86	3.55	4.55	9.27	5.43	3.84	5.83	5.05	3.67	1.97	1.69	2.96	2.88	4.05	6.3	2.94	4.41	11.38	13.18	1.83	5.63	5.1	9.73	7.5	2.42	3.89	2.64	3	6.19	3.17	6.53	4.25
1700027A15Rik	NR_038001,NR_038002	2026.17	2031.01	1830.36	2083.67	2426.47	2497.24	2213.26	9.7	10.48	17.1	19.8	8.54	8.45	8.74	12.8	12.7	3.3	9.02	4.78	7.2	23.5	8.33	16.43	64.34	30.68	0.68	56.22	73.16	61.48	38.99	64.16	45.83	79.59	171.73	148.48	53.82	51.41	39.5
1700027F09Rik	NR_040681	10.31	6.17	7.5	6.61	5.6	6.38	2.63	0	0	0	0	0	0	0	0	0	0	0	0.11	0	0	0	0	0	0	0	0	0	0.15	0	0	0	0	0	0	0	0	0
1700027H10Rik	NR_040594	0	1.02	0.44	0.36	0	0.46	3.74	0	0	0	0	0	0	0	0	0	0	0	0	0	0	0	0	0	0	0	0	0	0	0	0	0	0	0	0	0	0	0
1700027I24Rik	NR_040741	3.1	4.35	1.76	3.72	3.17	2.16	0	0.18	0	0	0	0	0	0	0	0	0	0	0	0	0	0	0	0	0	0	0	0	0	0	0	0	0	0	0	0	0	0
1700027J07Rik	NR_040581	0.23	0.26	1.06	0.17	0.27	0.43	0	0	0	0	0	0	0	0.16	0.11	0	0	0.07	0	0	0	0	0	0	0	0	0	0.1	0	0	0	0	0.25	0	0	0	0	0
1700028B04Rik	NR_033605	2.1	0.59	0	0.77	3.09	0	0	0	0	0.57	0	0	0	0	0.24	0	0	0	0	0	0	0	0	0	0	0	0	0	0	0	0	0	0	0	0	0	0	0
1700028D13Rik	NR_045377,NR_045378	33.02	30.23	26.74	41.48	28.37	41.24	21.82	0	0	0	0	0.19	0.44	0	0	0.18	0	0	0	0	0	0	0	0	0	0	0	0	0.23	0	0	0	0	0	0.57	0	0	0.98
1700028E10Rik	NR_045699,NR_045700	2.74	4.14	9.69	3.44	3.01	2.66	3.05	0.28	0.4	0.12	0.08	0.2	0.42	0.53	0.15	0.39	2.16	0.15	0.43	0.5	0.34	0.11	0.66	0.84	0.32	1.18	1.19	0.9	0.63	0.74	0.61	1.56	1.27	3.86	0.36	2.23	0.54	0.5
1700028I16Rik	NR_038042	45.69	50.54	64.05	48.76	53.66	49.98	53.77	0.11	0	0.26	0	0	0.14	0.16	0	0	0	0.07	0.3	0	0	0.24	0.21	0.08	0.34	0	0	0.1	0	0.53	0.28	0.56	0.51	0	0.42	0.37	0	0
1700028J19Rik	NR_029436	500.38	495.17	543.27	523.26	512.5	482.49	523.98	0.95	1.12	1.12	2.29	1.4	1.6	1.93	1.39	2.05	0.85	1.55	0.99	0.61	0.63	2.31	1.2	1.84	1.35	1.87	2.04	3.95	3.97	4.6	1.96	2.46	2.11	0	3.03	3.04	1.38	1.76
1700028K03Rik	NM_175241,NM_182745	11.68	15.96	14.7	13.62	10.1	17.51	7.55	0.11	0.03	0.24	0.22	0.11	0.04	0.22	0.1	0.1	0	0.06	0.18	0.14	0	0.15	0.58	0.17	0.55	0.09	0.57	0.49	0.32	0.48	0.34	0.17	0.39	1.08	0.69	0	0.56	0.35
1700028M03Rik	NR_036591	0.66	1.48	0	1.95	2.35	0.62	2.54	0	0	0	0	0	0	0	0	0	0	0	0	0	0	0	0	0	0	0	0	0	0	0	0	0	0	0	0	0	0	0
1700028P14Rik	NM_026188	212.28	210.16	221.86	249.06	235.15	252.03	166.12	0.14	1.49	1.29	0.22	0.56	0.43	0.2	1.33	0.41	1.23	0.43	0.67	0.88	1.37	0.61	0	0.1	0	0	0.62	0.38	0.91	0.8	0	0	0	0	0.11	1.15	0	0
1700028P15Rik	NR_040509	3.3	3.37	3	3.33	2.79	4.45	1.15	0	0	0	0	0	0	0	0	0	0	0	0	0	0	0	0	0	0.22	0	0	0	0	0.14	0	0	0	0	0.22	0	0	0
1700029B22Rik	NR_040531	105.97	95.43	98.82	93.18	108.82	94.9	114.1	0.71	0	0	0.29	0.29	0.11	0.26	0.7	0.4	0	0.45	0.62	0	0	0	0.34	1.22	0	0	0.32	0.17	0.86	0.52	0	0	0.21	0	0.56	0.3	0.73	0.74
1700029F12Rik	NM_001080777,NM_001284205,NM_025585,NR_104276	1154.25	1115.96	1158.25	1168.86	1110.21	1137.36	1188.8	1.99	3.12	4.07	5.66	2.78	3.25	2.38	2.43	3.96	1.81	2.75	2.52	3.01	6.34	4.14	0.97	4.38	3.34	0.66	4.31	6.48	7.23	7.49	7.22	6.38	3.53	7.51	10.52	8.43	3.3	6.23
1700029H14Rik	NM_001080781,NM_025601	631.84	574.26	542.11	679.25	633.43	598.97	614.97	2.31	3.34	2.28	3.87	2.84	4.36	2.73	3.39	4.54	2.96	2.31	1.87	1.76	4.73	2.85	1.24	10.11	4.23	0.34	9.07	9.95	10.08	7.32	10.66	9.22	8.48	18.56	17.82	10.42	4.96	8.42
1700029I15Rik	NM_183112	142.26	115.1	125.44	173.61	150.69	165.12	123.94	0.44	1.47	0	0.72	1.45	1.09	0	0.88	0.34	0	1.15	2.48	0	0	0	0.29	0.71	1.47	1.84	0.85	0.88	0.44	2.22	0	4.61	0.53	7.02	2.16	0.75	4.41	0.92
1700029J03Rik	NR_040494	0	0.74	1.21	0.49	0.77	0	0	0	0	0	0	0	0	0	0	0	0	0	0	0	0	0	0	0	0	0	0	0	0	0	0	0	0	0	0	0	0	0
1700029J07Rik	NM_001033148	25.16	26.56	25.96	24.23	23.19	27.31	27.63	1.33	1.9	1.7	1.29	1.16	1.49	1.52	1.3	1.93	1.03	2.18	2.05	1.62	1.26	3.01	4.7	3.53	3.3	1.78	2.71	2.62	3.21	2.06	2.84	2.08	5.31	4.93	3.4	1.93	3.35	3.39
1700029M20Rik	NR_015613,NR_027909	34.4	36.99	39.24	32.45	39.73	41.4	35.52	0.04	0	0	0.06	0	0.05	0	0	0.11	0	0	0	0	0.37	0	0	0.03	0	0	0.03	0	0	0.04	0.09	0	0.04	0	0.03	0.06	0	0.08
1700029N11Rik	NR_045489	11.69	7.97	10.18	10.88	6.58	10.92	7.8	0	0	0	0	0	0	0	0	0	0	0	0	0	0	0	0	0	0	0	0	0	0	0	0	0	0	0	0	0.4	0	0
1700029P11Rik	NM_025503	338.25	355.18	374.5	329.96	387.53	360.26	423.59	0.11	0.19	0	0.18	0.28	0	0.16	0.33	0.34	0	0.28	0.24	0.24	1.12	0.5	0	0.34	0.18	0.32	0.51	0	0.86	0.44	0	0	0	0	0.09	1.14	0.7	0
1700030A11Rik	NR_045457	9.48	7.74	7.31	6.59	11	7.45	5.5	0	0	0	0	0	0.08	0	0	0	0	0	0	0	0	0	0	0	0	0	0	0	0.38	0	0	0	0	0	0	0	0	0.27
1700030C10Rik	NR_015521	22.16	28.58	26.98	22.25	24.24	20.26	23.75	2.44	3.49	2.06	4.23	1.65	1.18	1.68	2.44	2.1	0.56	2.2	2.19	4.67	0.42	3.72	4.48	1.91	3.16	1.86	2.85	1.73	1.48	1.4	1.61	0.81	1.61	2.02	2.29	4.76	2.48	4.53
1700030F04Rik	NR_045731	71.06	41.92	39.94	44.85	55.17	48.04	57.18	0.36	0	0	0	0	0	0	0	0	0	0	0	0	0	0	0	0	0	0	0.34	0	0	0	0	0	0	0	0	0	0	0
1700030F18Rik	NM_028180	41.72	39.21	42.84	38.42	37.85	38.87	48.15	0	0	0	0	0	0.13	0.15	0	0	0	0	0	0	0	0	1.05	2.05	1.66	0.29	1.13	0.39	1.4	0.81	0.54	0	0.97	0	0.65	2.1	4.23	2.56
1700030J22Rik	NM_027103	229.08	218.24	247.27	260.15	231.41	222.07	235.56	1.61	1.77	1.4	1.8	1.47	1.78	1.17	1.67	2.37	2.51	1.52	1.08	2.75	2.09	2.61	0.69	0.93	1.05	0.2	0.9	1.12	1.85	1.46	1.35	1.55	1.23	4.53	1.11	2.19	2.2	1.16
1700030K09Rik	NM_028170	47.5	49.14	49.21	48.36	52.02	42.66	45.36	3.94	5.64	4.79	6	5.47	5.67	5.13	6.93	4.58	5.44	5.36	5.61	6.54	7.18	6.09	4.77	4.75	4.91	3.5	5.02	5.37	7.87	4.4	4.35	6.09	5.38	7	4.71	5.57	6.44	6.72
1700030L20Rik	NR_040592	5.84	5.14	5.77	5.27	8.24	7.05	4.86	0	0	0	0	0	0	0	0	0	0	0	0	0	0	0	0	0	0	0	0	0	0	0	0	0	0	0	0	0	0	0
1700030M09Rik	NR_045903	13.55	10.83	12.55	16.01	14.19	8.19	7.98	0	0	0	0	0	0	0	0	0	0	0	0	0	0	0	0	0	0	0	0	0	0.12	0.12	0	0	0	0	0	0	0	0
1700030N03Rik	NR_045304	35.01	33.35	38.18	47.04	48.18	33.99	36.17	0	0	0	0	0	0	0	0	0	0	0	0	0	0	0	0	0	0	0	0	0	0	0	0	0	0	0	0.94	0	0.78	1.61
1700030O20Rik	NR_045345	11.41	18.65	13.85	18.25	10.05	13.31	9.12	0	0	0	0.35	0	0	0	0	0	0	0	0	0	0	0	0	0.17	0	0	0.2	0	0	0	0	0	0	0	0	0	0	0
1700031A10Rik	NR_045439	0	0.94	0.38	0.62	0	0	0	0	0	0	0	0	0	0	0	0	0	0	0.13	0	0	0	0	0	0	0	0	0	0	0	0	0	0	0	0	0	0	0
1700031F05Rik	NM_028496	2.11	1.38	1.44	2.11	2.43	3.3	2.13	0	0	0	0	0	0	0	0	0	0	0	0	0	0	0	0	0	0	0	0	0	0	0	0	0	0	0	0	0	0	0.17
1700031M16Rik	NR_015496	138.33	135.51	136.85	172.11	126.44	144.2	120.36	1.3	0.73	2.74	1.64	0.95	1.9	1.06	0.43	1.63	2.62	0.83	1.12	0.94	1.46	0.32	1.11	4.82	1.62	0	2.5	5.02	3.62	3.11	6.38	2.64	4.78	9.32	6.49	5.16	5.69	3.3
1700031P21Rik	NR_045910	129.64	111.32	97.89	152.27	111.68	97.96	124.01	2.4	0.49	5.79	1.96	1.47	1.47	2.68	0.6	1.42	0	0	0.84	0	0	1.45	0.78	3.47	2.04	0	2.96	1.23	5.54	7.36	0	3.14	2.18	18.99	4.98	2.06	8.25	2.5
1700034E13Rik	NM_030097	263.73	236.67	254.3	327.8	282.22	305.78	289.15	0.59	0.98	1.4	0.95	0.48	1.64	0.87	2.61	1.12	0	0.57	0.21	0.65	0	0.67	0.94	5.27	1.92	0	1.92	4.81	2.88	3.2	10	6.13	5.59	0	6.12	10.51	5.98	1.83
1700034F02Rik	NM_001163521,NM_028504	11.48	8.5	11.64	9.81	6.1	9.38	6.9	0.15	0.04	0	0.4	0.08	0.12	0.14	0.1	0.07	0.44	0.03	0.1	0	0	0	0.19	0.29	0.16	0	0.09	0.23	0.09	0.29	0	0	0.06	0	0.11	0.17	0.1	0.1
1700034G24Rik	NR_045396,NR_045397	41.59	35.33	36.63	44.59	32.91	34.72	33.29	0.33	0.37	0	0	0.36	0.2	0.32	0.21	0.24	0.98	0.07	0.08	0	0	0	0	0.33	0	0	0	0.4	0	0	0	0	0	1.75	0.17	0	0.23	0
1700034H15Rik	NR_030669	2.31	1.82	2.2	2.12	1.64	1.88	1.65	0.41	0.45	0.29	0.27	0.25	0.08	0.21	0.33	0.28	0	0.33	0.25	0.2	0.24	0.39	0.61	0.44	0.19	0.1	0.42	0.29	0.7	0.42	0.3	0.07	0.76	0.44	0.34	0.13	0.62	0.56
1700034I23Rik	NR_045380	125.59	102.34	96.35	117.14	87.86	126.8	96.46	0.31	0.16	0	0.12	0.22	0.61	0.12	0.26	0.27	0	0.31	0.06	0	0.3	0.24	0.31	1.44	0.54	0	1.83	2.36	2.4	2.17	1.08	0.94	1.55	6.53	2.36	1.16	1.87	1.99
1700034J05Rik	NM_001164236,NM_028509	96.78	83.58	89.46	129.25	97.38	105.86	88.99	0.16	0.09	0	0.08	0.09	0.33	0.08	0.26	0.23	0	0.23	0.11	0	0.35	0	0	0.19	0	0	0.28	0.24	0.84	0.51	0.13	0.41	0.37	0	0.53	1.06	0.55	0.22
1700034K08Rik	NR_040756	0.45	3.55	5.35	3.01	1.59	1.69	6.94	0	0	0	0	0	0	0	0	0	0	0	0	0	0	0	0	0	0	0	0	0	0	0.2	0	0	0	0	0	0	0	0
1700034O15Rik	NM_029671	530.84	525.66	498.84	654.91	672.52	642.74	596.81	3.13	1.66	1.56	1.6	2.58	2.58	2.53	3.4	4.22	0	2.2	1.16	1.07	3.33	2.22	6.2	11.26	11.08	7.42	16.06	17.97	15.56	10.01	19.68	12.45	12.05	21.2	21.18	26.01	19.73	15.71
1700034P13Rik	NR_040462	3.47	1.78	5.88	3.34	4.17	3.43	2.43	0.19	0	0	0	0	0.08	0.13	0	0	0	0	0	0	0	0	0.05	0.22	0	0	0	0.08	0.09	0	0.23	0	0.21	0	0.06	0	0	0
1700036G14Rik	NR_040542	13.01	15.17	19.24	11.99	17.89	14.2	8.32	2.73	2.91	5.3	6.83	2.65	2.17	4.74	3.67	2.45	0	2.06	4	1.09	0.84	3.39	0.16	0	0	0.69	0	0	0.24	0.24	0	0	0	0	0	0.42	1.52	0
1700037C18Rik	NM_028484	127.12	121.93	118.7	163.08	128.03	128.72	126.05	21.11	19.63	12.94	18.53	19.04	21.04	18.56	20.16	17.13	12.13	16.01	17.41	13.99	14.52	15.4	19.93	21.43	19.56	22.64	16.03	21.25	20.75	11.49	23.01	17.52	22.02	31.71	21.8	18.76	10.98	17.79
1700037H04Rik	NM_026091	478.83	559.02	542.8	530.44	550.99	516.51	541.28	19.34	18.75	19.51	21.32	18.33	22.15	20.45	20.41	20.45	17.82	17.36	14.62	24.65	30.59	24.92	27.77	20.93	24.52	27.07	25.14	28.92	27.69	46.54	26.72	22.02	31.37	13.06	27.92	45.09	54.15	37.62
1700039E15Rik	NM_001033176	221.19	217.19	239.56	251.31	202.69	203.05	217.85	0.5	0.26	0.73	0	0.21	0.51	0.41	0.67	0.28	0	0.16	0.13	0.27	0.21	0.69	0.08	0.05	0.39	0	1.11	1.09	1.59	1.15	0.64	0.97	0.15	0	1.79	3.05	0.65	0.64
1700039E22Rik	NR_045315	0	0	0	0	0.8	0.32	0	0	0	1.86	0.25	0.26	0.1	0	0.31	0.24	0	0	0.11	0	0	0	1.7	1.55	0.5	0	1.43	2.8	3.93	1.54	2.04	2.46	1.11	2.53	1.11	2.13	4.87	2.93
1700040L02Rik	NM_028491	213.62	211.14	216.83	186.08	226.46	247.18	234.43	1.44	1.98	2.13	3.64	2.16	2.44	1.97	2.91	2.7	1.62	1.76	2.21	2.51	4.81	4	9.74	9.85	11.72	9.94	10.62	9.36	7.14	7.54	10.02	10.34	12.18	18.92	10.72	13.6	17.66	13.07
1700041A01Rik	NR_126428	5.72	4.25	4.35	1.4	6.9	3.63	3.67	0.43	0	0	0	0.35	0.27	0	0.86	0.34	0	0.56	0.61	1.95	0	0	0.28	0	0	0	0	0	0	0	0	0	0.52	0	0	0	0	0
1700041C23Rik	NR_033784	75.41	39.71	42.51	114.49	120.98	75.45	55.45	0	0.32	0	0	0	0	0	0	0	0	0	0	0	0	0	0	0	0	0	0	0	0	0	0	0	0	0	0	0	0	0
1700041M19Rik	NR_040573	20.61	16.33	17.14	21.85	15.54	19.82	16.59	0	0.08	0.24	0.16	0.08	0.06	0.07	0	0.07	0	0	0	0	0	0	0	0	0	0	0	0	0	0	0	0	0	0	0	0.51	0	0
1700042B14Rik	NM_001081671	4.6	2.69	4	4.72	5.13	1.56	11.98	0.11	0.09	0	0	0	0	0	0	0.08	0	0	0	0	0	0	1.86	2.19	1.55	0.46	2.34	2.21	1.76	0.42	2.52	1.13	2.54	8.72	4.32	0.73	1.12	2.46
1700042G07Rik	NM_001099295	1027.72	1198.67	991.25	1104.94	1295.65	1204.5	1347.97	7.08	8.84	8.44	8.93	3.87	3.16	8.14	5.85	8.19	0	3.3	2.76	3.52	4.08	3.67	1.27	14.69	9.09	2.18	6.72	13.12	5.47	5.9	11.39	11.27	7.98	6.26	17.5	6.03	7.11	6.53
1700042G15Rik	NR_038178,NR_038179	12.37	7.31	8.49	7.83	14.33	8.24	9.55	0	0	0	0	0	0.03	0	0	0.04	0	0	0	0	0	0	0	0	0	0	0	0	0	0	0	0	0	0	0	0	0	0
1700042O10Rik	NR_045178	2.52	2.06	1.88	3.23	3.18	2.97	3.51	0.11	0	0.25	0	0.09	0.27	0	0	0.08	0	0	0	0	0	0	0.13	0.16	0	0	0	0	0	0.1	0	0	0	0	0.08	0	0	0.22
1700044C05Rik	NR_045624	2.57	1.92	0.26	0.21	1.32	1.85	1.09	0	0	0	0	0	0	0	0	0	0	0	0	0	0	0	0	0	0	0	0	0	0	0	0	0	0.15	0	0.1	0	0	0
1700044K03Rik	NR_033785	5.5	3.06	7.52	0.67	3.31	5.22	7.06	0	0	0	0	0	0	0	0	0	0	0	0	0	0	0	0	0	0	0	0	0	0	0	0	0	0	0	0	0	0	0
1700045H11Rik	NR_040649	3.81	2.67	3.47	2.81	6.71	1.33	5.48	0	0	0	0	0	0	0	0.22	0	0	0	0	0	0	0	0	0	0	0	0	0.21	0	0.22	0	0	0	0	0	0	0	0
1700046C09Rik	NR_045918	9.22	10.9	12.58	11.71	13.86	15.31	15.72	0	0	0	0	0	0	0	0	0	0	0	0	0	0	0	0	0	0	0	0.43	0.22	0	0	0	0	0	0	0	0	0	0.97
1700047A11Rik	NR_110583	7.64	6.55	8.59	10.95	10.54	11.73	10.34	0	0	0	0	0.34	0	0	0	0	0	0	0.14	0	0	0	0	0	0	0	0.76	0	0	0.2	0	0	0	0	0.49	0	1.27	0.86
1700047E10Rik	NR_073363	2.52	0.57	1.84	4.1	2.97	2.36	1.94	0	0	0	0	0	0	0	0	0	0	0	0	0	0	0	0	0	0	0	0	0	0	0	0	0	0	0	0	0	0	0
1700047G03Rik	NR_040447	34.71	35.17	36.84	28.41	39.61	38.41	35.27	0.14	0	0	0.23	0.12	0	0	0	0.21	0	0	0	0	0	0.32	0	0	0	0	0	0	0	0.28	0	0	0	0	0.33	0.48	0	0.59
1700047I17Rik2	NM_001100116,NM_001100116_chr12:55199591_55217146	45.47	47.17	46.04	50.51	38.54	43.98	38.72	8.47	7.98	7.4	9.32	8.5	9.81	8.3	10.27	9.98	8.15	10.56	10.25	8.35	8.39	10.79	13.23	10.36	8.17	6.68	11.58	7.87	12.8	16.36	7.53	10.18	9.16	13.56	9.01	10.82	15.11	14.76
1700047L14Rik	NR_040691	4.63	0.65	4.74	2.99	0.68	1.08	0	0	0	0	0	0	0	0	0.26	0	0	0	0	0	0	0	0	0.21	0	0	0	0	0	0	0	0.69	0	0	0	0	0	0
1700047M11Rik	NR_015458	19.34	19.92	22.97	19.54	26.27	20.55	27.22	0	0	0	0	0	0	0	0	0	0	0	0	0	0	0.41	0.12	0.55	0	0	0.17	0.34	0.53	1.07	0	0.95	0	2.92	0.14	0	0	0.38
1700048M11Rik	NR_045300	25.9	18.37	24.75	12.1	17.22	17.21	29.13	0.58	0	0	0.47	0	0	0	0	0	0	0	0.2	0	0	0	0	0.45	0.47	0.4	0.27	0.28	0.28	0.29	0.76	1.51	0.69	0	0.92	0.49	0.59	0.6
1700048O20Rik	NR_033553	22.93	24.39	24.22	20.45	24.62	27.19	24.42	0.29	0.15	0.14	0.19	0.1	0.33	0.04	0.17	0.39	1.04	0.44	0.16	0.12	0	0.38	1.14	0.56	0.73	0.41	0.16	0.75	0.61	0.51	1.05	1.36	0.48	2.81	0.72	0.69	1.7	1.68
1700049E15Rik	NR_033636	0	0	1	0.61	0.96	0.25	0	1.14	1.71	1.5	0.2	1.36	1.43	1.3	1.12	0.29	1.15	0.96	1.24	0.82	0.42	0.28	0	0	0	0	0	0	0	0	0	0	0.15	0	0	0	0	0
1700049E22Rik	NR_040525	10.03	9.24	10.74	10	10.46	14.38	11.33	0	0	0	0	0	0.17	0	0.27	0	0	0	0	0	0.92	0	0	0	0.88	0	0	0.52	0.26	0.27	0.71	0	0	8.64	0.43	0	0.55	0
1700049G17Rik	NM_028538	1.63	1.16	1.28	1.02	1.28	1.9	0.51	0.4	0.23	0.19	0.1	0.23	0.27	0.34	0.28	0.27	0.18	0.31	0.37	0.04	0.2	0.44	0.99	0.59	0.48	0.11	0.55	0.75	0.92	0.69	0.36	0.36	1.09	1.6	0.77	0.08	0.7	1.21
1700049L16Rik	NR_003644	290.01	302.31	278.54	299.33	315.49	308.33	286.87	0.15	0.13	0	0.24	0.37	0.93	0.11	0	0.22	0	0.38	0	0.32	1	0.67	0	0.11	0.24	0	0.14	0.28	0.14	0.58	0.39	0.39	0.18	0	0.59	0.76	0	0.31
1700051A21Rik	NR_045922	165.91	166.75	159.89	146.06	151.09	161.76	174.87	0.49	0.21	0.19	0.26	0	0.15	0.24	0	0.18	0	0.26	0.23	0.17	0.54	0	0	0.24	0	0	0.66	0.45	0.46	0.16	0	0.21	0.19	0	0.38	0.55	0	0.17
1700052I22Rik	NR_033786	48.76	29.75	36.95	86.41	35.47	40.21	24.81	1.25	0.35	0	0	0	0	0	0	0.97	0	0.27	0	0	0	0	0.81	0.33	2.08	0	0	0	0.42	0	1.1	2.18	1	0	1.02	1.43	0	0
1700052K11Rik	NR_027956	21.94	19.18	23.42	20.22	19.68	22.6	23.72	5.94	5.63	5.3	5.67	6.55	6.73	5.66	6.11	6.05	6.26	6.68	6.89	7.04	7.94	5.56	8.16	5.76	7.65	3.98	6.99	6	8.58	7.05	3.89	4.65	5.66	2.82	6.61	6.41	6.66	5.5
1700052N19Rik	NM_024261	77	79.25	77.36	69.53	70.43	78.75	83.21	3.09	3.23	3.69	3.71	2.93	2.9	2.14	2.47	3.87	1.65	3.27	4.29	3.04	3.36	3.95	7.38	5.81	5.37	4.76	5.09	5.04	6.2	6.83	4.86	6.12	5.02	9.68	5.73	6.39	7.04	7.24
1700054A03Rik	NR_045320	7.06	3.77	7.03	3.23	3.13	2.81	1.29	0	0	0	0	0	0	0	0	0.12	0	0	0	0	0	0	0	0	0	0	0	0.15	0	0	0	0	0	0	0.37	0	0	0
1700054K19Rik	NR_027865	1.4	3.9	1.91	0.51	1.66	0.66	0	0	0	0	0	0	0	0	0	0	0	0	0	0	0	0	0	0	0	0	0	0	0	0	0	0	0	0	0	0	0	0
1700054M17Rik	NR_045919	2.85	0.8	1.95	2.62	2.54	0.67	0	0	0	1.55	0	0	0.2	0	0	0	0	0	0	0	0	0	0	0	0	0	0	0	0	0	0	0	0	0	0.26	0	0	0
1700055C04Rik	NR_040726	2.03	0	2.78	0	0	0	0	0	0	0	0	0	0	0	0	0	0	0	0	0	0	0	0	0	0	0	0	0	0	0	0	0	0	0	0	0	0	0
1700055N04Rik	NM_028545	0.75	0.42	1	0.37	0.71	0.36	1.52	0.18	0.11	0	0.21	0.11	0.12	0.09	0.06	0.14	0	0.19	0.04	0.13	0.42	0.13	0	0	0	0	0	0.06	0	0	0	0	0	0	0	0.21	0	0
1700056E22Rik	NM_028516	87.25	86.33	85.39	94.97	68.29	75.86	79.48	1.8	2.83	2.26	2.71	4.94	2.93	4.19	3.87	2.97	1.08	2.5	3.69	2.83	1.6	1.87	4.27	3.33	4.38	4.9	4.98	5.02	3.78	5.26	3.41	3.43	2.4	5.79	3.1	4.87	4.23	4.22
1700057G04Rik	NM_001033184	55.07	41.77	45.74	37.82	54.44	55.2	34.21	0	0.09	0	0	0	0.34	0	0	0	0	0.07	0	0	0	0	0.07	0.41	0.17	0	0.1	0.2	0.31	0	0	0	0	0	0	0.18	0.68	0
1700057H15Rik	NR_040774	0.51	0.57	0.46	0.57	0.59	0.47	0	0	0	0	0	0	0	0	0	0	0	0	0	0	0	0	0	0	0	0	0	0.11	0	0	0	0	0	0	0	0	0	0
1700057H21Rik	NR_130155	4.14	5.96	4.85	6.98	9.09	6.65	0	0	0	0	0	0	0	0	0	0	0	0	0	0	0	0	0	0	0	0	0	0	0	0	0	0	0	0	0	0	0	0
1700060C16Rik	NR_045732	0	0	1.17	0	3.5	0.8	0	0	0	0	0	0	0	0	0	0	0	0	0	0	0	0	0	0	0	0	0	0	0	0	0	0	0	0	0	0	0	0
1700060C20Rik	NR_036606	18.71	10.75	11.35	14.17	15.21	12.54	20.24	0	0.18	0	0	0	0.27	0	0.22	0	0	0	0.31	0	0.75	0	0	0	0.36	0	0.41	0	0.43	0	0.57	0	0	0	0	0.75	0	0
1700061F12Rik	NR_038180	43.39	53.91	45.2	56.94	46.66	57.03	42.07	0	0.11	0.63	0	0.22	0.17	0	0.13	0	0	0	0.19	0	0	0	0	0.1	0.21	0	0.12	0.5	0.13	0.13	0	0	0	0	0	0.23	1.1	0.28
1700061G19Rik	NM_030141	119.53	112.06	117.25	143.4	132.43	112.87	113.6	0.09	0	0.7	0.28	0.11	0.24	0.19	0.17	0.13	0	0.19	0.12	0.18	0.57	0.09	0.35	0.6	0.13	0.18	0.57	0.39	0.45	1.12	0.22	0.45	0.5	0	0.27	0.72	0.99	0.44
1700061I17Rik	NR_038029	2.58	1.98	1.6	1.74	2.02	2.27	1.35	0	0	0	0	0	0	0	0	0	0	0	0	0	0	0	0	0	0	0	0	0	0	0	0	0	0	0	0	0	0	0
1700063A18Rik	NR_040467	0	0	0	0	0	1.93	0	0	0	0	0	0	0	0	0	0	0	0	0	0	0	0	0	0	0	0	0	0	0	0	0	0	0	0	0	0	0	0
1700063D05Rik	NR_040392	27.25	24.63	21.34	37.77	35.34	32.36	23.2	0.17	0.29	0	0.28	0.14	0.22	0.25	0	0.26	0	0.33	0.24	0	0	0	0.11	0.53	0	0	0.16	0	0.34	0.17	0.9	0	0	0	1.1	0.89	0.36	0.36
1700063O14Rik	NR_045383	0	0	0	0	0	0.58	0	0	0	0	0	0	0	0	0	0	0	0	0	0	0	0	0	0	0	0	0	0	0	0	0	0	0	0	0	0	0	0
1700064J06Rik	NR_045348	0	0	0	0	0	0	0	0	0	0	0	0	0	0	0	0	0	0	0	0	0	0	0	0	0	0	0	0	0	0	0	0	0	0	0	0	0	0
1700064M15Rik	NR_045288	41.85	42.61	43.5	55.2	36.48	41.74	47.47	0	0.33	0	0.32	0.16	0.12	0	0.19	0	0	0	0	0	0	0	0.13	0	0	0.55	0.18	0.19	0.19	0	0.51	0	0	0	0.16	0	0	0
1700065D16Rik	NM_001271569,NR_073361	37.5	36.37	34	39.16	35.83	24.58	45.02	0	0	0.93	0.64	0.21	0.48	0.58	0	0.2	0	0.17	0	0	0	0	0.17	0.2	0.85	0	0.37	0	0	0	0	0.68	0	0	0.57	0	0	0
1700065I16Rik	NR_040315,NR_108057	60.92	57.85	66.51	64.37	52.55	59.25	52.74	0	0	0.35	0	0.36	0.18	0	0	0	0	0	0	0	0	0	0	0	0	0	0	0.14	0.28	0.14	0	0.38	0.17	0	0	1	0	0.61
1700065J11Rik	NR_040526	6.04	9.27	4.13	11.65	5.4	9.97	2.9	0	0	0	0	0	0	0	0	0	0	0	0	0	0	0	0	0	0.56	0	0	0	0	0	0	0	0	0	0	0	0	0
1700065J18Rik	NR_040468	14.84	12.88	20.3	16.35	20.75	21.85	15.87	0	0	0	0	0	0	0	0	0	0	0	0	0	0	0	0	0	0	0	0	0.37	0	0	0	0	0	0	0	0	0	0
1700065L07Rik	NR_108032	21.79	14.65	21.01	15.12	21.94	14.2	10.02	0	0	0	0.65	0	0	0	0	0	0	0	0	0	0	0.45	0	0	0	0	0	0	0	0	0	0	0.24	3.21	0	0.34	0	0
1700065O20Rik	NR_045386	0	1.72	0.7	0.85	0.89	1.42	4.41	0	0	0	0	0	0	0	0	0	0	0	0	0	0	0	0	0	0	0	0	0	0	0	0	0	0	0	0	0	0	0
1700066B17Rik	NR_040465	2.21	4.95	1.51	9.38	7.83	7.25	6.37	0	0	0	0	0	0	0	0	0	0	0	0	0	0	0	0	0	0	0	0	0	0.74	0	0	0	0	0	0	0	0	0
1700066B19Rik	NM_001033168	0.9	1.83	1.81	1.54	2.7	2.57	1.38	0.54	0.57	0.39	0.4	0.73	0.82	0.46	0.98	0.44	0.75	0.63	0.65	0.27	0.42	0.74	0.03	0.12	0.33	0	0	0.08	0.24	0.2	0.11	0	0.1	0	0.13	0.07	0	0
1700066J03Rik	NR_126543	13.81	16.75	23.06	17.4	17.67	16.72	2.21	0.53	0.88	0	0	0	0	0.19	0.26	0.8	0	0	0	0.58	0	0.6	0.68	0.82	0.86	0	0	2.02	1.8	0	1.38	0.69	0	0	0.84	0.45	1.08	0
1700066M21Rik	NM_028546	11.93	11.83	12.04	9.96	8.11	11.49	5.12	2.11	1.66	1.38	2.28	1.54	1.37	1.53	1.41	1.54	0.93	2.73	2.18	1.76	1.49	1.82	2.49	1.58	1.41	1.13	1.29	1.3	1.93	2.11	0.44	0.9	2.18	1.68	1.48	0.58	4.06	3.14
1700066N21Rik	NR_045924	1.36	2.29	0.62	1.25	0.79	0.31	1.3	0	0	0	0	0	0	0	0	0	0	0	0	0	0	0	0	0	0	0	0	0	0	0	0	0	0	0	0	0	0	0
1700066O22Rik	NR_015541	0.52	1.18	0.71	0.97	1.21	1.45	2	0	0.1	0	0	0	0	0	0	0	0	0	0	0	0	0	0	0	0	0	0	0	0	0	0	0	0	0	0	0	0	0
1700067G17Rik	NR_040471	31.24	34.48	28.42	29.94	31.17	29.13	35.76	0	0.18	0	0	0	0.27	0.16	0	0.16	0	0.41	0	0.47	0.72	0	0.41	0	0.34	0.3	0.2	0	0.83	0	0	0.56	0.25	0	0.34	0.36	0	0
1700067K01Rik	NM_183097	68.19	69.98	67.71	82.33	73.32	70.3	93.02	0.52	0.27	0	0	0.52	0.07	0.38	0.41	0.24	0	0.07	0.15	0	0.7	0.7	0.33	0.94	0.5	1.04	0.47	1.27	1	1.43	1.08	0.55	0.62	1.69	1.89	1.24	0.87	0.22
1700067P10Rik	NM_026625	275.97	298.65	288.78	288.29	322.97	319.91	326.21	0.15	0.13	0	0	0.12	0	0.33	0	0.23	0	0.1	0	0	0.51	0.68	0	0	0	0	0	0.71	0.29	0.44	0	0	0	0	0.6	1.28	0	0.31
1700069L16Rik	NR_033216	6.49	9.85	8.33	9.03	5.79	6.03	16.1	0	0	0	0	0.29	0	0	0	0	0	0	0	0	0	0	0.22	0.13	0.28	0	0	0	0.17	0	0	0	0	0	0	0	0	0
1700069P05Rik	NR_040527	1	0.37	0.3	0.25	0.39	0.62	0	0	0	0	0	0	0	0	0	0	0	0	0	0	0	0	0	0	0	0	0	0	0	0	0	0	0	0	0	0	0	0
1700071K01Rik	NM_001033765	23.9	28.73	28.66	21.77	34.02	19.21	14.63	0	0.09	0	0	0	0.07	0.24	0	0	0	0	0	0	0	0	0	0	0	0	0	0	0	0.11	0	0	0	0	0.09	0.56	0	0
1700071M16Rik	NR_045444,NR_045445	14.95	11.45	11.52	17.38	16.28	16.93	15.74	0	0	0	0	0.1	0.03	0	0	0	0	0	0.09	0	0	0	0	0.09	0	0	0	0	0.23	0.2	0	0	0.44	0	0	0.07	0	0
1700072B07Rik	NR_040727	16.37	19.89	25.95	18.33	25.43	30.18	32.84	0	0	0	0	0.27	0.4	0.24	0	0	0	0	0	0	0	0	0	0	0	0	0	0	0.64	0	0	0	0	10.38	0.26	0	0	0
1700072O05Rik	NR_045733	6.12	5.04	4.45	8.75	3.82	3.42	6.26	0	0	0	0	0	0	0	0	0	0	0	0	0	0	0	0	0	0	0	0	0	0	0	0	0	0	0	0.15	0	0	0
1700073E17Rik	NR_003625	7.09	5.45	6.65	8.25	7.23	6.32	4.39	0.04	0.04	0	0.18	0.04	0.06	0.06	0.02	0.05	0	0.06	0.03	0	0.07	0.1	0.03	0	0.07	0	0.04	0	0.06	0.06	0	0.06	0.05	0	0.07	0.11	0	0.23
1700074H08Rik	NR_045296	13.28	5.95	14.02	16.85	6.88	8.44	0	0	0	0	0	0	0	0	0	0	0	0	0	0	0	0	0	0.19	0	0	0	0	0	0	0	0	0	0	0	0	0	0
1700074P13Rik	NM_028550	151.03	136.63	164.8	151.09	115.06	145.73	87.95	0.13	0.06	0	0.21	0.05	0.91	0	0	0.15	0	0.08	0.05	0	0	0.15	0.08	0.59	0	0	0.06	0.3	0.75	0.38	0	0.34	0.62	0	0.56	1.33	0.27	0.54
1700080E11Rik	NM_028562	337.83	378.98	329.67	437.98	465.58	400.41	467.05	2.17	3.08	1.6	2.19	2.46	2.38	2.08	1.86	2.65	1.22	1.54	1.23	2.92	2.73	3.03	0.69	8.59	4.54	0.19	7.24	9.62	7.28	5.82	7.02	4.94	5.58	34.91	11.92	5.28	5.05	4.77
1700080N15Rik	NR_040500	48.03	31.37	28.29	41.3	40.54	67.61	39.79	0	0.56	0	0	0.28	0.42	0	0	0	0	0	0	0	0	0	0	0	0	0	0.32	0.33	0	0	0	0	0	0	0.27	0	0	0
1700080O16Rik	NM_028851	28.04	27.13	26.05	26.35	20.28	21.92	21.81	0	0.06	0.18	0	0.19	0.09	0.05	0	0.39	0	0.09	0	0	0	0	0.05	0.39	0.36	0	0.27	0.28	0.29	0.15	0.39	0	0.35	0	0.35	0.38	0.31	0.16
1700081H04Rik	NR_040693	1.52	2.69	1.19	2.1	0.75	1.2	0	0	0	0	0	0	0	0	0	0	0	0	0	0	0	0	0	0	0	0	0	0.09	0	0	0	0	0	0	0	0	0	0
1700084C01Rik	NM_001033185	0.82	1.67	1.5	1.71	1.33	1.67	1.89	0.08	0.19	0.18	0.12	0.06	0.05	0.06	0.15	0.34	0	0.1	0.11	0	0.76	0.34	0.1	0.06	0	0	0.2	0.07	0.14	0	0	0	0.09	0	0.06	0	0.16	0
1700084E18Rik	NR_028299	22.91	27.24	30.31	28.26	20.27	19.51	36.94	2.7	2.25	1.6	2.19	1.94	5.02	2.98	2	3.88	0	3.47	3.55	2.99	5.79	0	3.47	3.18	3.31	4.22	3.17	5.24	8.98	3.02	0	5.27	9.63	5.38	4.34	6.31	2.04	4.2
1700084F23Rik	NR_045965	30.63	23.47	23.29	31.12	28.29	19.52	34.51	0.11	0	0	0	0.09	0.07	0	0.11	0	0	0	0.15	0	0.37	0	0	0.08	0	0	0.1	0.1	0	0	0	0.29	0	0	0.09	0	0	0.23
1700084J12Rik	NR_033608	3.28	4.54	2.98	2.15	3	3.04	0	0	0.29	0	0	0	0	0	0.33	0	0	0	0	0	0	0	0	0	0	0	0	0	0	0	0	0	0	0	0	0	0	0
1700084M14Rik	NR_126536	55.61	35.18	52.76	83.06	33.96	61.58	47.59	0.24	0.2	0	0.77	0.19	0	0	0	0.36	0	0	0	0	0	0	0	0.41	0	0	0.25	0.26	0.77	0.47	0.62	0	0.84	0	0.64	0	0	0.49
1700085C21Rik	NR_046045	0.23	0	0.62	0.67	0	0.21	0	0	0	0	0	0	0.07	0	0	0	0	0	0	0	0	0	0	0	0	0	0	0	0	0	0	0	0	0	0	0	0	0
1700086L19Rik	NR_030733,NR_030734,NR_030735	165.14	167.29	177.78	205.41	173.04	207.85	196.53	11.8	9.75	10.41	13.28	11.96	11.24	12.28	12.38	10.89	9.23	13.23	11.27	8.6	18.63	11.68	0.09	0	0.47	0	0.66	0.55	1.15	1.45	0	0.38	0	0	0.57	1.73	2.11	1.51
1700086O06Rik	NR_015475,NR_027903,NR_027904	2.19	1.1	1.63	1.16	1.67	1.66	0.73	5.84	3.56	4.19	6.54	5.72	5.6	5.22	4.41	5.15	5.21	5.56	5.21	5.82	6.62	3.71	4.92	6.02	3.59	4.16	3.84	5.64	6.85	4.29	4.25	4.92	3.39	8.17	4.1	4.07	4.38	6.79
1700088E04Rik	NM_138581	105.98	105.05	123.09	105.93	114.7	108.72	108.12	10.7	10.62	14.83	10.21	10.02	9.85	9.33	10.73	12.84	13.64	9.31	9.36	12.51	12.16	10.89	9.14	7.02	7.33	6.96	8.02	10.06	13.28	6.8	9.99	9.21	7.52	0	7.21	11.57	12.05	11.86
1700091H14Rik	NR_073362	3.27	3.37	2.96	4.42	2.18	4.2	2.63	0	0	0	0	0	0	0	0	0	0	0	0	0	0	0	0	0	0.25	0	0.07	0	0.15	0.08	0	0.21	0.28	0	0	0	0	0
1700092C02Rik	NR_045467	0	1.12	0.91	0.73	0	0	0	0	0	0	0	0	0	0	0	0	0	0	0	0	0	0	0	0.73	0	0	0	0	0	0	0	0	0	0	0	0	0	0
1700092C10Rik	NR_045931	18.63	20.31	11.46	15.61	18.36	17.87	17.39	0	0	0	0	0	0	0	0	0	0	0	0	0	0	0	0	0	0.37	0.97	0	0	0.67	0	0	0	0	0	0	0	0	0.48
1700092E19Rik	NR_045933	2.85	1.93	3.11	3.6	2.3	1.44	1.64	0	0	0	0	0	0.04	0	0	0	0	0	0	0	0	0	0	0.05	0	0	0	0	0.06	0	0	0	0	0	0	0	0	0
1700092K14Rik	NR_045930	1.71	1.91	0.78	1.25	0	0.81	0	3.5	3.88	0.93	0.63	3.5	2.16	2.3	1.93	2.4	3.57	3.26	2.18	1.74	0	0	0	0.31	0.64	1.62	0.37	0	0.39	0	0	0	1.39	0	0	0.66	1.56	0.81
1700092M07Rik	NM_001177347	453.26	395.04	418.63	531.26	447.3	476.14	458.39	3.3	4.12	3.94	4.69	2.03	2.8	2.75	3.28	0.96	0	0.8	2.6	2.78	4.29	0	3.74	13.83	6.83	0	8.26	6.51	6.17	5.37	8.71	10.75	13.32	6.57	15.74	15.49	7.44	7.71
1700093K21Rik	NM_001110133,NM_026105	113.52	84.32	130.96	131.76	106.52	111.32	69.73	0.11	0.1	0.27	0.19	0.38	0.14	0	0	0	0	0	0.08	0	0	0	0.16	0.17	0.18	0	0.31	0.32	0.44	0.08	0	0	0.41	0	0.26	0.58	0.95	1.67
1700094D03Rik	NM_028567	8.53	6.1	6.51	9.24	6.15	6.63	7.51	1.41	2.38	1.1	1.89	1.55	1.27	1.17	1.34	1.77	2.1	1.35	1.69	1.14	1.44	1.03	2.67	2.63	2.11	0.9	2.15	2.33	2.53	2.17	2.59	2.44	3.33	3.79	2.81	0.62	2.39	2.98
1700094J05Rik	NR_040580	4.17	3.64	4.55	4.63	6.24	4.6	3.83	0	0	0	0	0	0	0.08	0	0	0	0	0.08	0	0	0.28	0	0.09	0	0	0	0	0	0	0	0	0	0	0	0	0	0
1700094M24Rik	NR_046049	11.93	12.92	12.35	13.37	16.35	18.75	7.88	0	0	0	0	0	0	0	0	0	0	0	0	0	0	0	0	0	0	0	0	0.18	0	0	0	0	0.22	0	0	0.32	0	0
1700095A21Rik	NR_045468	20.33	17.65	19.09	21.56	15.23	15.57	19.44	0	0	0	0	0.35	0	0	0	0	0	0	0	0	0	0	0	0.16	0	0	0	0	0.2	0	0	0	0	0	0.17	0	0	0.44
1700095B10Rik	NR_040675,NR_040676	55.47	62.01	56.9	68.54	61.93	66.41	52.82	0	0	0	0	0	0.15	0	0	0	0	0	0.09	0	0.82	0	0	0.28	0	0	0.11	0	0	0.24	0	0.32	0	3.94	0.34	0	0	0
1700095J12Rik	NR_126429	20.05	20.91	19.5	27.57	34.42	27.09	24.25	0	0	0	0	0	0	0.12	0.16	0	1.47	0.41	0	0	0	0	0.1	0.12	0	0	0.29	0	0	0	0	0	0.19	0	0	0	0	0
1700096J18Rik	NR_027883	60.82	67.98	53.53	81.38	94.52	83.28	108.92	0.32	0.53	0	0.51	0	0.39	0.23	0.62	0	5.78	0.2	0.89	0	0	1.45	0	0.25	2.06	0	0.59	1.53	0	0	0	0	0.75	0	1.01	0	0.64	0.65
1700096K18Rik	NR_027388	4.58	5.89	3.27	8.61	6.79	6.18	6.26	4.46	4.66	5.35	7.2	4.62	5.09	5.51	5.4	4.8	1.36	3.81	4.13	5.17	5.04	5.02	5.86	8.07	5.15	3.85	8.61	7.06	8.28	6.03	6.83	8.87	8.08	9.77	9.09	7.81	7.58	8.61
1700097N02Rik	NR_045287	25.26	32.46	31.22	33.5	31.15	30.23	14.54	0.14	0.12	0	0.45	0	0.26	0	0.14	0	0	0	0.1	0	0	0.31	0	0.42	0	0	0.13	0.13	0.13	1.24	1.09	0	0	0	0.22	0.71	0	0
1700100I10Rik	NR_126548,NR_126549,NR_126550,NR_126551	65	59.8	57.92	63.04	59.22	59.63	76.02	0.14	0	0	0	0	0	0	0.28	0.11	0	0	0	0	0	0	0	0	0	0	0.13	0.27	0.25	0.14	0	0.28	0	0	0	0	0.2	0
1700100L14Rik	NR_045934	55.26	43.25	42.66	39.07	33.91	36.23	45.7	0.18	0	0	0	0	0.11	0	0	0	0	0	0	0	0	0	0	0.14	0	0	0	0	0	0.18	2.37	0	0	0	0.14	0	0.75	0
1700101E01Rik	NM_001166705	21.73	16.47	21.22	23.12	25.19	20.6	28.06	1.5	2.11	2.07	1.01	1.03	1.81	1.55	1.47	1.13	4.52	0.95	1.23	4.31	3.35	2.51	0.08	0.09	0.2	0	0.23	0.23	0.48	0.24	0	0	0	0	0	0.42	0	0
1700101I11Rik	NR_045270	19.7	20.3	20.55	23.89	20.28	22.75	14.84	1.34	0.63	0.35	2.16	1.47	2.24	1.63	0.58	1.45	2.69	1.32	0.52	1.93	1	3.66	0.57	0.68	0	0.21	0	0.28	0.14	0.87	0.39	0.39	0.35	0	0.59	0.25	1.54	0.62
1700101O22Rik	NR_045045	306.58	220.15	282.18	247	231.14	258.55	203.54	0	0	0	0	0	0.31	0	0	0	0	0	0	0	0	0	0	0	0	0	0	0	0	0.5	0	0	0	0	0.81	0.85	0	0
1700102H20Rik	NR_045302,NR_045303	15.85	6.43	6.51	11.06	4.21	6.29	0	3.03	2.21	2.7	1.84	4.65	0.7	1.96	3	3.79	0	1.92	2.12	1.54	1.31	1.76	3.42	2.7	3.12	1.05	1.79	3.7	5.63	3.02	6.87	4.93	1.35	6.02	3.06	0.64	3.03	3.75
1700102P08Rik	NM_053216	189.69	196.04	189.16	156.27	174.5	191.02	179.88	0.41	0.44	1.22	0.67	0.34	0.45	0.38	0	0.31	0	0.2	0.43	0	0.35	0	0.46	0.78	0.16	0.29	0.19	0.1	0.3	0.4	0.8	0.27	0.49	0	0.65	0.35	0.22	1.28
1700104L18Rik	NR_108033	0	0	0	0	0	0	0	0	0	0	0	0	0	0	0	0	0	0	0	0	0	0	0	0	0	0	0	0	0	0	0	0	0	0	0	0	0	0
1700105P06Rik	NR_045703	36.46	32.66	31.76	42.64	50.88	46.25	39.97	0.48	0.2	0	1.16	0.39	0.3	0.53	0	0.54	0	0	0.17	0.52	0	0	0.61	1.47	0.77	0.67	0	0.23	0.23	0	0	0	0.28	0	0.38	1.22	0.49	0
1700106J16Rik	NM_028859	48.88	46.68	46.73	53.45	50.23	41.41	33.43	0	0	0	0	0	0.12	0.2	0.09	0	0	0	0	0	0.31	0	0	0	0	0	0	0.09	0	0.09	0	0	0	0	0.07	0	0	0
1700108F19Rik	NR_015485	12.7	8.62	12.34	20.97	14.74	18.59	7.91	0	0	0	0	0	0.09	0.1	0	0	1.23	0.09	0.1	0.29	0	0	0	0.1	0	0	0	0.13	0	0	0	0	0	0	0.11	0.23	0	0
1700108J01Rik	NR_015532	205.62	178.9	210.82	250.2	223.68	178.41	213.42	1.21	0.51	2.15	0.98	0.25	0.38	0.22	1.19	0.23	0	0	0.42	0	0	2.08	0	0.24	0	0	1.41	0.87	1.48	1.8	0	0	0	14.49	0.73	1.03	0	0.63
1700109G14Rik	NR_033788	47.4	56.5	58.23	69.4	54.76	69.1	71.35	0	0.13	0	0	0	0	0.11	0.15	0.11	0	0	0	0.65	0	0	0	0.11	0	0	0.14	0.28	0.43	0.59	0	0	0.35	0	0.24	0.51	0.62	0
1700109G15Rik	NR_046197	5.36	2.99	4.89	4.59	3.22	3.39	3.44	0	0	0	0	0	0	0	0	0	0	0	0	0	0	0	0	0	0	0	0	0	0	0	0	0	0	0	0.33	0	0	0
1700109H08Rik	NM_029843	42.99	33.19	43.85	34.25	23.1	31.66	27.26	0	0.17	0	0.28	0.28	0.11	0	0	0	0	0.11	0.12	0	0	0	0.35	0.14	0	0	0	0.49	0.33	0.17	0	0	0	0	0	0	0.77	0.39
1700109I08Rik	NR_045936	0	0	3.1	1.87	0	0	0	0	0	0	0	0	0	0	0	0	0	0	0	0	0	0	0	0	0	0	0	0	0	0	0	0	0	0	0	0	0	0
1700109K24Rik	NR_108037	1.81	1.52	3.49	3.68	0.78	3.54	3.46	0.21	0	0	0.17	0	0.07	0	0	0.23	0	0.07	0	0.22	0	0.23	0.27	0	0.83	0	0.09	0.29	0.3	0.2	0	0.27	0.12	0	0	0.35	0	0.22
1700110C19Rik	NR_045461	8.14	9.13	6.39	9.03	8.63	6.53	4.25	0	0	0	0	0	0.11	0	0	0	0	0	0	0	0	0	0	0	0	0	0	0	0	0	0	0	0	0	0	0	0	0
1700110I01Rik	NR_038059,NR_038059_chr14:3504099_3544338,NR_038059_chr14:3743492_3783730	34.68	32.22	37.69	25.61	27.42	35.17	23.57	0.06	0.11	0	0.2	0	0.08	0	0	0.05	0	0	0	0.14	0	0	0.04	0.05	0	0	0.06	0	0	0.18	0	0	0.07	0	0.1	0.21	0	0
1700110K17Rik	NR_040728	37.11	33.69	38.23	39.38	30.79	33.82	33.71	0.71	0.89	0	0	0.72	0.77	1.67	1.21	0.93	0	0.78	0.74	1.93	1.79	1.96	0.45	0.13	0.28	0	0	0.33	0.34	1.41	0	0	1.03	0	0.28	0.59	0.36	0.36
1700111N16Rik	NR_033213	1.08	0.97	1.77	1.44	0.75	0.8	1.65	0	0	0	0	0	0	0	0	0	0	0	0	0	0	0	0	0	0	0	0	0	0	0.1	0	0	0	0	0	0	0.21	0
1700112E06Rik	NM_028275	0	0	0.51	8.46	11.96	9.02	8.53	0.13	0.22	0.3	0.41	2.22	3.62	2.25	2.64	2.22	6.96	2.44	1.89	2.77	1.72	2.29	1.31	1.16	0.82	0.36	11.97	8.39	16	14.67	11.64	8.7	8.62	14.48	10.79	7.84	1.33	5.32
1700112H15Rik	NR_040472	0	0.76	0	0.25	0	0.63	0	0	0	0	0	0	0	0	0	0	0	0	0	0	0	0	0	0	0	0	0	0	0	0	0	0	0	0	0	0	0	0
1700112J05Rik	NR_077218	7.86	7.6	13.5	12.85	9.64	10.83	10.94	0	0	0	0	0.12	0	0.11	0	0	0	0	0	0	0	0	0	0	0	0	0.16	0.37	0.31	0.15	0	0	0	0	0.12	0	0	0.93
1700113A16Rik	NR_045997	11.72	15.74	12.73	17.16	15.04	11.06	16.57	30.67	28.81	31.34	30.33	25.68	29.62	29.32	29.57	28.55	31.8	29.11	26.18	26.52	24.37	27.21	32.66	38.18	32.71	36.46	30.87	28.56	33.61	44.9	27.97	34.58	38	32.19	32.52	37.63	30.49	30.42
1700113H08Rik	NM_029685	98.16	92.53	103.83	105.5	85.43	103.23	79	0.08	0	0	0	0	0.26	0	0.08	0	0	0.1	0.06	0	0.55	0	0.26	0.49	0	0.23	0.22	0.15	0.31	0.72	0.64	0.21	0.1	0	0.19	0.56	0.69	0.51
1700119H24Rik	NR_040536	0.48	0	0.88	2.5	0	0.9	1.86	0	0.19	0	0	0	0	0	0.22	0.51	0	0	0	0	0	1.01	0	0	0	0	0	0	0	0	0	0.58	0.53	0	0	0.38	0.46	0
1700120C14Rik	NR_045627	2.64	2.94	3.22	2.59	7.42	1.69	16.92	2.03	0.67	3.81	1.3	2.62	3.71	2.07	2.77	1.85	3.68	0.78	1.4	0	0	0.93	0.52	0	0.66	2.77	0	1.18	1.99	0.4	0	1.04	1.91	0	1.94	3.41	0.8	0.83
1700120E14Rik	NR_045368	4.9	3.22	4.77	6.38	5.62	4.17	5.47	0.28	0.09	0	0.71	0.09	0.03	0.36	0.05	0	0	0.03	0.04	0	0	0.24	0	0.08	0	0	0.1	0	0	0.11	0	0	0	0	0.04	0.19	0	0.23
1700120G07Rik	NR_046050	6.93	3.24	4.72	6.63	5.03	2.41	0	0	0	0	0	0.11	0	0	0	0	0	0	0	0	0	0	0	0	0	0	0	0.25	0	0.13	0	0	0.31	0	0	0	0	0
1700120K04Rik	NR_027915	149.69	154.99	129.42	142.85	146.02	139.5	162.66	0.49	1.65	2.33	0	0.61	1.23	1.81	1.94	0.93	0	0.94	1.03	0.54	0.84	1.12	0.63	1.71	3.58	0.34	1.59	1.41	3.11	1.45	3.85	1.92	1.75	7.88	3.13	1.67	0	1.53
1700121L16Rik	NR_045453	0.51	0	0	0	0	0	0	0	0	0	0	0	0	0	0	0	0	0	0	0	0	0	0	0	0	0	0	0	0	0	0	0	0	0	0	0	0	0
1700121N20Rik	NR_036593	2.66	1.9	2.63	3.94	5.31	5.36	1.85	0	0	0	0	0	0	0	0	0	0	0	0	0	0.37	0	0	0	0	0	0	0	0	0	0	0	0	0	0	0	0.23	0
1700122O11Rik	NM_029689	34.78	34.06	30.07	33.04	32.16	30.68	37.87	0	0	0	0	0	0.1	0	0	0	0	0	0	0	0	0	0	0	0	0	0	0	0	0	0	0.41	0	0	0	0	0	0.33
1700123I01Rik	NM_001165919	11.92	13.57	14.91	9.81	15.72	10.16	7.22	0	0.17	0	0.43	0.17	0.25	0.1	0	0.2	0	0.04	0.19	0	0	0.15	0	0.1	0	0	0.06	0	0.06	0.13	0	0	0	0	0	0	0.14	0.14
1700123K08Rik	NM_029693	22.24	33.5	19.77	26.11	26.55	20.7	21.72	0	0	0	0	0	0.07	0	0	0	0	0	0	0	0	0	0	0.08	0	0	0.1	0	0	0	0	0	0	0	0	0	0	0
1700123L14Rik	NR_003643	820.58	779.39	865.47	829.8	782.99	802.34	787.16	0.63	0.43	0.75	1.12	0.16	0.96	0.28	0.37	0.38	0	0.56	0.31	0.81	0.84	0.84	0.08	0.57	0.2	0	0.74	0.35	2.53	1.23	0.98	0.99	0.45	0	0.99	3.86	1.06	1.7
1700123M08Rik	NR_040577	3.24	2.6	4	8.41	3.48	4.92	6.21	0.43	0.63	0	0.17	0.35	0.2	0.7	0.21	0.96	0.96	0.34	0.22	0	0.36	0.71	0.95	1.12	0.51	0.15	0.58	1.29	1.53	0.83	0.55	1.39	0.88	0	1.01	0.72	2.22	1.99
1700123O12Rik	NR_045185	12.62	9.61	13.32	14.9	14.84	8.02	9.68	0	0	0	0	0	0	0	0	0	0	0	0	0	0	0	0	0	0	0	0	0.66	0	0	0	0	0.27	0	0	0.39	0	0
1700123O20Rik	NM_021437	15.32	14.42	17.29	17.38	14.08	18.78	16.21	33.47	32.49	31.69	33.91	35.58	35.08	32.87	34.02	36.7	33.45	27.58	35.04	29.52	36.17	31.92	23.75	24.08	25.89	27.75	28.37	27.33	30.46	35.49	27.77	27.29	21.96	22.87	22.65	32.04	22.55	24.08
1700123O21Rik	NR_045799	0.4	0.45	0	0	0	0.37	0	0	0	0	0	0	0	0	0.18	0	0	0	0	0	0	0	0	0	0	0	0	0	0	0	0	0	0	0	0	0	0	0
1700124L16Rik	NR_105027	56.23	48.43	36.83	63.72	52.79	49.65	53.21	3.84	4.38	2.3	5.47	3.14	5.62	6.06	4.78	3.74	0	3.75	6.06	3.27	1.68	1.14	0.62	0.39	0.8	0	2.32	0.48	0	1.94	0	0	0	0	0.79	0	0	0
1700125G02Rik	NR_040651	1.71	0.64	0.52	0	0	2.14	0	0	0	0	0	0	0	0	0	0	0	0	0	0	0	0	0	0.2	0	0	0.24	0.25	0	0.26	0	0	0	0	0	0	0	0
1700125G22Rik	NR_040548	28.62	22.43	23.03	22.94	24.58	22.64	35.38	0	0	0.32	0.22	0	0	0	0.27	0.1	1.24	0.09	0	0	0	0	0.44	0.31	1.1	0	0.12	0.26	0.53	0	0	0.36	0.65	0	0.97	0.7	0.85	1.14
1700125H03Rik	NR_038181,NR_038189	53.76	48.06	56.93	39.53	56.31	61.76	66.62	0.29	0.48	0	0	0	0	0.21	0.29	0.22	0	0	0	0	0	0	0	1.12	0	0	0	0.19	0.28	0	0	0	0	0	0	0	0	0
1700125H20Rik	NM_028589	56.83	60.95	54.66	64.74	71.79	61.81	68.88	0.12	0.2	0	0.19	0.1	0.52	0.35	0.23	0.18	0	0.37	0.25	0.77	0	0	0.08	0.09	0	0.33	0.64	0.22	1.48	0.35	0	0	0.28	0	0.28	1.61	0.49	0
1700126H18Rik	NR_040695	0	0.92	0	0	0	0	0	0	0	0	0	0	0	0	0	0	0	0	0	0	0	0	0	0	0	0	0	0	0	0	0	0	0	0	0	0	0	0.78
1700128A07Rik	NR_045938	6.27	6.7	8.14	5.96	4.85	6.08	3.43	0	0	0	0	0	0	0	0	0	0	0	0	0	0	0	0	0.1	0	0	0.12	0	0	0	0	0	0	0	0	0	0	0
1700128F08Rik	NR_033618	0.88	4.23	3.41	2.62	5.11	3.27	4.23	0	0	0	0	0	0	0	0	0	0	0	0	0	0	0	0	0	0	0	0	0	0	0	0	0	0	0	0.08	0	0	0
1700129C05Rik	NM_026461	297	273.1	310.32	305.7	287.81	311.44	255.9	0.32	0.27	0	0.69	0	0.74	0.08	0.42	0.16	0	0	0.15	0.23	0	0	0.2	0.48	0.34	0	0.77	0.6	1.22	0.83	1.11	1.11	0.25	0	0.92	0.54	1.33	1.11
1810006J02Rik	NR_040439	0	0	0	0	0	0	0	0	0.05	0	0.1	0	0	0.09	0.06	0	0	0	0	0	0	0	0	0	0	0	0	0	0	0	0	0	0	0	0	0	0	0
1810007C17Rik	NR_045472	0	0	0	0	0	0	0	0	0	0	0	0	0	0	0	0	0	0	0	0	0	0	0	0	0	0	0	0	0	0	0	0	0	0	0	0	0	0
1810007D17Rik	NR_038136	0	0	0	0.53	0	0.33	0	0	0	0	0	0	0	0	0	0	0	0	0	0	0	0	0	0	0	0	0	0	0	0	0	0	0	0	0	0	0	0
1810008I18Rik	NR_045301	0.39	0	0	0	0	0	0	0	0	0	0	0	0	0	0	0	0	0	0	0	0	0	0	0	0	0	0	0	0	0	0	0	0	0	0	0	0	0
1810009A15Rik	NM_025463,NR_104416	152.55	155.83	140.11	140.37	170.48	164.59	122.19	88.03	83.63	84.21	83.03	97.45	89.01	93.17	93.38	79.76	50.71	90.43	90.8	74.51	84.82	91.44	90.4	86.26	84.51	70.04	77.82	76.23	83.87	96.37	78.25	96.28	76.36	123.83	86	95.15	83.38	83.43
1810009J06Rik	NM_023707	0	0	0	0	0	0	0	0	0	0	0	0	0	0	0	0	0	0	0	0	0	0	0	0	0	0	0	0	0	0	0	0	0	0	0	0	0	0
1810010D01Rik	NR_033626	0.27	0.61	0	0	0.31	0	0	0	0.21	0	0	0.1	0	0	0	0.09	0	0.08	0	0	0	0	0.32	0.28	0	0.18	0.56	0.23	0.36	0.36	0.32	0.65	0	0	0.39	0.42	0.52	0.26
1810010H24Rik	NM_001163473	0.67	1.51	0.61	1.49	0	0.21	0.86	8.88	8.1	6.58	9	9.29	9.4	7.83	8.69	6.57	3.72	10.24	9.26	5.1	6.21	9.18	2.1	1.86	1.97	1.02	1.02	1.63	1.68	0.6	0.53	0.54	1.09	1.67	1.46	1.22	1.07	2.14
1810011H11Rik	NM_001163616	0.16	0.18	0	0	0	0.15	0	0.52	0.31	0.18	0.96	0.18	0.23	0.16	0.07	0.55	0.67	0.51	0.36	0.95	0.99	0.16	0.94	0.17	0.59	0.11	2.2	0.76	0.71	6.85	0	1.74	0.09	0	0.06	1.51	0.62	0
1810011O10Rik	NM_026931	1.08	0.61	0.98	0.27	0.62	0.33	0.69	21.29	23.3	16.46	21.59	20.86	18.29	17.68	18.13	39.59	37.42	26.42	25.75	32.01	31.03	31.29	7.76	3.91	5.4	2.7	4.03	2.92	8.71	13.5	19.32	23.17	2.54	1.34	3.18	20.56	24.79	15.84
1810012K16Rik	NR_045473	5.38	3.61	8.32	3.57	5.7	5.53	10.32	1.23	1.86	1.17	0.8	0.41	1.38	1.99	1.21	0.94	0	2.68	1.73	1.62	4.19	1.12	0.95	2.09	0.8	0.34	0.91	0.94	0.48	0	0.64	0.64	0.88	0	0.39	1.68	0	0.51
1810013A23Rik	NR_045427	0	0	0	0	0	0	0	0.36	0.6	0	1.16	0.59	0.66	0.26	2.13	0.55	0	0.69	0.75	0	0	0	0.46	2.54	0.59	0	1.69	3.49	1.77	0	0.94	0.93	2.13	0	2.31	0.61	0.72	0.74
1810013L24Rik	NM_001081400	42.3	37.05	36.5	36.81	29.46	39.92	33.38	4.76	4.58	4.56	4.86	3.89	3.97	3.78	3.51	4.17	3.84	5.86	5.04	3.31	5	5.19	13.91	10.78	10.4	7.14	9.61	8.53	11.15	14.53	5.7	6.36	9.72	9.77	7.19	6.9	16.91	11.82
1810014B01Rik	NR_015572	0.29	1.14	1.05	1.5	1	0.53	1.11	2.41	1.7	2.21	4.44	2.01	2.28	2.22	3.61	2.85	3.01	3.79	3.39	3.43	2.45	3.1	2.59	2.32	1.8	0.47	1.86	1.55	3.45	3.06	1.21	2.64	2.43	1.08	1.77	2.72	4.19	3.6
1810018F18Rik	NR_038140	0	0	0	0	0	0	0	0	0	0	0	0	0	0	0	0	0	0	0	0	0	0	0	0	0	0	0	0	0	0	0	0	0	0	0	0	0	0
1810019D21Rik	NR_040344,NR_040345,NR_040346	0.35	0	0.27	0.26	0	0.32	1.72	54.66	50.25	52.58	75.49	51.32	52.4	48.71	50.14	67.79	44.72	81.47	68.9	64.98	57.46	62.99	31.72	41.33	32.91	23.21	34.04	38.34	36.12	11.71	36.93	33.36	50.24	39.85	46.72	34.55	40.42	38.89
1810020O05Rik	NR_045482	24.85	20.47	20.63	24.88	23.82	27.32	31.68	0	0.09	0	0.18	0.09	0.07	0	0.21	0.25	0	0.21	0.23	0	0	0.24	0.56	0.25	0.87	0.77	0.1	0.2	1.36	0.43	0.28	0.85	0.64	0	0	1.11	0.45	0.23
1810021B22Rik	NR_040417	6.71	9.88	6.87	8.99	3.93	6.25	4.82	6.36	6.15	5.47	9.35	4.6	5.06	6.92	4.55	6.56	8.74	8.58	6.08	6.28	4.56	8.69	8.87	5.74	12.7	13.26	10.06	12.2	10.06	5.68	14.03	15.06	14.34	9.29	8.54	14.72	9.52	8.79
1810022K09Rik	NM_001099674	11.68	14.89	17.5	22.67	22	16.58	6.42	74.1	53.78	51.58	80.08	50.09	43.44	47.39	45.92	67.3	55.84	80.82	64.96	54.29	66.86	58.31	227.13	175.73	155.77	80.13	155.64	143.8	137.17	162.21	100.9	99.89	221.5	151.19	169.33	124.22	249.73	219.9
1810024B03Rik	NM_198630	1.9	1.71	0.69	2.26	2.42	2.63	1.46	0.79	0.15	0	0	0.51	0.28	0.06	0.26	0.07	1.58	0	0	0	0.59	0	0.06	0.07	0.56	0.12	0.24	0.16	0.08	0.09	0.68	0.46	0	0	0.41	0.45	0	0
1810026B05Rik	NR_037569	3.2	2.45	3.08	4.72	3.1	3.56	2.93	2.98	2.22	1.78	3.94	2.28	2.38	2.36	2.66	2.3	1.87	3.25	2.98	2.32	2.29	3.12	5.47	5.04	4.06	1.74	4	3.51	4.85	5.6	2.56	3.2	4.17	3.2	3.92	4.82	5.61	5.28
1810026J23Rik	NM_178619	18.48	19.06	19.35	17.77	16.97	16.24	18.4	24.99	26.81	26.06	27.37	31.32	30.78	25.67	32.74	30.49	33.41	23.51	34.1	38.3	36.03	34.5	21.85	25.33	26.5	21.08	31.74	22.71	37.79	26.47	30.78	26.72	19.59	22.73	20.51	32.23	29.27	35.97
1810030O07Rik	NM_175141	3.17	2.28	2.23	2.22	2.12	2.42	2.01	5.37	5.44	5.75	6.43	4.98	6.05	4.56	4.05	6.76	5.11	8.42	8.44	5.54	5.4	7.34	16.07	13.51	13.08	8.19	14	12.22	14.03	18.37	7.86	12.73	17.45	15.14	13.36	8.33	17.24	12.98
1810032O08Rik	NR_027819,NR_027820,NR_027821	3.85	7.71	4.45	7.47	8.08	7.99	10.49	9.68	10.5	9.41	6.63	8.89	8.79	8.77	9.47	9.39	9.54	9.54	10.71	7.03	9.11	7.61	19.37	17.43	18.29	9.01	15.1	14.07	17.91	16.04	16.01	14.66	15.54	28.34	16.98	17.18	17.07	13.09
1810034E14Rik	NR_045798	1.67	1.74	1.87	1.34	1.18	1.3	0.98	0.95	1.01	0.7	0.48	1.23	0.82	1.08	1.45	1.51	0	0.9	0.92	0.25	0.59	1.97	0.6	0.66	0.66	0.17	0.64	0.71	0.85	3.01	0.31	0.62	0.42	0	0.93	1.21	0.5	0.37
1810037I17Rik	NM_024461	57.28	56.26	52.5	50.59	58.91	52.23	54.05	132.48	158.05	149.33	145.29	143.13	158.11	151.53	140.18	141.22	133.63	143.63	137.91	142.12	162.93	138.77	173.5	164.98	176.26	180.13	162.32	180.44	214.14	183.91	148.38	161.08	119.43	154.64	160.83	173.07	149.29	158.52
1810041L15Rik	NM_001163145	0.48	0.42	0.54	0.49	0.38	0.44	0.42	0	0.03	0	0	0	0	0.02	0.02	0.08	0	0	0.01	0	0	0.04	0.26	0.2	0.43	0.19	0.33	0.16	0.42	0.3	0.7	0.45	0.36	0.55	0.15	0.46	1.44	0.67
1810043G02Rik	NM_026431	46.37	48.75	47.2	45.51	50.95	50.49	44.16	22.46	23.97	24.73	28.82	26.17	26.34	28.48	30.15	23.88	33.18	24.55	25.11	33.12	30.25	28.65	16.91	18.09	21.11	23.69	20.09	22.12	23.57	26	20.35	22.87	19.55	15.42	19.94	21.22	22.74	21.21
1810043H04Rik	NM_001110242	90.56	86.94	85.26	99.18	97.05	84.97	54.05	96.94	93.5	92.39	87.02	91.76	99.04	108.28	106.66	89.9	109.88	82.97	85.77	69.66	65.92	52.53	83.74	90.71	86.94	136.84	87.97	97.85	81.92	78.92	75.39	106.46	66.11	53.74	81.62	83.32	60.41	66.78
1810044D09Rik	NR_038153	146.55	153.41	144.88	180.83	160.98	151.1	187.64	79.41	65.67	79.59	66.32	65.64	71.57	83.43	78.05	83.52	68.01	77.23	61.65	60.6	69.46	70.87	104.28	113.21	117.92	121.15	91.71	102.99	105.5	45.92	79.41	78.33	100.64	128.27	101.2	76	57.1	65.36
1810046K07Rik	NM_027217	1.46	0.61	1.16	1.35	1.05	1.34	2.09	0.08	0.07	0	0.41	0	0	0.12	0	0	0	0.05	0.06	0	0	0	0.11	0.06	0.13	0	0.08	0.16	0.24	0.16	0.22	0	0.1	0	0.13	0	0	0.17
1810053B23Rik	NR_040486,NR_040487,NR_040488,NR_040489,NR_040490,NR_040491	1.31	0.24	1.52	0.46	0.78	0.39	0	0	0	0	0	0	0	0	0	0	0	0	0.14	0	0	0	0.06	0	0	0	0	0	0	0	0	0	0	0	0.08	0	0	0
1810055G02Rik	NM_028077	109.95	109.87	116.06	112.36	98.67	94.74	91.06	21.37	21.23	23.96	27.94	24.74	25.75	23.61	22.87	24.96	24.51	20.56	21.15	21.56	23.98	28.94	17.26	15	14.62	12.15	16.96	15.65	16.13	12.62	21.83	16.14	13.93	10.1	14.21	23.28	19.02	21.65
1810058I24Rik	NR_015608,NR_027875	53.35	58.38	54.68	64.21	64.09	40.01	55.9	91.03	88.53	90.88	88.23	89.95	103.65	107.71	92.95	95.31	65.27	89.44	74.15	94.56	94.65	81.99	98.3	87.45	98.3	120.71	116.5	107.59	114.62	202.63	99.2	112.88	99.12	115.54	101.52	93.5	91.94	85.49
1810062G17Rik	NM_028183	0.56	0	0	0.41	0.65	1.03	2.13	11.05	10.61	8.8	8.71	11.12	8.37	9.94	10.32	5.31	2.32	9.75	11.07	5.81	3.87	6.88	16.35	17.14	15.97	6.52	12.09	18.82	15.51	3.39	8.32	5.02	15.42	18.62	18.66	11.32	11.19	17.3
1810062O18Rik	NR_033571	7.19	7.45	4.76	5.68	7.18	3.92	6.75	1.16	1.53	1.92	1.83	1.34	0.41	1.09	1.14	1.28	1.47	1.25	1.14	1.75	2.73	3.64	1.76	2.09	2.08	1.37	2.1	1.83	3.63	0.95	1.26	0.84	2.35	0	1.79	0	3.43	0.34
1810064F22Rik	NR_027981	0.1	0	0	0	0	0	0	2.34	3.02	1.72	2.21	3.18	2.48	2.1	2.24	2.52	2.47	2.85	3.08	3.21	3.04	3.12	3.34	2.82	2.38	1.62	3.23	3.54	3.47	1.55	1.65	1.91	4.19	5.18	1.99	1.7	4.7	5.02
1810065E05Rik	NM_027239	3.56	7.07	2.73	4.86	3.17	3.54	8.38	0	0.11	0	0.61	0	0.08	0	0	0	0	0	0	0	0	0	1.45	0.1	1.21	0	0.11	0	0.73	0.12	0.33	0	0.15	0	0	0.43	0	0
2010001E11Rik	NM_001163503	0	0	0	0	0	0	0	0	0	0	0.15	0.04	0.09	0	0	0	0	0.06	0	0	0	0	0	0.03	0	0	0	0.04	0	0	0	0	0	0	0.04	0	0	0
2010002M12Rik	NM_053217	0	0.22	0	0	0	0	0	0	0	0	0	0	0	0.04	0	0	0	0	0	0	0	0	0.02	0.02	0	0	0.14	0.06	0.09	0.27	0.16	0	0.07	0	0.22	0	0.07	0
2010003K11Rik	NM_027237	0.21	1.17	1.52	0.62	0.72	0.58	0.8	0	0	0	0	0	0.06	0	0	0	0	0	0	0	0	0	0.12	0.07	0.92	0.14	0	0.09	0	0	0	0	0.11	0	0	0	0.2	0
2010005H15Rik	NM_029733	0	0	0	0	0	0	0	0	0	0	0	0	0	0	0	0	0	0	0	0	0	0	0	0	0	0	0	0	0	0.5	0	0	0	0	0	0	0	0
2010009K17Rik	NR_040609	0	0	0	0	1.18	0	0	0.46	0.39	0.55	0	0	0.14	0.17	0	0.35	0	0.29	0.16	0	0	0.52	0.15	0	0.37	0.32	0.21	0	0	0.68	0	0.6	0.27	0	0.18	0	0	0
2010010A06Rik	NR_045393,NR_045394	0	0	0	0	0	0	0	0	0.15	0	0	0	0	0	0.35	0.13	0	0	0	0.39	0	0.4	0	0	0	0	0	0	0	0	0	0	0	0	0	0	0	0
2010012O05Rik	NM_025563	5.46	4.61	4.39	3.66	4.22	3.18	4.01	8.85	6.66	8.82	10.89	7.27	8.57	6.93	8.02	8.55	5.24	8.99	7.84	5.69	7.1	6.85	11.56	10.75	9.81	7.65	8.29	7.69	10.09	8.58	6.64	7.47	9.57	8.65	8.51	7.65	12.12	9.56
2010016I18Rik	NR_033207	0	0	0	0	0	0	0	0.07	0	0.35	0.45	0	0.05	0	0	0.05	0	0.18	0.1	0.16	0	0.15	0	0.1	0.11	0	0.27	0.06	0.2	0.54	0	0	0.25	0	0.05	0	0.44	0.16
2010106C02Rik	NR_045435	0	0	0	0	0	0	0	0	0.16	0	0.31	0	0	0	0	0	0	0	0	0	0	0	0	0	0	0	0	0	0	0	0	0	0.23	0	0	0	0	0
2010106E10Rik	NM_001168590,NM_026333	0	0	0	0	0.22	0	0	0	0	0	0	0	0	0	0	0	0	0	0	0	0	0	0	0	0	0	0	0	0	0	0	0	0	0	0	0	0	0
2010107E04Rik	NM_027360	183.32	176.2	182.43	268.85	208.56	213.28	209.37	418.37	421.26	331.25	334.7	364.8	388.91	372.84	350.76	351.9	365.7	357.09	327.77	299.58	307.58	294.78	569.03	537.89	519.8	517.25	479.45	490.77	534.97	623.59	434.91	481.7	469.46	468.59	486.71	488.16	406.99	362.92
2010107G12Rik	NM_001025573	0	0.24	0	0	0	0.1	0	0.49	0.21	0.46	0.24	0.16	0.34	0.14	0.24	0.29	0.44	0.34	0.21	0.31	0.16	0.32	3.61	4.7	5.96	0.9	2.41	3.79	7.25	0.48	2.15	1.02	0.92	2.38	0.8	0.83	0.41	3.35
2010107G23Rik	NM_027251	5.38	5.3	5.86	4.69	5.26	6.06	6.68	13.32	12.67	12.61	13.84	13.47	12.68	13.86	12.46	13.14	10.63	11.2	10.34	15.39	15.72	19.09	12.47	13.29	16.02	17	14.14	16.07	14.95	8.21	13.8	11.83	12.7	8.04	12.95	16.01	15.74	14.17
2010109A12Rik	NM_029363	46.1	26.7	37.14	44.94	38.69	32.7	44.73	2.67	2.65	2.88	1.96	2.4	3.33	2.5	2.15	2.21	2.21	2.33	2.04	3.19	0.83	4.42	4.51	4.87	6.29	4.42	6.95	2.78	6.38	1.2	4.43	3.16	5.18	11.68	8.89	5.37	10.43	6.55
2010109I03Rik	NM_025929	4.41	2.89	3.78	7.91	3.94	3.49	2.34	0.11	0	0	0	0.09	0.04	0.04	0	0.08	0	0	0.04	0.12	0	0	0.93	0.51	0.45	0.4	0.56	0.99	0.43	0.44	0.29	0.15	0.66	0	0.53	0.29	0.83	0.59
2010111I01Rik	NM_001289924,NM_001289926,NR_110520,NR_110521	7.06	6.71	5.35	7.86	7.25	7.22	8.26	19.2	21.4	20.47	18.07	20.81	19.04	18.84	19.02	22.78	18.88	22.6	22.34	25.24	20.6	18.01	26.47	23.46	25.04	23.81	26.11	21.42	28.71	56.4	27.33	26.53	24.03	24.91	19.04	20.69	30.17	25.75
2010204K13Rik	NR_027924,NR_027925	9.51	10.65	10.1	8.97	5.61	8.9	10.14	1.67	3.29	1.11	0.39	0.77	1.02	0.97	1.19	1.75	0	1.59	1.19	3.71	3.15	2.75	1.66	0.93	3.14	2.71	2.68	0.77	0.71	4.4	2.53	0.63	1.15	0	0.95	0.41	3.96	1.69
2010300C02Rik	NM_028096	2.33	2.45	1.93	3.12	3.07	2.83	2.51	30.53	25.06	29.18	33.32	29.47	37.42	27.73	36.96	30.25	26.7	28.04	33.49	38.79	44.46	38.61	18.23	15.28	19.31	12.25	19.92	20.42	28.11	15.72	15.26	15.88	10.98	12.53	11.28	18.92	13.05	19.37
2010308F09Rik	NR_045429,NR_045430	0	0	0	0	0	0	0	0.3	0.75	0	0	0.25	0.19	0.44	0.29	0.23	0	0	0	0	1.02	1.37	0.77	0	0.49	0.42	0	0	0.29	0.3	0	0	0	0	0	0	0	0
2010310C07Rik	NR_045169	0	0	0	0	0	0	0	0	0	0	0	0	0	0	0	0	0	0	0	0	0	0	0	0	0	0	0	0	0	0	0	0	0	0	0	0	0	0
2010315B03Rik	NM_001243117,NM_001243118,NM_001243119	0.09	0.19	0.08	0.26	0	0.08	0	2.63	2.43	1.41	2.19	1.58	1.39	1.86	1.6	2.61	2.86	3.13	2.07	1.87	1.85	2.46	8.1	5.91	5.22	1.92	4.16	4.8	6.5	4.36	3.08	3.95	7.34	7.74	5.96	2.9	7.95	6.94
2010320M18Rik	NR_029440	13.52	9.18	13.58	14.73	12.85	8.26	9.54	35.55	38.98	46.07	36.76	35.2	34.52	34.12	43.72	33.94	31.13	32.3	29.27	25.87	22.04	30.13	73	67.37	67.62	79.45	56.2	67.37	66.85	48.73	67.99	59.71	66.8	89.53	70.99	56.66	40.9	52.25
2200002D01Rik	NM_028179	1.18	1.32	1.07	0.87	2.79	0.55	2.27	4.86	4.75	3.85	1.75	4.44	5.54	6.15	4.26	3.5	4.93	4.49	2.65	4.75	6.44	3.08	2.25	0.42	3.07	4.91	1	1.81	2.11	14.14	3.53	2.81	3.52	4.32	0.86	3.67	7.15	2.24
2200002J24Rik	NM_026961	67.96	85.42	95.66	62.04	75.92	65.49	84.51	3.37	1.95	1.5	3.75	2.78	1.45	2.16	1.66	1.12	3.83	0.67	0.59	2.3	3.57	0	7.95	7.27	13.24	25.13	1.55	1.2	1.63	1.66	3.29	0	0.75	0	0.84	2.15	2.6	2.19
2210010C04Rik	NM_023333	0	0	0	0	0	0	0	0	0	0	0	0	0	0	0	0	0	0	0	0	0	0	0	0	0	0	0	0	0	0	0	0	0	0	0	0	0	0
2210011C24Rik	NM_001291292	17.65	12.27	12.47	14.93	20.47	18.66	11.79	0.13	0.87	0.3	0.42	0.32	0.24	0	0.38	0.68	0	0.49	0.54	0	0.87	0	2.22	1.27	2.67	0.55	1.87	0.96	1.24	8.44	0.67	0.34	1.52	4.16	1.32	1.53	0.8	0.8
2210013O21Rik	NM_027327	8.71	8.09	9.82	7.78	4.53	6.12	3.45	29.61	28.89	31.04	31.49	30.22	30.16	29.1	25.91	26.83	21.25	28.73	24.53	29.83	30.16	26.27	47.75	41.06	39.06	42.09	45.01	39.58	48.85	50.27	51.61	40.36	39.91	13.36	37.62	36.59	33.52	39.55
2210015D19Rik	NR_015577	9.82	8.21	9.14	9.24	9.69	11.03	8.66	6.44	5.95	7.96	6.52	5.64	6.88	6.76	5.49	7.28	3.66	6.27	5.41	7.45	5.61	8.01	3.83	3.02	4.23	3.55	4.53	3.49	4.03	6.1	3	4.85	3.35	0	2.86	3.83	3.65	3.38
2210016F16Rik	NM_027335	10.04	10.77	7.59	8.1	9.5	11.92	7.91	38.42	41.86	37.88	34.91	40.2	44.58	43.81	43.51	38.45	36.76	37.86	37.77	36.39	38.41	41.28	35.56	29.49	34.34	37.15	26.46	26.22	35.24	35.02	24.99	27.6	18.55	22.69	19.59	22.86	21.36	21.54
2210016L21Rik	NM_028211	15.62	13.07	12.7	14.94	14.24	13.56	8.33	60.01	66.36	55.39	61.03	71.76	68.39	71.83	69.35	61.79	61.95	62.06	64.34	72.7	73.55	68.19	49.77	49.67	46.79	50.41	50.32	47.15	54.59	47.4	51.14	48.75	48.58	36.57	48.65	53.86	56.51	53
2210018M11Rik	NM_172280	13.9	10.37	13.41	10.77	7.64	13.04	6.95	1.51	1.08	1.08	1.28	1.1	0.98	0.82	0.85	1.61	1.15	1.72	1.83	1.14	1.27	1.4	2.36	1.7	2.53	2.14	1.75	1.66	1.4	2.22	1.45	1.53	1.97	0	1.37	1.51	5.53	3.12
2210019I11Rik	NR_038157	0	0	0	0.24	0	0	0	0	0	0	0	0	0	0	0	0	0	0	0	0	0	0	0	0	0	0	0	0	0	0	0	0	0	0	0	0	0	0
2210039B01Rik	NR_044985	0	0	0	0	0	0	0	0.44	0.84	0.78	0.89	0.91	0.41	0.4	0.97	0.66	0	1.11	0.77	0.95	0.74	0.98	2.17	2.48	3.15	0.78	1.29	1.43	2.74	1.18	1.99	2.3	2.85	3.55	2.07	2.61	1.14	3.19
2210404O09Rik	NM_001256493	0.22	0.35	0.37	0.53	0.12	0.38	0	0.64	0.72	0.11	0.77	0.74	0.69	0.73	0.67	0.67	0.43	0.57	0.65	0.61	1.23	0.73	1.25	0.71	0.96	1.35	0.85	1.15	0.99	1.43	0.49	0.5	0.72	2.31	0.88	0.4	1.3	0.69
2210406O10Rik	NR_126488,NR_126489,NR_126490	2.34	0.82	0	0.95	0	0.45	0	1.3	2.51	2.57	4.74	2.37	2.33	2.34	2.22	2.49	1.02	2.79	2.22	1.21	6.12	3.02	8.03	8.6	8.13	4.7	9.54	8.19	12.38	3.07	18.13	5.36	6.84	20.2	8.99	8.47	7.64	9.08
2210407C18Rik	NM_144544	0	0	0	0	0	0	0	0	0	0.32	0	0	0	0.1	0.26	0	0	0.08	0.19	0.29	0	0.3	0.09	0	0	0	0	0	0	0.13	0	0.35	0	0	0	0	0	0
2210408F21Rik	NR_040257,NR_040258,NR_040259,NR_040260,NR_040261,NR_040262	1.82	0.55	1.98	1.39	1.11	0.79	0	12.4	10.84	8.77	12.54	9.52	9.37	9.88	10.83	8.09	12.64	9.48	9.05	5.63	9.27	9.79	13.34	11.63	15.71	11.18	13.34	15.22	11.63	11.89	11.39	16.7	14.67	13.43	12.34	15.73	17.06	14.55
2210408I21Rik	NM_001081353,NM_001145676	13.91	12.11	11.01	10.45	9.4	10.76	8.03	0.54	0.54	0.43	0.23	0.32	0.7	0.52	0.4	0.5	0.74	0.57	0.68	0.44	1.03	0.81	1.44	0.84	0.88	0.23	0.6	0.46	0.96	0.92	0.74	0.38	1.25	0.98	1.16	0.6	1.23	1.87
2210409D07Rik	NR_045360	0	0	0.62	0	0	0	0	0	0	0	0	0	0	0	0	0	0	0	0	0	0	0	0	0	0	0	0	0	0	0	0	0	0	0	0	0	0	0
2210409E12Rik	NR_003492	2.76	7.18	0.84	6.08	2.22	0	0	0	0	0	0	0	0	0	0	0	0	0	0	0	0	0	0	0	0	0	0	0	0	0	0	0	0	0	0	0	0	0
2210414B05Rik	NR_040643	0	0	0	0	0	0	0	0	0	0	0	0.11	0	0.1	0	0	0	0	0	0	0	0	0	0	0	0	0	0	0.13	0	0	0	0	0	0	0	0	0
2210416O15Rik	NR_045499	0.16	0	0.43	0.23	0.18	0.29	0	1.82	1.67	1.71	2.22	2.66	2.11	1.71	1.71	1.36	0	1.55	1.84	2.02	1.69	2.25	4.34	5.14	4.94	2.36	6.06	6.57	4.85	3.24	5.81	7.21	8.86	5.86	6.23	3.21	6.1	5.71
2210417A02Rik	NR_028285	0	1.18	1.92	0.39	0	0	0	0	0	0	0	0	0	0	0	0	0	0	0.34	0	0	0	0	0	0	0	0	0	0	0	0	0	0	0	0	0	0	0
2210420H20Rik	NR_045389	0	0	0	0	0	0	0	0	0	0	0	0.17	0	0	0	0.15	0	0	0	0	0	0	0	0	0	0	0	0	0	0	0	0	0	0	0	0	0	0
2300002M23Rik	NM_175148	0	0	0.18	0	0	0	0	0.63	2.49	1.48	1.73	1.48	2.08	1.69	1.66	1.14	1.61	0.96	1.5	0.96	2.68	1.58	140.28	32.96	60.78	227.56	88.82	123.31	111.42	199.41	9.7	39.81	2.1	1.44	1.89	118.98	30.54	10.36
2300003K06Rik	NM_001195383	0	0	0	0	0	0	0	0	0	0	0	0	0	0	0	0	0	0	0	0	0	0	0	0	0	0	0	0	0	0	0	0	0	0	0	0	0	0
2300005B03Rik	NM_001081961	0	0	0	0	0	0	0	0	0.26	0	0	0.25	0	0	0	0	0	0	0	0	0	0	0	0	0	0.43	0	0	0	0.3	0	0	0	0	0	0.52	0	0
2300009A05Rik	NM_027090	78.24	64.96	83.62	104.73	88.5	86.61	103.03	51.74	55.92	48.68	48.27	52.68	55.74	54.24	59.82	51.8	47.18	55.53	52.02	41.52	60.07	61.22	35.29	40.16	35.57	39.73	38.97	41.46	41.76	31.28	43.37	52.4	41.7	31.24	34.83	34.54	45.71	36.78
2310001H17Rik	NR_040265,NR_040266,NR_040268	0	0	0.34	0.27	0	0	0	3.41	4.17	5.49	3.37	4.53	2.87	4.95	3.34	3.72	12.26	4.86	2.1	1.56	3.44	1.54	13.74	12.42	13.91	14.36	8.84	11.05	13.72	12.55	10.61	9.69	14.46	27.37	15.71	17.91	20.09	8.15
2310001K24Rik	NR_028122	1.36	2.28	0.62	1.5	0	1.28	0	0.31	0	0	0	0	0	0	0.61	0	0	0	0.44	0	0	0	0.2	0	0	0	0.29	0.3	0.61	0.31	0	0	0.74	0	0	0	0	0
2310002D06Rik	NR_045490	0	0	0	0	0	0	0	0	0	0	0	0	0	0	0	0	0	0	0	0	0	0	0	0	0	0	0	0	0	0	0	0	0	0	0	0	0	0
2310002F09Rik	NR_077063	0.09	0	0	0	0	0	0	0	0.03	0	0	0	0	0	0	0	0	0	0	0	0	0	0	0.03	0	0.06	0	0	0	0	0	0	0.05	0	0	0	0.09	0
2310002L09Rik	NM_027104,NM_027981	0	0	0	0	0	0	0	0	0	0	0	0	0	0	0	0	0	0	0	0	0	0	0	0	0.19	0	0	0	0	0	0	0	0	0	0	0.41	3.48	0
2310003H01Rik	NM_027980	68.66	78.16	86.31	80.76	76.22	70.21	67.22	10.44	8.99	9.44	11.19	11.67	13.93	12.78	13.02	11.76	8.78	10.57	10.9	11.57	10.59	11.67	8.88	8.52	10.26	10.22	11.12	11.73	12.52	10.89	9.74	11.39	10.35	7.39	9.22	10.98	9.86	12.02
2310005A03Rik	NR_040634	0.17	0	0.16	0	0	0	0	0	0	0	0	0	0	0	0	0	0	0	0	0	0	0	0	0	0	0	0	0	0	0	0	0	0	0	0	0	0	0
2310005E17Rik	NR_045498	0	0.23	0.19	0.91	0.24	0.38	0	0	0	0	0	0	0	0	0	0	0	0	0	0	0	0	0	0	0	0	0	0	0	0	0	0	0	0	0	0	0	0
2310007B03Rik	NM_001159940,NM_172411	0	0	0	0	0	0	0	0.74	0.82	1.08	0.52	0.76	1.1	1.04	1.12	0.92	0.41	0.38	0.45	0.78	1.22	1.01	3.85	2.11	2.25	2.02	1.52	1.99	2.05	3.34	2.13	2.64	2.52	2.23	1.9	2.8	1.35	3.7
2310007L24Rik	NM_029345	0	0	0	0	0	0.31	1.27	5.04	8.48	10.82	3.94	4.4	4.2	3.79	6.29	8.5	8.28	5.03	4.49	10.55	15.9	10.26	0.1	0	0	0	0.14	0	0	0.6	0	0	0	0	0	0.26	0	0
2310008N11Rik	NR_045904	0	0	0	0	0	0	0	0.7	0	1.11	0.38	0.19	0	0.34	0.23	0.18	0	0	0.66	0	0.79	1.06	3.89	1.08	5.29	0.65	0.43	0	2.05	1.15	0	0	0	3.75	0.37	1.19	0.48	0
2310009A05Rik	NR_040377	12.92	15.15	15.69	14.05	16.03	13.28	9.46	53.54	54.43	46.13	51.96	49.03	41.66	44.72	48.91	49.4	38.55	53.89	48.95	53.95	56.7	43.18	72.66	63.46	56.77	57.01	57.08	52.19	62.01	50.69	48.59	55	57.8	58.55	53.31	58.42	49.85	50.23
2310009B15Rik	NM_001081226	12.53	5.61	12.32	8.51	3.54	11.23	3.85	26.23	27.96	32.69	41.64	40.84	41.71	47.56	39.16	30.71	31.37	28.59	29.17	39.19	31.19	25.04	46.65	51.29	56.44	76.32	65.66	75.66	80.66	62.94	52.72	50.9	50.61	40.55	48.75	49.6	41.44	57.68
2310010J17Rik	NR_046006,NR_046007	21.89	16.72	19.98	28.33	19.77	20.79	31.63	32.8	31.03	25.72	20.86	33.94	33.01	40.47	30.04	24.36	26.74	36.73	33.42	25.13	22.99	23.28	39.39	37.71	25.39	25.85	32.38	29	27.29	19.1	39.36	25.92	32.21	52.74	28.58	29.17	20.76	21.52
2310011J03Rik	NM_025521	23.54	22.35	24.43	20.38	27.56	23.21	19.93	53.91	54.18	52.52	46.76	54.37	58.96	55.84	53.82	51.36	60.36	53.3	58.01	50.48	53.75	47.34	42.84	35.33	49.03	54.42	44.62	52.37	54.92	63.71	37.15	46.35	35.55	47.39	33.44	47.67	36.1	45.21
2310014L17Rik	NM_029809	0.14	0.16	0.13	0.05	0.24	0.19	0	2.43	2	1.8	2.42	2.67	2.5	1.76	2.43	2.45	1.15	1.85	2.51	3.39	3.28	2.59	0.69	0.8	0.2	0.45	0.99	0.67	1.24	1.02	1.23	0.92	0.79	0	0.57	0.76	1.14	1.45
2310015A10Rik	NR_033514	1.77	1.07	1.07	1.62	0.93	1.37	1.21	4.86	4.38	3.91	5.56	4.87	4.78	5.04	5.52	4.7	3.21	5.33	5	5.84	5.01	4.98	5.21	4.66	4.56	3.34	4.84	4.6	5.13	4.94	5.52	4.11	5.54	8.86	4.99	3.88	7.87	6.79
2310015B20Rik	NR_038041	0	0	0	0	0	1.35	0	1.64	1.09	0.78	1.06	1.07	1.42	0.96	0	0.25	0	1.47	1.15	1.45	0	0	0.84	0.51	1.61	0.91	0.31	0.32	1.29	0.97	2.57	0	0.39	0	1.05	1.11	3.31	0
2310015D24Rik	NR_037997	0	0	0	0	0	0.07	0	0.04	0	0.08	0	0.09	0.02	0	0	0	0	0	0	0	0	0	0	0	0.06	0	0	0	0	0	0	0	0	0	0	0.06	0.3	0
2310016D03Rik	NR_045491	0	0	0	0	0	0	0	0	0	0	0	0	0	0	0	0	0	0	0	0	0	0	0	0	0	0	0	0	0	0	0	0	0	0	0	0	0	0
2310020H05Rik	NR_045495	0	0	0	0.28	0	0	1.43	0	0	0.41	0	0	0	0	0	0	0	0	0	0	0	0	0	0	0.55	0	0	0	0	0	0	0	0	0	0	0	1.77	0
2310022A10Rik	NM_001122767,NM_175107	35.81	37.84	42.34	30.45	37.47	34.16	38.15	8.78	8.28	7.82	8.28	10.32	10.94	9.28	9.23	9.47	6.74	8.2	8.4	8.49	10.38	9.22	8.17	8.41	11.28	7.56	12.26	12.43	13.53	32.65	8.15	12.67	9.47	7.4	8.46	10.75	14.3	11.71
2310022B05Rik	NM_175149	23.48	23.02	26.26	21.09	20.01	23.21	21.64	19.16	18.72	24.05	23.72	20.9	19.42	19.28	19.73	32.98	28.88	15.74	17.41	31.32	32.19	30.67	35.33	25.06	33.29	28.64	23.55	20.26	22.64	30.1	41.75	35.42	25.25	21.75	25.95	32.15	37.06	40.24
2310030A07Rik	NR_040603	0	0.51	0	0	0.54	0	0	0	0	0	0	0	0	0	0	0	0	0	0	0	0	0	0	0	0	0	0	0	0	0	0	0	0	0	0	0	0	0
2310030G06Rik	NM_025865	2.72	2.84	1.77	2.31	2.25	2.69	0.74	29.21	28.59	31.36	28.4	27.66	29.07	26.85	27.25	31.86	31.56	30.21	29.1	27.7	29.07	30.27	16.5	14.86	13.82	11.17	12.27	8.66	16.27	14.07	10.68	8.66	10.03	5.8	11.8	12.02	10.3	14.14
2310033P09Rik	NM_024210	20.25	21.01	21.39	19.91	18.88	19.75	16.38	60.81	62.53	57.47	59.76	65.47	78.19	77.27	68.54	56.92	73.71	71.99	71.23	54.69	59.99	54.62	29.42	31.83	29.66	24.02	27.64	29.92	33.18	25.37	28.11	33.74	30.53	42.09	28.2	33.67	29.79	35.2
2310034C09Rik	NM_054100	0	0	0	0	0	0	0	0	0	0	0	0	0	0	0	0	0	0	0	0	0	0	0	0	0	0	0	0	0	0	0	0	0	0	0	0	0	0
2310034G01Rik	NR_040418	1.66	0.37	1.51	0.74	1.55	0.62	0	11.62	8.62	8.67	7.16	8.44	9.95	8.83	9	11.28	11.06	10.66	8.68	10.57	10.27	6.85	15.69	19.45	19.06	20.87	19.31	24.79	23.07	9.57	27.35	18.32	26.66	4.92	14.68	20.74	13.9	23.12
2310034O05Rik	NR_040679	0	0	0	0	0	0	0	2.25	2.68	1.45	2.97	3.8	2.06	2.17	3.71	2.91	0.92	2.72	3.3	1.54	2.05	2.73	1.11	0.69	0.65	0.29	0.46	0.38	0.88	0.5	0.53	0.27	0.36	0	0.4	0	0	0.42
2310035C23Rik	NM_029349,NM_173187	7.06	5.94	5.92	4.97	4.73	5.68	4.95	3.89	3.6	3.27	3.66	2.76	2.82	2.53	3.46	3.65	3.25	4.76	4.03	2.75	3.42	3.13	7.31	6.46	5.36	2.46	5.03	5.12	6.46	6.28	3.48	3.18	6.15	4.01	5	3.32	7.03	7.14
2310036O22Rik	NM_026760	167.16	197.33	179.92	192.66	182.69	164.76	206.7	248.74	261.92	230.17	213.87	254.42	276.03	287.52	253.28	210.05	204.62	253.7	243.15	200.87	230.44	229.88	207.71	198.51	201.97	240.56	186.37	222.62	223.11	291.88	191.37	210.65	192.41	176.06	189.63	195.38	165.98	176.8
2310039H08Rik	NM_025966	67.65	59.13	79.1	71.14	73.61	79.78	71.6	93.15	95.99	101.72	84.91	96.06	103.82	100.66	88.45	95.93	93.45	88.8	85.99	73.08	90.49	79.96	192.95	207.24	234	248.16	197.79	266.6	213.91	115.59	222.86	210.73	220.43	226.57	198.44	172.26	135.81	155.31
2310039L15Rik	NR_045337	1.29	0	0.78	0.63	1.01	0.4	0	0	0	0	0	0	0	0	0	0	0	0	0	0	0	0	0	0	0	0	0	0	0	0.19	0	0	0	0	0	0	0	0
2310040G24Rik	NR_040292,NR_040293	0	0	0	0	0.39	0	0	5.31	5.36	0.74	7.11	3.98	6.03	4.41	3.54	4.58	4.23	4.25	5.63	3.37	4.72	5	1.71	2.36	2.74	2.2	1.72	1.32	1.5	3.19	1.24	1.89	2.21	0	2.7	4.23	7.85	1.29
2310043L19Rik	NR_037994	0	0	0	0	0	0	0	0.53	0.15	0	0	0	0	0.13	0	0.13	0	0.23	0	0	0	0	0	0.27	0.28	0.25	0.81	0.5	0.69	0.52	0.92	0	0	0	0.7	0	1.1	0.37
2310043O21Rik	NR_045757	0	0	0	0	0.53	0	0	0.21	0.17	0	0.33	0	0	0	0.41	0	0	0	0.29	0	0.7	0	0.53	0	0.33	0.87	0.57	0	1	0.4	3.22	1.61	0	0	1.31	0.7	1.27	1.71
2310045N01Rik	NM_001145552	68.51	67.83	81.12	73.09	61.12	74.84	97.18	41.38	40.13	36.74	34.83	46.96	47.98	44.53	39.85	52.06	46.97	36.77	43.94	51.67	60.53	56.56	41.88	30.73	49.3	44.39	40.97	40.86	38.23	57.62	45.99	44.32	32.09	13.82	28.01	50.85	42.42	41.97
2310047M10Rik	NM_028005	37.6	50.27	42.89	40.98	44.11	42.03	41.33	39.26	38	33.4	33.03	43.1	36.73	38.79	39.69	34.34	34.8	36.92	39.37	34.16	35.43	33.11	22.44	24.95	27.09	28.76	27.8	23.44	27.26	36.64	23.35	29.17	23.75	25.99	22	23.6	27.66	23.43
2310050C09Rik	NM_025621	0	0	0	0	0	0	0	0	0	0	0	0	0	0	0	0	0	0	0	0	0	0	0	0	0	0	0	0	0	0	0	0	0	0	0	0	0	0
2310057J18Rik	NM_026336	0	0	0.33	0	0	0	0	0	0	0	0	0	0	0	0	0	0	0.05	0	0	0	0	0	0	0	0	0	0	0	0	0	0	0	0	0	0	0.35	0
2310057M21Rik	NM_026655	13.1	12.65	12.17	14.85	15.39	15.44	13.39	3.72	3.95	3.82	4	4.1	4.93	2.95	3.36	4.05	3.86	4.68	5.25	4.47	5.07	5.78	6.35	5.46	6.25	4.06	5.32	4.04	8.41	6.48	6.03	5.84	4.76	3.86	4.68	4.69	7.5	8.5
2310057N15Rik	NM_027170	0	0	0	0	0.28	0.22	0	0	0	0	0	0	0	0	0	0	0	0	0	0	0	0	0	0	0	0	0	0	0	0	0	0	0	0	0	0	0	0
2310061I04Rik	NM_001033630	143.06	136.05	130.96	129.55	127.53	131.36	127.43	41.69	45.04	38.85	53.86	53.34	50.21	57.79	54.77	53.06	48.64	50.65	53.12	60.72	60.94	53.87	54.67	55.16	58.8	47.19	56.55	66.07	64.53	48.34	58.14	49.95	53.08	68.27	54.9	66.33	59.64	58.53
2310061J03Rik	NR_027965	17.85	23.61	15.92	19.12	19.42	16.23	17.08	14.9	15.42	13.4	14.39	16.47	15.2	16.82	17.06	13.72	12.49	15.32	15.66	15.96	11.79	12.84	12.37	14.35	12	11.98	15.04	19.05	17.29	16.45	15.44	20.55	14.95	10.41	17.2	11.05	13.93	14.54
2310061N02Rik	NM_027155	0	0	0	0	0	0	0	0	0	0	0	0	0	0	0	0	0	0	0	0	0	0	0	0	0	0	0	0	0	0	0	0	0	0	0	0	0	0
2310065F04Rik	NR_038055	0.74	1.12	0.53	0.25	0.38	0.08	0	0	0	0	0	0	0	0	0	0	0	0	0	0	0	0	0	0	0	0	0	0	0	0	0	0	0	0	0	0.45	0.4	0
2310067B10Rik	NM_028014	41.96	39.47	41.41	44.65	35.51	40.66	44.16	39.71	39.02	41.23	49.97	51.6	46.86	45.63	52.99	42.27	39.28	40.77	51.58	69.57	57.57	56.24	18.46	18.34	22.42	16.14	25.32	24.77	30.01	21.84	21.71	21.14	21.02	19.14	19.17	28.72	26.3	29.62
2310068J16Rik	NR_028124	0	0	0.99	1.36	0.51	0.61	0.84	2.19	1.76	0.71	1.34	1.95	1.76	2.84	1.96	2.26	1.82	1.57	2.32	2.5	0.67	2.32	3.24	4.35	4.81	1.97	4.61	6.64	6.55	2.96	2.73	4.08	3.27	1.63	3.65	4.23	2.94	6.56
2310069B03Rik	NR_040520	0.13	0	0	0	0	0	0	0.41	0.94	0.83	0.57	0.48	0.77	0.43	0.92	2.23	0	0.99	1.35	1.12	0.78	0.65	0.63	0.83	1.11	0.66	0.89	0.54	0.44	1.08	1.21	0.46	1.03	0.95	0.59	1.88	1.22	1.33
2310069G16Rik	NR_040309	0	0	0	0	0.35	0	0	0	0	0	0	0.23	0	0	0	0	0	0	0	0	0	0	0	0	0	0	0	0	0	0	0	0	0	0	0	0	0	0
2310079G19Rik	NM_027173	0	0	0	0	0	0	0	0	0	0	0	0	0	0	0	0	0	0	0	0	0	0	0	0	0	0	0	0	0	0	0	0	0	0	0	0	0	0
2310081J21Rik	NR_045474,NR_045474_chr13:50679169_50680224	0	0	0	0	0	0	0	0	0	0	0	0	0	0	0	0	0	0	0	0	0.84	0	0	0	0	0	0	0	0	0	0	0	0	0	0	0	0	0
2410002F23Rik	NM_025880	48.67	46.79	47.75	46.79	42.96	32.24	37.72	53.37	56.96	60.5	73.63	53.15	60.08	55.95	60.42	57.72	54.56	56.29	50.4	66.05	69.25	68.33	96.16	102.58	102.61	101.31	117.89	130.43	145.35	99.23	105.14	119.43	106.61	109.46	109.95	103.98	100.11	112.94
2410003L11Rik	NR_045496	0	0	0	0	0	0	0	0	0	0	0	0	0	0	0	0	0	0	0	0	0	0	0	0	0	0	0	0	0.2	0	0	0	0	0	0	0	0	0
2410004B18Rik	NM_025555	19.29	19.06	21.49	27.23	16.09	26.86	18.69	22.07	21.69	19.04	19.33	21.23	20.53	15.84	23.12	22.6	20.34	20.02	21.7	15.05	18.65	21.4	17.88	17.4	20.01	13.89	18.21	16.24	21.91	28.45	15.35	17.3	14.65	3.82	16.19	19.3	17.98	14.99
2410004I01Rik	NR_037963	0	0.3	0	0.59	0	0	0	0	0.1	0	0	0	0	0	0	0	1.1	0	0.17	0	0	0	0.54	0	0.19	0	0.22	0	0.12	0	0	0	0	0	0	0	0.5	0.76
2410004N09Rik	NR_038151,NR_038152	5.16	6.63	12.84	7.63	6.19	9.79	14.26	56.54	56.65	64.55	62.26	61.04	60.71	62.75	64.13	54.29	49.6	57.11	54.61	66.87	55.34	65.05	93.35	104.73	91.5	98.93	70.11	98.65	77.84	48.35	105.59	88.34	120.18	107.95	121.17	76.28	61.6	78.03
2410004P03Rik	NM_001201332,NM_001201333	0.13	0.3	0.24	0.1	0.15	0	0.51	3.52	6.76	5.77	3.75	5.23	3.9	4.61	4.02	5.88	3.3	2.4	3.81	5.22	7.34	3.51	0	0	0	0	0.11	0.06	0	0.24	0	0	0.14	0	0	0	0	0.13
2410006H16Rik	NR_030738	58.12	53.64	70.2	76.61	75.48	61.03	51.95	251.54	214.48	250.97	242.07	230.89	271.99	285.06	255.09	285.58	225.91	206.8	198.94	301.08	321.42	298.91	331.88	396.67	342.67	365.87	304.13	381.26	324.32	252.61	420.52	361.07	395.92	365.04	430.03	324.68	290	342.08
2410007B07Rik	NR_040539	0	0	0	0	0	0	0	0	0	0	0	0	0	0	0	0	0	0	0	0	0	0	0	0	0	0	0	0	0	0	0	0	0	0	0	0	0	0
2410012E07Rik	NR_045939	0	0	0.32	0	0	0.16	0	0	0	0	0	0	0	0	0	0	0	0	0	0	0	0	0	0	0	0	0	0	0	0	0	0	0	0	0	0	0	0
2410012M07Rik	NM_028033	0.51	0.43	0.23	0.57	0.73	0.59	0	0	0	0	0	0	0	0	0	0	0	0	0	0	0	0	0.04	0.13	0	0.08	0	0	0	0	0	0	0	0	0	0	0	0
2410015M20Rik	NM_153152	429.76	446.88	419.92	462.43	457.81	429.34	422.21	390.11	395.12	407.83	377.99	412.95	392.26	401.81	411.19	381.81	432.99	354.59	343.55	355.79	371.13	356.22	376.86	433.97	419.62	530.2	433.89	489.4	451.48	275.1	458.06	400.67	428.62	468.91	431.95	426.52	366.58	361.79
2410016O06Rik	NM_023633	8.43	7.85	5.63	5.11	9.12	6.05	7.41	8.44	8.12	9.51	10.2	10.46	9.86	8.26	8.45	9.06	10.48	7.95	8.37	8.21	10.72	7.8	22.15	14.98	19.45	14.75	16.53	18.35	19	15.13	15.49	16.95	9.52	9.43	14.66	14.66	11.56	16.54
2410017I17Rik	NR_033517	0	0	0	0	0.18	0	0	0	0	0	0	0	0	0	0	0	0	0	0	0	0	0	0	0	0	0	0	0	0	0	0	0	0	0	0	0	0	0
2410018L13Rik	NR_015504	0.34	0.38	0.61	0.63	0.19	0.31	0.65	0.47	0.07	0.92	1.14	0.91	1.33	0.74	1.38	1.11	0	0.79	0.82	1.17	1.3	0.69	0.79	0.82	0.74	0.99	0.63	0.51	1.19	3.12	0.61	0.61	1.56	0	0.79	0.4	1.14	0
2410021H03Rik	NR_045428	0	0	0.31	0.26	0	0	0	0	0	0	0	0	0	0	0.16	0	0	0	0	0	0	0	0	0	0	0	0	0	0	0	0	0	0	0	0	0	0	0
2410088K16Rik	NR_040493	0	0	0	0	0	0	0	0	0	0	0	0	0.18	0	0	0	0	0	0	0	0	0	0	0.23	1.44	1.23	0.27	0.57	0	0	1.54	0.77	0.35	0	0.24	1.51	0	1.22
2410089E03Rik	NM_001162906	17.81	15.11	17.67	14.49	12.48	16.97	11.36	1.22	1.19	0.95	1.62	0.86	1	1.02	1.32	1.29	0.26	1.34	1.34	1.12	1.39	1.4	1.32	0.73	1.28	0.67	1.07	1.1	1.23	1.78	1.03	1.22	1.18	1.4	0.97	0.78	1.83	1.73
2410114N07Rik	NR_040652	0	0	0	0	0	0	0	0	0	0	0	0	0	0	0	0	0	0	0	0	0	0	0	0	0	0	0	0	0	0	0	0	0	0	0	0	0	0
2410124H12Rik	NM_029740	0	0	0	0	0	0	0	0	0	0	0	0	0	0	0	0	0	0	0.12	0	0	0	0	0.13	0	0.74	0	0.17	0.17	0	0	0	0.41	0	0	0	0	0
2410127L17Rik	NM_026120	19.27	16.01	17.88	17.06	16.84	15.89	17.57	4.1	3.55	2.51	4.49	3.93	3.8	4.27	3.56	2.87	2.28	5.23	5.36	2.8	3.2	4.91	6.17	4.03	3.44	1.79	4.21	3.26	5.43	6.29	2.22	3.43	4.87	8.19	2.84	2.14	9.97	7.45
2410131K14Rik	NM_001081236	3.46	4.76	3.07	5.27	3.39	3.02	3.87	6.5	5.96	5.62	7.94	5.98	6.61	5.77	6.3	7.31	11.94	6.17	6.8	8.15	6.36	6.79	7.14	7.07	7.64	9.26	8.23	8.73	10.59	8.68	7.76	7.65	6.33	8.86	5.32	7.22	7.63	7.13
2410137M14Rik	NM_029747	0.89	0	0.54	0.22	0	0.27	0	0	0	0	0	0.11	0.17	0	0	0	0	0.09	0	0	0	0	0	0	0	0	0.25	0	0.13	0	0.35	0	0.32	0	0	0	0	0
2410141K09Rik	NM_001290196,NM_183119	0	0.65	0	2.14	0.36	1.61	0	0	0	0	0	0	0	0	0	0	0	0	0	0	0	0	0	0	0	0	0	0	0	0	0	0	0	0	0	0	0	0
2500002B13Rik	NR_126553,NR_126556	3.64	2.53	1.46	0.95	1.54	0.6	0	0	0.91	1.05	0.24	0.49	1.57	0.43	0.15	1.98	0	0.28	0.62	0	0	0	1.32	0.47	0.95	0	0.54	1.11	0.28	4.83	0	1.46	0	0	0.92	1.01	1.84	0
2500004C02Rik	NR_040318	3.04	1.64	4.42	3.25	2.94	4.48	3.26	1.41	1.24	1.72	2.63	1.35	1.38	1.72	1.43	1.34	3.04	2.16	1.93	1.32	2.43	1.99	2.18	3.06	1.24	0.64	2.67	3.48	2.3	1.8	2.32	2.35	2.38	0.91	2.72	2.19	4.48	2.56
2510002D24Rik	NM_001033164	2.16	2.87	2.5	3.06	1.81	1.99	2.25	20.59	23.26	25.66	28.81	24.47	26.32	23.72	29.19	26.52	27.77	29.52	30.82	27.18	29.94	32.36	17.92	16.35	15.81	13.45	14.59	12.27	14.96	11.03	14.29	10.63	14.91	5.85	13.83	20.12	17	18.59
2510003E04Rik	NM_028197	54.1	54.07	55.33	60.15	56.37	57.83	58.49	18.34	16.4	19.99	26.75	21.54	23.02	17.47	21.96	21.52	22.48	23.96	25.79	23.38	30.55	25.77	16.86	15.45	15.98	7.46	17.63	12.83	16.64	17.35	17.28	18.14	18.95	17.85	15.42	20.83	21.53	24.17
2510009E07Rik	NM_001001881	0.98	0.86	1.31	0.66	0.29	0.78	0.32	5.4	4.49	3.1	4.19	3.09	3.07	2.96	3.23	3.09	4.41	7.14	6.72	2.51	2.02	3.54	3.29	1.75	2.45	2.74	2.45	1.89	1.73	8.4	1.57	3.08	2.05	1.28	1.53	1.4	3.85	2.94
2510039O18Rik	NM_029841	42.33	47.83	41.92	41.21	38.68	39.22	32.77	60.82	56.74	58.63	58.6	58	64.77	60.07	61.3	55.61	47.66	55.57	58.61	66.26	53.19	57.18	34.39	36.76	39.53	38.18	46.42	45.81	51.57	66.27	40.14	51.46	35.22	27.81	32.88	44.93	32.61	39.23
2610001J05Rik	NR_024619	6.05	6.08	5.96	6.68	5.77	4.62	4.92	34	30.68	27.91	33.11	31.13	33	28.85	29.72	31.03	24.08	32.07	31.21	30.84	29.48	29.94	21.97	19.93	18.05	14.58	25.65	16.24	20.35	46.21	20.57	26.99	18.78	13.47	19.02	24.39	26.77	21.69
2610002J02Rik	NM_001190445,NR_033802	14.37	14.13	13.51	13.06	13.7	11.52	14.01	54.96	55.59	57.48	58.14	56.28	55.81	59.06	55.76	50.66	49.55	51.06	55.82	45.53	47.39	45.27	36.83	31.25	38.61	49.56	34.69	34.98	28.75	44.96	26.2	40.46	37.14	41.5	28.81	34.46	35.49	27.15
2610002M06Rik	NM_025921	1.99	1.52	1.49	1.53	1.03	1.65	0.43	2.71	1.82	2.29	2.52	1.55	1.5	1.56	2.32	1.8	1.56	2.57	2.52	1.43	2.41	2.02	6.49	4.7	3.98	1.97	4.35	4.3	5.16	4.65	2.72	2.8	4.98	5.62	3.5	2.73	6.06	6.32
2610005L07Rik	NR_028428	7.51	7.16	8.09	8.04	5.35	7.09	5.33	1.43	0.84	0.67	1.46	1.12	1.48	1.23	1.34	1.44	0.98	1.41	1.25	1.28	1.98	2.25	1.97	1.15	1.23	0.6	2.41	1.74	2.53	2.37	1.5	0.99	1.8	3.05	1.27	1.2	3.1	4
2610008E11Rik	NM_001004362	1.25	1.12	0.85	1.51	0.66	0.86	0.2	1.23	0.98	0.63	0.94	1.12	0.89	0.9	1.04	0.68	0	1.64	1.2	0.36	1.12	0.9	3.82	2.77	2.21	2.06	2.75	2.7	2.36	2.95	1.87	2.14	2.55	3.92	2.67	1.31	5.14	3.76
2610015P09Rik	NM_027801	7.62	8.24	8.96	8.11	5.45	8.5	6.29	0.54	0.81	0.6	0.41	0.56	0.75	0.51	0.69	0.9	0.76	1.05	0.57	0.66	0.56	1.3	2.45	2.21	2.67	1.44	1.61	2.49	1.92	1.8	2.4	1.69	2.75	1.83	2.19	1.24	3.92	2.11
2610016A17Rik	NR_045347	0	0	1.18	0	0.77	0	0	3.86	2.98	1.41	1.44	2.44	3.87	4.8	2.05	3.17	10.85	3.23	2.08	2.62	1.01	6.13	12.2	15.96	14.51	12.42	10.79	19.15	26.49	13.82	20.19	9.27	19.03	14.23	17.81	21.2	14.47	9.85
2610020C07Rik	NR_038156	0.85	1.08	0.49	0.8	0.86	0.8	0.82	0.05	0.08	0.23	0.4	0.12	0.47	0.4	0.45	0.34	0.44	0.38	0.21	0.1	0.17	0.22	0.57	0.45	0.57	0.49	0.35	0.9	0.53	0.58	0.51	0.38	0.12	0.79	0.35	0.6	1.15	0.83
2610020H08Rik	NM_001004187,NM_028129	116.9	113.19	118.02	97.5	105.83	123.69	128.75	0.64	0.31	0.43	0.94	0.26	0.86	0.29	0.28	0.28	0.54	0.44	0.59	0.26	0.88	1.13	1.5	0.63	0.84	1.93	0.81	0.5	1.13	1.16	1.23	1.41	0.68	0	0.95	1.55	2.28	1.43
2610027K06Rik	NR_077059	0.1	0.11	0	0.15	0	0	0	2.46	2.39	1.53	1.76	2.1	2.44	1.92	2.37	2.22	1.28	1.75	2.24	1.98	2.27	2.34	1	0.65	1.17	0.54	1.06	1.05	1.04	0.77	1.24	0.94	2.03	1.46	1.33	1.17	2.53	1.52
2610028E06Rik	NR_015560	1.07	1.06	1.14	0.42	0.58	0.98	0.24	0.03	0	0	0	0	0	0.04	0.03	0.02	0	0.02	0.02	0	0	0	0.02	0.04	0	0	0	0	0	0	0	0	0	0	0	0	0	0
2610028H24Rik	NM_029816	0.57	0.66	0.86	0.23	0.63	0.36	0.71	0.84	2.1	1.12	0.61	1.52	0.66	0.78	1.4	1.41	1.72	0.61	0.97	1.34	2.49	1.2	0	0	0	0	0.14	0.07	0.14	0.26	0.22	0	0.65	0	0.14	0.17	0.38	0
2610034B18Rik	NM_027420	1.47	2.36	1.8	1.48	1.56	1.44	1.2	17.19	17.2	19.73	19.43	17.65	19.33	18.88	19.67	17.86	13.48	16.72	17.62	17.52	25.07	16.85	9.79	5.5	10.16	9.13	8.34	7.17	8.49	13.05	11.48	9.21	5.56	3.92	5.05	9.59	12.68	10.63
2610034M16Rik	NM_027001	2.97	3.94	4.23	3.66	3.76	2.86	3.44	0.2	0.08	0.06	0.04	0.02	0.08	0.21	0.07	0.09	0.44	0.06	0.1	0.05	0	0.16	0.12	0.33	0.19	0.07	0.17	0.16	0.93	0.45	0.51	0.58	0	0.4	0.04	0.21	0.21	0.41
2610035D17Rik	NR_015556	5.26	7.19	5	7.9	7.34	5.53	8.62	10.67	7.84	6.01	6.35	11.68	11.16	11.39	11.61	7.09	8.33	7.08	8.08	17.54	14.25	19.43	5.59	7.63	4.85	5.58	8.96	8.49	8.64	7.65	6.72	6.34	9.79	14.05	6.5	14.91	12.97	12.48
2610035F20Rik	NR_045046	0	0	0	0	0	0	0	0	0	0	0	0	0	0	0	0	0	0	0	0	0	0	0	0	0	0	0	0	0	0	0	0	0	0	0	0	0	0
2610037D02Rik	NR_040423	0.06	0	0.11	0	0	0.06	0	0.03	0.02	0	0	0	0	0	0	0	0	0.02	0	0.06	0	0.06	0	0	0	0	0	0	0	0	0	0	0	0	0	0	0	0
2610044O15Rik8	NM_153780	0.79	0.29	0.47	0.49	0.9	0.24	0	2.97	2.2	2.14	2.73	2.35	2.47	1.85	2.19	2.21	4.35	2.82	2.38	1.81	2.21	1.74	4.76	3.11	2.96	2.74	2.65	2.45	5	4.46	4.06	2.36	2.63	0.98	2.64	2.36	5.19	3.38
2610100L16Rik	NR_033490	1.75	0.59	1.43	0.78	0.81	1.29	0.67	0	0	0	0	0	0	0	0	0	0	0	0	0	0	0	0	0	0	0	0	0	0	0	0	0	0	0	0	0	0	0
2610203C20Rik	NR_015483	0.44	0.39	0.8	0.39	0.5	0.08	0.33	7.31	6.8	4.87	8.83	5.67	6.42	6.97	6.26	8.07	4.74	10.74	10.93	5.09	8.35	9.2	4.53	1.78	3.97	0.81	3.33	4.36	3.77	4.76	3.35	3.17	5.33	1.31	2.12	1.1	4.34	5.3
2610203C22Rik	NR_015470	0.19	0	0	0	0.22	0	0	0.09	0.08	0.85	0.72	0.52	0.23	0.26	0.44	0.13	0	0.28	0.25	0	0	0.6	1.59	0.87	0.43	1.9	1.21	1.66	0.77	0.96	0.46	0.93	0.42	0	0.63	1.06	1.31	0.74
2610206C17Rik	NR_038175	0.54	0.46	1.11	0.4	0	0.5	0	0.44	0.37	0.3	0.1	0.05	0.2	0.37	0.25	0.28	0	0.47	0.35	0.8	0	0.97	0.24	0.23	0	0.18	0.39	0.06	0.36	0.24	0	0.16	0.37	0	0.29	0.32	0.13	0.13
2610301B20Rik	NM_026005	29.96	28.48	28.95	24.39	19.87	26.53	16.94	4.75	3.68	2.47	5.81	3.47	3.15	2.98	3.76	4.44	4.94	4.6	4.35	3.41	4.15	4.41	8.76	7.58	6.55	3.26	5.94	5.8	6.88	5.97	4.64	5.74	8.21	16.99	6.74	5	10.69	7.87
2610305D13Rik	NM_145078	1.84	1.55	0.78	0.91	1.32	1.51	0.34	0	0.1	0	0.07	0.1	0.05	0.03	0.08	0.03	0	0.15	0.03	0.43	0	0	0.39	0.12	0.19	0.17	0.11	0.15	0.08	0.36	0.11	0.11	0.14	0	0.1	0.21	0.34	0.25
2610306M01Rik	NR_028298	27.13	39.65	26.39	28.63	38.34	32.16	32.15	11.3	9.25	11.24	9.83	11.33	12.37	12.44	11.28	10.63	11.99	10.01	8.77	10.71	10	9.36	13.74	13.9	14.97	18.76	13.89	17.62	16.63	13.28	14.61	15.29	12.24	17.86	12.07	18.4	15.19	13.31
2610307P16Rik	NR_045053,NR_045054	0.81	0.42	0.66	0.76	0.95	0.42	1.08	0.34	0.28	0.39	0.21	0.24	0.27	0.15	0.16	0.16	0.38	0.16	0.24	0.19	0.43	0.38	1.15	1.9	0.99	0.77	1.28	1.28	2.11	1.55	0.76	0.76	0.94	0	1.51	1.86	2.13	1.59
2610316D01Rik	NR_045172	0	0	0	0	0	0	0	0	0	0	0	0	0	0	0	0	0	0.08	0	0	0	0	0	0.57	0.61	0	0	0	0.24	0.12	0	0	0	0	0	0.43	0	0
2610318N02Rik	NM_183287	1250.43	1277.21	1231.62	1351.47	1316.96	1363.23	1356.08	3.69	3.12	4.98	6.24	2.69	4.25	3.01	3.53	3.29	0.79	2.16	1.97	2.07	5.86	1.36	1.51	9.67	7.39	0.25	6.79	13.36	8.46	11.8	13.4	11.91	10.84	26.96	16.57	15.94	7.51	8.56
2610507B11Rik	NM_001002004	141.85	131.07	142.11	132.43	115.78	127.5	119.39	32.69	29.24	36.94	47.23	36.78	32.87	26.55	35.22	41.46	38.85	37.39	48.35	47.73	47.97	50.79	34.55	32.79	33.57	21.15	37.29	31.3	40.74	34.29	31.08	35.27	29.97	27.22	27.94	35.12	54.08	47.88
2610507I01Rik	NR_037964	2.63	1.65	2.38	1.61	2.48	1.42	2.66	6.16	5.39	7.33	9	7.01	6.16	5.13	6.15	8.58	4.5	8.57	7.88	9.28	7.95	9.44	10.77	10.31	9.07	5.08	10.36	9.99	11.45	9.26	8.11	10.26	11.28	9.85	8.65	10.18	12.54	11.04
2610524H06Rik	NM_181075	10.14	13.78	8.97	8.49	10.5	10.33	11.23	89.3	91.54	96.43	97.44	95.75	104.57	99.74	92.02	105.12	82.18	78.89	72.32	93.42	90.2	79.89	87.87	76.27	78.84	88.53	99.71	111.5	111.59	72.13	83.57	95.62	54.86	70.38	59.29	78.86	56.19	63.28
2610528A11Rik	NM_001206684	24.81	16.47	18.74	19.63	16.69	22.37	14.72	0.16	0.27	0	0	0.13	0.1	0.24	0.16	0	0	0	0.23	0	0	0	0.21	0.12	0	0	0.15	0.45	0.77	1.57	0	0.84	0	0	0.51	0	0	0
2610528J11Rik	NM_025572	0	0	0.25	0	0	0	0	85.39	86.34	82.99	79.41	91.78	89.8	90.4	92.42	82.53	79.63	68.8	75.87	78.14	72.78	83.52	19.36	15.61	22.19	16.21	19.31	22.78	25.47	15.84	18.53	12.98	16.09	12.35	13.44	20.36	13.25	14.56
2700029M09Rik	NM_028299	15.63	19.18	24.83	21.18	18.28	22.76	19.66	9.4	6.57	6.72	9.8	5.41	7.15	5.61	5.95	6.32	5.99	7.61	9.85	7.12	5.7	9.48	31.13	17.07	21.39	13.41	17.85	17.7	20.1	25.96	11.29	16.57	19.52	15.32	17.38	9.33	20.76	19.86
2700038G22Rik	NR_045040,NR_045042	0.71	0.2	0.64	0.26	0.82	0.82	0.68	1.05	1.52	1.16	1.43	0.8	0.51	1	0.56	0.6	0.74	1.17	0.56	1.05	1.91	1.07	0.99	0.79	0.26	1.04	0.51	1.06	0.84	1.27	0.42	1.28	0.47	0	0.7	0.55	0.68	1.19
2700046A07Rik	NR_037693	0.21	0	0.29	0.64	0.37	0.49	0	0.3	0.34	0.47	0.32	0.25	0.22	0.33	0.34	0.22	0.45	0.19	0.28	0	0	0.22	0.63	0.44	0.71	0.56	0.31	0.32	0.47	0.24	0.26	0.39	0.7	0	0.7	0.42	0.31	0.51
2700046G09Rik	NR_033198	17.83	17.01	22.4	20.42	20.84	21.52	17.99	14.84	14.15	14.92	9.04	14.65	15.97	14.93	15.21	13.29	16.61	14.41	12.44	11.82	17.55	11.65	12.18	12.87	13.03	12.23	8.68	15.22	12.6	6.98	13.95	11.86	12.92	12.79	13.42	10.05	9.92	9.15
2700049A03Rik	NM_001163378,NM_029818	34.83	31.77	34.88	27.81	24.66	35.69	25.22	0.71	0.85	1.08	0.94	0.8	0.66	0.82	0.95	1.3	0.17	1.03	0.76	0.68	0.83	0.87	1.18	0.8	0.71	0.37	0.67	0.91	1.05	1.49	0.67	1.45	0.97	0.6	0.63	1.19	1.18	1.35
2700054A10Rik	NR_045436,NR_045437	6.33	5.96	6.03	6.2	5.08	5.25	7.42	0.24	0.43	0.17	0.55	0.43	0.48	0.28	0.5	0.34	1.09	0.37	0.29	1.08	0.56	0.53	0.77	1.01	0.8	0.76	1.32	1.27	1.49	0.71	1.57	1.39	1.2	0.39	0.81	1.61	1.12	1.51
2700060E02Rik	NM_026528	142.15	155.08	159.49	133.34	146.64	163.86	135	93.72	91.2	100.94	120.04	102.01	104.77	84.48	97.35	110.96	100.72	102.35	109.36	105.86	121.68	116.23	173.45	161.93	137.47	128.6	136.17	110.81	133.2	124.4	113.83	137.1	141.66	124.87	146.5	128.41	166.93	141.13
2700062C07Rik	NM_026529	29.36	31.63	30.6	20.14	30.07	32.01	31.3	22.65	19.84	20.17	26.15	18.87	21.39	18.22	18.05	20.56	14.02	27.36	25.29	28.14	25.61	23.71	36.36	28.03	31.24	21.78	27.74	28.2	32.05	21.21	30.73	27.76	35.25	44.75	32.97	23.14	36.22	35.41
2700069I18Rik	NR_045905	0	0	0	0	0	0	0	0	0	0	0	0	0	0	0	0	0	0	0	0	0	0	0	0	0	0	0	0	0	0	0	0	0	0	0	0	0	0
2700070H01Rik	NR_046019	0.13	0	0	0	0	0	0	1.05	1.15	1.16	1.09	1.48	1.44	1.03	1.08	1.01	1.11	1.44	0.91	1.31	1.23	0.82	1.96	1.42	1.07	1.4	2.26	3.01	4.27	5.5	0.95	1.77	1.08	1	1.06	1.67	3.61	2.3
2700081O15Rik	NM_175381	1.28	1.19	1.64	0.98	1.16	1.05	1.01	3.1	4.06	4.75	5	3.56	3.77	3.22	4.24	4.11	2.93	3.66	4.01	4.07	5	4.25	5.74	4.23	5.74	6	5.04	4.46	5.51	7.8	6.09	6.33	4.28	4.3	3.53	5.8	7.38	8.03
2700089E24Rik	NM_001163445,NM_001271582,NM_001271583,NR_073368	5.45	4.48	3.82	6.01	3.57	1.57	14.94	18.16	14.89	13.43	18.03	16.65	14.28	14.83	16.46	15.82	4.98	19.21	17.55	19.39	17.63	16.74	29.32	20.55	21.4	22.74	18.57	31.08	21.25	22.24	21.92	19.36	23.59	20.13	18.46	13.74	29.38	28.11
2700089I24Rik	NR_045308	0	0	0	0	0	0	0	0	0	0	0	0	0	0.04	0	0	0	0	0.04	0	0	0	1.6	0.26	0.93	0.42	0.73	0.54	0.45	0.11	0.45	0	1.03	0.95	0.69	0.89	1.96	1.09
2700094K13Rik	NM_001033166,NM_001037279	24.92	33.77	34.1	18.41	25.69	26.4	21.45	54.19	68.19	60.09	51.14	65.84	75.21	61.67	63.2	61.97	66.65	45.75	49.02	63.43	69.16	48.92	99.31	76.29	86.78	106.89	81.97	105.49	101.3	126.59	84.44	72.01	54.19	75.13	56.48	85.09	52.79	53.06
2700097O09Rik	NM_028314,NR_030764	2.58	1.25	1.49	3.5	1.28	2.26	2.35	3.49	2.24	2.01	3.48	2.46	3.92	2.05	2.11	2.37	3.7	2.55	4.13	1.1	2.06	2.73	3.9	5.8	2.4	2.61	3.23	2.71	3.72	4.87	2.93	3.32	2.65	0	4.01	3.83	4.73	2.13
2700099C18Rik	NR_024720	4.53	4.46	2.57	5.32	2.83	3.48	3.61	0.52	0.52	0.41	0.56	0.43	0.93	0.13	0.26	0.52	0	0.88	0.79	0.56	0	0.97	1.94	0.59	1.38	0.25	0.39	0.4	0.67	2.29	0	0.45	0.61	2.82	0.41	0	1.27	0.36
2810001G20Rik	NR_033780	23.15	19.34	25.14	24.24	21.29	28.48	24.85	43.09	44.51	27.66	41.17	52.47	43.4	55.3	45.66	45.16	31.74	45.37	44.52	53.26	44.49	50.82	17.48	18.35	17.84	19.08	23.91	20.53	17.21	15.24	20.56	16.27	18.23	6.29	15.74	17.65	19.16	14.02
2810002D19Rik	NR_027831	3.99	7	4.64	4.26	3.12	6.47	8.54	1.55	1.56	1.91	1.43	1.16	1.67	1.45	1.59	1.71	0	1.12	1.6	1.1	1.23	1.47	0.8	1.1	0.93	0.94	1.12	0.75	2.04	3.08	0.57	1.35	0.52	4.77	1.21	0.75	1.85	0.61
2810004N23Rik	NM_025615	30.36	30.65	32.26	32.48	25.25	35.44	27.7	10.6	9.89	9.21	11.7	10.4	13.23	8.94	11.54	12.81	10.76	10.75	12.24	11.25	12.48	13.94	13.92	10.48	13.38	8.23	14.02	9.59	13.13	16.89	6.79	14.54	9.55	20.59	7.6	10.67	23.45	18.16
2810006K23Rik	NM_001134717,NM_028310	6.49	5.93	5.8	5.42	4.62	5.59	5.81	7.27	7.5	6.76	9.56	8.65	9.58	7.7	8.23	9.43	8.02	8.8	10.55	11.01	10.8	9.28	11.61	8.94	10.29	6.23	10.68	10.54	14.3	9.83	8.22	8.3	10.55	9.26	9	11.77	11.34	12.68
2810007J24Rik	NM_001199306,NM_175250	0	0	0	0	0	0	0	0	0	0	0	0	0	0	0	0	0	0	0	0	0	0	0	0	0	0	0	0	0	0	0	0	0	0	0	0	0	0
2810008D09Rik	NR_027059	0.94	3.68	2.13	9.7	3.3	2.63	9	84.7	65.63	70.92	75.22	51.57	52.01	56.05	48.54	80.63	54.8	113.59	77.91	63.89	65.64	66.8	110.63	107.88	97.91	71.27	81.55	93.37	100.9	72.87	79.64	81.91	131.94	86.4	95.98	79.75	86.62	82.16
2810013P06Rik	NR_045268	5.33	5.61	4.22	5.89	4.55	3.12	4.33	5.14	3.94	4.08	7.01	4.72	3.6	3.36	3.79	4.96	1.41	5.9	5.95	6.03	4.53	7.28	10.01	11.14	9.26	6.09	11.56	11.1	14.37	9.86	7.97	10.66	11.06	13.56	9.72	9.67	13.28	12.05
2810021J22Rik	NM_172403	2.97	2.69	2.33	1.44	2.06	2.72	2.4	0.48	0.56	0.39	0.67	0.36	0.39	0.42	0.37	0.36	0.37	1.12	0.66	0.4	0.62	0.64	3.48	2.94	2.88	1.11	2.46	2.55	3.63	2.6	1.5	1.41	2.58	3.03	1.83	1.41	2.1	3.02
2810025M15Rik	NR_027984	297.8	328.57	348.91	280.95	321.06	328.16	371.03	19.82	18.54	19.94	16.81	17.52	13.98	18.28	15.9	17.22	18.62	16.89	13.36	17.11	16.6	15.42	17.67	13.29	15.49	19.24	12.93	15.6	14.07	23.95	10.44	17.38	11.81	27.28	13.52	19.26	11.15	14.98
2810029C07Rik	NR_045295	14.04	16.59	14.45	18.55	17.48	18.54	19.38	2.18	2.86	1.54	2.55	2.12	1.72	1.43	1.97	1.63	1.47	2.64	2.49	3.37	1.09	1.32	1.9	1.5	0.95	1.24	1.75	1.41	2.38	1.16	2.11	0.71	1.98	1.76	1.91	1.57	1.03	1.36
2810032G03Rik	NR_015579	4.03	3.66	5.57	5.68	4.2	5.13	6.6	0.97	0.97	1.25	1.71	0.58	1.22	0.9	0.87	0.79	0.8	1.01	1.06	1.14	0.59	1.96	2.42	1.52	1.97	0.75	1.99	1.07	1.86	1.03	2.06	2.08	2.5	1.43	2.08	1.65	3.69	2.75
2810047C21Rik1	NR_015598	0.43	0.32	0.13	0.21	0	1.05	1.09	0.46	0.22	0	0.21	0.6	0.44	0.1	0.64	0.49	0.59	0.58	0.74	0.56	1.09	0.58	0.51	0.25	0.21	0.65	0.94	0.55	0.44	0.51	0.68	0	0.93	1.06	1.28	0.47	0.96	1.64
2810049E08Rik	NR_036594	0	0	0	0	0	0	0	0	0	0	0	0	0	0	0	0	0	0	0	0	0	0	0	0	0	0	0.19	0	0	0	0	0	0	0	0	0	0.21	0
2810403A07Rik	NM_028814	17.72	17	15.74	17.81	17.39	20.44	23.12	10.53	9.37	8.88	13.95	9.41	9.01	7.7	8.51	10.28	5.9	14.2	13.54	10.74	13.54	13.84	18.51	14.2	16.4	6.09	14.27	17.31	18.02	18.1	11.77	13.17	15.57	13.44	13.48	11.48	26.58	23.94
2810403D21Rik	NR_015493	0.25	0	0	0.74	0.29	0	0	2.18	1.64	1.08	0.55	1.32	1.01	1.75	0.78	0.94	0	2.24	1.28	1.23	0	1.02	1.97	1.38	1.64	0.81	1.24	1.81	1.86	0.78	0.3	2.68	1.08	0	1.71	1.36	2.62	0.95
2810404M03Rik	NR_045497	0.19	0	0	0	0	0	0	0	0	0	0	0	0	0	0	0	0	0	0	0	0	0	0	0	0	0	0	0	0	0	0	0	0	0	0	0	0	0
2810405F15Rik	NR_033447	0	0	0	0	0	0	0	0.21	0	0.17	0.11	0	0.04	0	0.07	0	0	0.04	0.05	0	0	0	0.62	0.1	0.56	0	0.38	0.26	0.33	0.27	0.18	0.18	0.16	0	0.22	0	0.88	0.29
2810408A11Rik	NM_027419	285.55	268.43	246.89	314.55	282.52	283.46	287.46	4.2	5.72	5.78	7.28	6.61	7.63	7.05	6.87	8.86	6.38	5.77	4.16	5.65	7.94	7.41	21.9	17.54	17.44	13.88	21.31	23.64	35.68	24.24	24.97	19	20.06	33.37	23.75	18.47	14.3	18.44
2810408I11Rik	NR_038009	102.23	83.06	104.57	96.13	99.54	94.28	96.48	1.73	3.63	1.64	1.96	2.99	1.84	1.01	0.51	3.91	0	3.29	1.82	1.5	1.75	1.94	4.52	2.76	1.94	0.73	2.05	2.44	2.83	2.71	1.35	2.25	3.06	0	3	2.93	2.14	2.51
2810408M09Rik	NM_001007581	8.47	12.93	8.91	10.23	10.81	11.5	15.3	15.51	16.33	15.16	18.06	16.42	18.69	17.19	17.8	16.31	14.82	15.71	15.13	16.27	17.64	16.42	23.34	21.48	20.99	17.16	23.81	22.99	24.9	18.99	22.28	17.72	19.92	20.37	20.1	22.5	16.61	22.22
2810410L24Rik	NR_030682	0.14	0.15	0.87	0.3	0.31	0.38	0	6.26	5.76	5.06	5.3	5.58	4.13	6.16	5.25	5.51	4.54	6.4	6.95	6.06	4.83	4.6	0.96	1.03	0.9	0.98	0.73	1.17	1.56	1.66	1.14	0.99	0.82	0	0.79	0.53	1.06	0.39
2810417H13Rik	NM_026515	1.14	1.5	0.78	0.42	0.44	0.87	0.73	1.23	1.45	1.24	1.42	0.58	1.25	0.61	0.56	1.05	1.19	1.02	0.59	0.66	1.02	1.36	6.67	1.01	3.33	4.06	1.22	1.54	2.42	9.9	0.34	1.26	0.93	0.71	0.75	0.67	0.37	2.37
2810428I15Rik	NM_025577	40.45	39.27	34.51	39.74	34.63	30.66	47.95	225.86	254.7	210.89	196.34	212.18	217.52	224.36	200.97	205.82	173.82	224.28	207.67	172.83	177.27	179.29	171.12	157.69	202.29	248.61	156.58	195.44	162.08	174.34	183.34	182.18	173.35	153.89	164.26	150.6	143.13	152.52
2810429I04Rik	NR_015522	0	0	0	0.36	0	0	0	0.45	0.93	1.58	0.72	0.18	0.69	0	0.22	0.68	2.02	0.85	0.31	0.49	0.75	0.5	0	0	0	0	0	0	0	0	0	0	0	0	0	0	0	0
2810433D01Rik	NR_033474	0.54	0.2	0	0.53	0.21	0.66	0	0.58	0.49	0.78	1.34	0.55	0.78	0.6	0.41	1.05	0	0.63	0.35	1.42	1.38	0	0.58	0.25	1.18	0.35	0.52	0.46	0.55	1.21	1.28	1.51	0.49	1.34	0.32	0.42	0.69	1.03
2810442N19Rik	NR_040562	0.28	0	0.5	0	0	0	0	0	0	0	0	0	0.08	0	0	0	0	0	0	0	0	0	0	0	0	0	0	0.24	0	0.12	0	0	0	0	0	0	0	0
2810454H06Rik	NR_029441	0.48	0.72	0.87	0.47	0.27	0.73	0.91	0.48	0.28	0.52	0.42	0.24	0.35	0.24	0.36	0.25	0	0.35	0.36	0.24	0.49	0.57	1.47	1.61	0.81	0.42	1.44	1.35	1.33	0.79	0.66	1.34	1.81	0.6	1.66	0.81	1.7	2.21
2810459M11Rik	NM_001144992,NM_001144993	0.2	0.15	0.18	0.1	0	0.18	0	64.19	64.43	60.85	72.25	62.69	57.26	58.32	60.11	62.85	59.04	80.65	85.07	69.13	54.58	56.83	0.04	0	0	0	0.03	0.06	0.21	0.12	0	0	0	1.51	0	0.16	0	0
2810468N07Rik	NR_045176	4.61	1.39	3.22	1.71	3.88	2.12	1.36	2.7	2.07	3.86	1.85	3.99	3.86	5.79	3.28	2.45	1.47	1.55	1.66	1.05	1.09	2.54	0.94	0.8	0.52	0.35	1.32	0.38	0.55	1.19	1.48	1.07	0.48	0	0.51	0.97	2.56	1.53
2810471M01Rik	NR_045906	0	0	0	0	0	0	0	0	0	0	0	0	0	0	0	0	0	0	0	0	0	0	0	0	0	0	0	0	0.06	0	0	0.35	0	0	0	0	0	0
2810474O19Rik	NM_001289661,NM_001289662,NM_026054	2.37	1.75	2.42	1.74	1.77	2.11	0.96	1.6	1.27	1.3	1.24	1.11	1.09	1.3	1.19	1.19	1.65	1.72	1.21	0.67	1.27	1.32	8.56	4.69	4.57	2.47	4.62	6.33	5.35	8.39	2.71	3.92	6.12	8.39	5.21	2.49	9.8	7.54
2900005J15Rik	NR_027851	0.11	0.51	0.41	0.17	0.52	0.31	0	1.83	1.55	1.72	2.95	1.94	2.07	1.83	1.84	2.1	0.47	3.85	3.19	2.67	2.78	3.34	4.41	3.53	2.97	0.74	3.08	3.51	3.82	3.19	3.23	3.13	5.7	6.76	3.5	2.39	5.04	4.87
2900008C10Rik	NR_045434	0	0.2	0	0	0.2	0	0	0.08	0.55	0.77	1.31	0.54	0.26	0.47	0.24	0.24	1.46	0.56	0.74	0.35	1.62	0.72	0.1	0.42	0.13	0.34	0.36	0.08	0.39	1.74	0.21	1.9	0.19	0	0.13	0.82	0.85	0.34
2900009J06Rik	NR_045298	2.68	1.5	0	0.49	5.57	6.3	5.15	0	0.26	0.73	0.5	1	0.95	0	0.6	0.7	0	0.59	0.86	2.03	0	0	1.38	0.72	1	0.85	0	0.89	0.6	0.3	0	0	1.45	0	0.98	1.56	1.86	0
2900011O08Rik	NM_144518	18.58	15.22	18.04	18.5	16.02	18.35	16.89	0	0.04	0	0.11	0.04	0.06	0.06	0.09	0.1	0	0.08	0.03	0	0.15	0	0.14	0	0	0	0.04	0	0.13	0.33	0	0	0	0	0.11	0.08	0	0
2900026A02Rik	NM_172884	5.28	4.94	5.27	4.2	3.9	4.22	4.43	11.74	11.41	11.77	14.8	14.74	14.6	11.66	14.7	14.55	11.21	11.32	14.78	18.29	23.15	21.95	13.11	12.34	14.76	12.53	17.14	18.06	21.74	16.41	15.68	15.7	11.63	11.53	10.32	24.77	20.67	24.63
2900041M22Rik	NR_015489	0.18	0.2	0.16	0	0	0.16	0	0.49	0.49	0.19	0.4	0.2	0.26	0.12	0.32	0.31	0	0.31	0.23	0.18	0.27	0.18	0.63	0.37	0.39	1.98	1.18	0.99	1.49	1.44	1.27	1.29	0.68	0	0.77	2.37	1.72	0.85
2900052N01Rik	NR_015605	0.44	0.59	0.32	0.26	0.2	0.24	0.33	0	0	0.1	0	0	0	0	0	0	0	0	0.03	0	0	0	0.05	0	0.06	0.06	0.07	0	0.12	0.04	0	0	0	0	0.09	0	0.08	0.08
2900055J20Rik	NR_045177	0	0	0	0	0	0	0	0	0	0	0	0	0	0	0	0	0	0	0	0	0	0	0	0.13	0.54	0.95	0	0	0.33	0	0	0	0.4	0	0	0	0	0
2900057B20Rik	NR_045365	0	0	0	0.54	0.28	0.68	0	0	0	0	0	0	0	0	0	0	0	0	0	0	0	0	0.14	0	0	0	0	0.11	0	0	0.29	0	0	0	0	0	0	0
2900060B14Rik	NR_027901	0	0	0	0	0.55	0	0	0	0.73	0	0.35	0.36	0.27	0.48	0.43	0	0	0.69	0	0.47	0.73	0	0.14	1	0.7	0.61	0.2	0.21	0.21	0	0	0	0.26	0	0.17	0.37	0	0
2900076A07Rik	NR_045299	1.51	0.34	0.27	0.22	0.35	0.56	0	4.58	6.89	6.55	6.72	1.83	3.82	2.94	2.18	3.65	5.01	4.22	4.67	2.99	1.4	6.2	4.42	4.61	2.88	3.52	3.52	3.11	5.99	4.2	2.88	2.89	2.78	2.23	3.82	6.59	8.04	4.31
2900079G21Rik	NR_015468,NR_033431,NR_033432,NR_033433	0	0	0	0	0	0	0	0	0	0	0	0	0	0	0	0	0	0	0	0	0	0	0.02	0.03	0	0	0	0	0.04	0	0	0.1	0	0	0	0	0	0
2900092C05Rik	NM_028434	21.47	16.97	15.11	36.69	24.23	26.32	12.73	0	0	0	0	0	0.09	0	0	0	0	0.09	0	0	0	0	0	0	0	0	0	0	0	0	0	0	0	0	0	0.47	0.29	0
2900092D14Rik	NR_027891	0	0	0	0	0	0	0	5.2	5.05	3.11	7.26	3.51	4.5	3.52	3.83	4.31	4.93	7.16	6.14	4.44	5.47	5.64	9.03	7.84	7.56	2.81	5.84	7.6	7.63	6.03	4.34	5.35	7.51	4.74	6.61	5.46	6.23	8.12
2900097C17Rik	NR_024329	30.36	23.76	27.01	22.61	19.18	23.84	21.85	21.03	18.78	17.45	22.59	14.34	14.02	13.41	14.29	15.84	12.63	23.25	22.67	13.35	14.12	19.53	57.99	42.34	40.89	36.88	38.97	36.29	42.85	57.16	29.37	35.03	44.38	33.21	37.64	22.54	57.91	51.93
3000002C10Rik	NR_033215	2.45	2.75	1.54	1.81	3.04	2.43	5.76	6.96	5.66	6.15	8.42	4.17	5.79	4.82	4.17	6.05	8.62	7.19	6.16	7.08	6.67	6.75	9.39	8.46	8.96	6.64	8.36	7.33	11.28	5.25	7.19	9.75	8.07	1.4	8.5	9.73	6.53	5.95
3010001F23Rik	NR_045451,NR_045452	0	0	0	0	0	0	0	0	0.58	0	0.22	0.11	0	0.29	0.27	0.31	0	0.25	0.29	0	0	0	0.77	0.73	0.64	0.19	0.36	0.51	0.64	0.27	0	0.35	0.48	0	0.43	0.46	0	0
3010026O09Rik	NM_026543	75.72	68.7	67.4	71.35	81.53	66.11	63.99	14.76	15.45	12.61	12.46	14.79	15.29	13.5	13.96	12.31	22.31	11.81	13.53	18.47	10.25	14.29	16.11	14.62	12.42	14.68	11.14	13.79	17.3	10.89	16.64	13.16	15.48	7.99	16.89	13.59	14.01	13.54
3010033K07Rik	NR_077224	3.42	2.24	2.59	2.74	0.66	0.79	0	0	0	0	0.21	0	0	0	0	0	0	0.17	0	0	0	0	0	0.4	0	0	0.12	0.37	0.13	0	0.34	0.68	0.31	0	0.21	0	0.27	0.82
3100003L05Rik	NR_045907	0	0	0	0	0	0	0	0.57	0.48	0.45	0.31	0.16	0.12	0	0	0.29	0	0.12	0.13	0	0	0	0	0	0	0	0	0	0	0	0	0	0	0	0	0	0	0
3110001I22Rik	NM_025653	1.16	0.98	0.79	0.65	0.84	1.88	0	0.47	0.28	0.16	0.43	0.17	0.13	0.24	0.26	0.4	0	0.25	0.24	0.29	0	0	1.02	0.6	0.74	0.29	0.66	0.43	0.9	0.91	0.52	0.18	0.87	1.09	0.89	0.57	2.11	0.7
3110002H16Rik	NM_029623	15.43	15.83	14.05	12.11	17.04	13.9	15.2	15.82	15.33	19.09	18.32	16.88	17.3	15.89	18.54	20.01	16.87	18.15	21.4	18.51	16.96	22.67	8.55	7.5	8.83	4.42	9.1	8.04	10.84	13.74	7.7	11.46	6.64	5.63	6.92	8.99	9.55	10.96
3110007F17Rik	NM_028426	3.31	5.57	2.5	4.28	3.19	2.04	4.22	0.38	0.96	0.6	0.41	0	0.56	0.46	0.25	0.57	0	0.24	0.18	0.27	0	0.57	1.62	0.77	1.21	0.9	0.92	0.36	0.97	1.98	2.3	0.33	1.05	0	1	0.65	0.53	1.05
3110009E18Rik	NM_001172074,NM_028439	18.03	18.33	23.74	9.44	13.34	20.18	7.01	11.57	9.41	7.93	8.46	7.56	9.94	6.57	6.86	9.22	12.94	6.38	5.38	7.97	8.81	9.65	6.35	5.14	5.73	6.52	7.55	7.93	8.96	7.32	6.78	8.12	8.63	10.72	9.34	6.56	10.95	9.24
3110009F21Rik	NR_045466	0	0	0	0	0	0	0	0	0	0	0	0	0	0	0	0	0	0	0	0	0	0	0	0	0	0	0	0	0	0	0	0	0	0	0	0	0	0
3110015C05Rik	NR_045908	0.54	0	0.24	0.4	0	0	0	0	0	0	0	0	0	0	0	0	0	0	0	0	0	0	0	0	0	0	0	0	0	0	0	0	0	0	0	0	0	0
3110021A11Rik	NR_030776	0.31	0	0.29	0	0	0	0	0.29	0	0	0	0.12	0	0.11	0.14	0.33	0	0.09	0.1	0	0	0	0	0.22	0.23	0.2	0	0.14	0.56	0	0.38	0	0	0	0.11	0.49	0.3	0
3110021N24Rik	NM_001254730	0.77	0.29	0.93	0.76	0.88	0.82	0.49	0.18	0.05	0.14	0.1	0	0.04	0.09	0.12	0.04	0	0.15	0.04	0.25	0	0.65	0.23	0.09	0	0	0.11	0.16	0.11	0	0	0	0.14	0	0.05	0	0.74	0
3110035E14Rik	NM_178399	2.81	2.29	1.59	2.4	2.09	1.74	2.68	0	0.03	0	0.05	0	0	0	0	0.02	0	0	0	0	0	0	0.23	0.19	0.2	0.18	0.14	0.24	0.15	0.06	0.17	0.08	0.38	1.05	0.08	0	0.27	0.2
3110039I08Rik	NR_040725	2.2	1.23	1	1.62	0.85	0.68	0	0.84	0	0	0	0.14	0.11	0	0.66	0.13	0	0	0.35	0	0	0.38	0	0	0	0	0.15	0.16	0	0	0	0	0	0	0	0	0	0
3110039M20Rik	NR_026733	0	0	0	0.22	0	0	0	0	0	0	0	0	0	0	0	0	0	0	0	0	0	0	0	0	0	0	0	0	0	0	0	0	0	0	0	0	0	0
3110040N11Rik	NM_026077	9.59	10.77	11.99	9.1	10.1	12.22	11.48	22.52	23.61	21.86	17.84	22.2	20.51	21.59	20.86	18.48	16.23	22.3	23.53	13.4	14.36	25	25.34	24.62	27.11	26.66	21.54	22.99	25.71	22.13	19.69	14.75	16.92	26.69	20.96	20.85	14.3	19.75
3110043O21Rik	NM_001081343	9.5	7.95	8.12	7.78	8.81	8.4	11.48	2.46	2.41	2.51	3.75	2.03	2.02	1.6	2.56	2.31	2.9	3.05	3.61	2.34	2.79	3.27	3.4	3.64	2.65	2.52	5.16	2.49	3.55	12.78	2.08	3.54	3.15	4.19	2.77	2.74	3.87	3.22
3110045C21Rik	NR_040438	0	0.48	0	0.16	0	0.2	0	1.29	1.01	2.35	1.12	1.31	0.56	1.02	1.27	1.19	0.9	1.51	1.67	0.21	1	1.77	7.91	5.63	4.42	4.49	5.29	4.16	3.61	2.71	3.69	1.81	4.68	3.21	6.39	2.19	5.25	3.09
3110052M02Rik	NM_001166497	0.38	0.17	0.29	0.38	0.06	0.19	0	0.91	0.57	0.61	0.53	0.56	0.48	0.36	0.42	0.35	0.21	0.82	0.67	0.7	0.46	0.46	1.71	1.23	1.29	0.6	1.08	1.24	1.15	0.7	0.6	0.92	1.36	1.14	1.34	0.32	1.43	2.33
3110056K07Rik	NR_045055,NR_045056	5.19	6.7	6.96	9.45	6.03	7.78	7.56	3.34	3.9	2.55	3.01	3.7	2.75	3.4	4.52	3.53	1.77	5.03	4.76	3.37	2.63	5.24	6.13	5	4.99	1.39	4.67	4.56	7.26	6.03	2.03	4.61	3.38	7.93	4.79	3.42	4.44	7.22
3110057O12Rik	NM_026622	3.85	3.23	3.63	4.13	2.79	4.75	1.91	0.25	0.04	0.2	0.07	0.1	0.23	0.19	0.21	0.18	0	0.34	0.3	0.27	0.28	0.52	0.56	0.59	0.35	0.08	0.36	0.54	0.4	0.69	0	0.44	0.62	2.72	0.32	0	1.76	0.97
3110062M04Rik	NM_001135611,NM_199145	0.34	0.81	1.5	1.69	1.08	0.95	1.37	3.17	4.42	2.68	3.2	3.6	3.17	3.54	3.5	3.38	2.59	3.77	3.27	3.78	4.21	4.3	4.17	4.44	3.99	4.25	6.89	4.57	5.23	6.67	3.68	3.5	3.86	4.59	3.26	4.94	4.87	3.32
3110070M22Rik	NR_027974	143.94	110.33	169.27	101.91	164.65	130.05	116.36	5.25	5.16	3.55	0.97	3.72	2.26	6.65	3.17	1.28	3.61	3.2	4.66	2.15	3.68	2.67	3.27	2.78	1.75	2.26	2.1	4.47	3.1	2.47	1.04	3.39	2.67	0	3.61	5.4	4.17	3.57
3110079O15Rik	NM_028473	0	0	0	0	0	0	0	0.31	0.26	1.46	0	0	0.19	0	0	0	0	0.2	0	0	0	0.71	0.2	0	0	0	0	0	0	0	0	0	0	0	0	0	0	0
3110082I17Rik	NM_028469	13.3	11.85	8.54	9.62	11.39	7.61	11.78	19.27	16.83	15.19	16.19	21.29	18.99	18.28	24.55	16.23	18.21	17.14	18.91	22.74	19.71	25.02	9.28	9.17	9.37	10.18	12.9	11.71	12.76	17.55	8.7	9.76	7.3	9.68	8.89	15.99	15.64	11.48
3110082J24Rik	NM_001256263	0.34	0	0	0.51	0	0	0	0	0	0	0	0	0	0	0	0	0	0	0	0	0	0	0	0	0	0	0	0	0	0	0	0	0	0	0	0	0	0
3110099E03Rik	NR_030712	0	0	0	0	0	0.08	0	0	0	0	0	0	0	0	0	0	0.35	0	0	0	0	0	0.15	0	0	0	0.04	0	0	0	0	0	0	0	0	0.07	0	0
3200001D21Rik	NR_045888	0	0	0	0	0	0	0	0	0	0	0.3	0.04	0	0	0	0.03	0	0	0.16	0	0	0	0	0	0	0	0	0.08	0.09	0.04	0.12	0	0.05	0	0	0	0	0.19
3300002I08Rik	NM_027017	0.85	0.48	0.39	0.63	0.99	0.79	0	0.39	0.33	0.46	0.63	0	1.34	0.43	0	0.59	3.54	0.22	0.41	0	0	0.88	1.81	1.49	0	1.37	2.5	1.29	1.32	1.72	1.52	0.51	0.92	0	1.08	0.9	0.97	0
3300002P13Rik	NR_126426	0	0	0	0	0	0	0	0	0	0	0	0	0	0	0	0	0	0	0	0	0	0	0	0	0	0	0	0	0	0	0	0	0	0	0	0	0	0
3300005D01Rik	NR_045079,NR_045080,NR_045081	0	0	0	0	0	0	0	0	0	0	0	0	0	0	0	0	0	0	0	0	0	0	0	0	0	0	0	0	0	0.11	0	0	0	0	0	0	0	0
3425401B19Rik	NM_001195097	0.08	0.09	0.07	0.03	0.14	0	0.15	0.02	0	0	0	0	0	0	0	0	0	0	0	0	0	0	0	0	0.06	0	0	0.03	0	0.02	0	0.1	0	0.3	0	0.56	9	0
3632451O06Rik	NM_026142	0.57	0.65	0.67	0.18	0.19	0.3	0.31	0.49	0.42	0.36	0.67	0.44	0.24	0.28	0.26	0.71	0.68	0.33	0.74	0.08	0.25	0.25	2.12	1.01	1.37	0.48	1.39	0.77	0.9	1.03	1.86	1.19	2.05	1.84	1.15	1.99	2.07	2.91
3632454L22Rik	NR_040281,NR_040282,NR_040283	0.25	0.07	0.17	0.28	0.29	0.17	0	0.09	0.15	0	0	0.1	0.05	0.06	0	0.04	0	0	0	0	0	0.12	0.07	0.04	0	0	0.08	0	0.03	0	0.08	0	0	0	0.02	0	0	0.23
3830403N18Rik	NM_027510	1.95	1.41	1.55	2.11	1.61	2.25	0.93	0.11	0	0	0	0	0	0	0	0.08	0	0	0	0	0	0	0.07	0.08	0	0	0	0.21	0	0.44	0	0	0	0	0	0	0	0.47
3830406C13Rik	NM_001284383,NM_001284384,NM_001284385,NM_001284386,NM_001284387,NM_146051,NM_178141	24.79	21.21	27.15	26.47	18.98	28.6	18.6	4.38	3.2	3.45	4.59	3.05	3.27	2.9	3.05	3.28	1.56	5.89	4.11	3.19	3.7	4.87	11.78	8.47	8.46	4.34	7.68	7.55	8.14	8.19	7.36	4.88	11.2	10.92	7.95	3.31	14.77	12.62
3830408C21Rik	NR_015471	0.85	0.68	0.22	0.63	0.28	0.67	0.47	0.56	0.19	0.66	0.45	0.42	0.43	0.29	0.33	0.8	0.51	1.03	0.39	0.36	1.12	0.5	0.82	0.92	0.89	0.48	0.81	1.35	1.18	1.04	1.02	0.29	1.65	0	0.7	0.95	0.71	2.1
3830417A13Rik	NM_027512	6.95	5.43	6.18	6.52	8	6.4	5.42	0	0	0	0	0	0.04	0	0	0	0	0	0	0	0	0	0	0.15	0	0	0	0	0.06	0	0	0	0	0	0	0	0	0
3830432H09Rik	NR_126486	0.28	0.11	0.17	0.07	0.11	0.35	0	0.04	0	0	0	0.04	0	0	0	0.03	0	0	0	0.09	0	0	0	0	0	0	0	0.04	0	0	0	0	0.05	0	0	0	0	0
3930402G23Rik	NR_030715	0.08	0	0	0.18	0.09	0.14	0.3	0.04	0.03	0	0	0.06	0.05	0.03	0.07	0.03	0	0.07	0.03	0	0.12	0	0.25	0.08	0.06	0	0.26	0.13	0.42	0.07	0.28	0.1	0.26	0	0.11	0	0.46	0.15
4430402I18Rik	NM_198651	159.88	144.15	132.86	185.56	147.46	161.16	147.52	2.53	2.36	3.38	3.92	3.5	3.21	2.83	3.34	3.19	3.54	3.38	3.91	2.64	2.99	3.2	5.62	6.51	5.88	2.28	5.24	6.52	5.28	1.81	5.26	5.87	9.64	2.47	8.96	4.47	7.9	9.63
4631405J19Rik	NR_110333	0.2	0	0	0	0	0	0	2.36	3.06	1.93	1.76	4.04	3.53	3.17	3.29	3.46	0.82	4.75	5.66	5.44	6.05	5.03	0.23	0.27	0.14	0	0.33	0.08	0.09	0.53	0	0.24	0.11	4.39	0.5	0.61	0.38	0
4632415L05Rik	NR_027985	0.86	0.73	0.34	0.56	0.12	0.39	0.41	1.44	1.33	1.05	1.89	1.07	1.15	1.25	1.29	1.7	0.89	1.78	2.2	1.27	1.24	1.15	2.35	2.34	2.31	1.2	1.35	1.87	2.24	2.36	1.73	1.56	2.42	2.02	1.89	0.8	3.09	2.58
4632427E13Rik	NR_015510	2.04	0.91	2.59	0.3	0	0.38	1.56	0.37	0.79	0	1.21	0.77	1.4	1.51	1.66	0.71	0	1.19	0.39	0.41	0.63	2.11	0.84	1.14	1.5	1.84	1.37	0.71	0.36	1.84	0	1.46	0.22	0	0.3	0.32	2.7	0
4632428C04Rik	NR_033631	0.09	0.11	0.08	0.07	0	0	0.36	3.25	3.22	3.97	3.28	3.83	3.65	3.33	3.84	3.03	3.11	3.32	4.4	2.21	5.17	2.95	0.3	0.38	0.27	0.06	0.04	0.2	0.41	0.29	0.45	0.11	0.41	0	0.27	0.29	0.73	1.16
4632428N05Rik	NM_001159572,NM_028732	3.04	2.25	1.98	2.63	1.61	2.45	1.73	4.27	4.72	5.25	5.25	6.1	5.73	5.26	7.3	5.77	5.47	4.1	5.37	7.85	10.51	5.95	5.79	2.8	5.85	4.6	21.95	9.55	12.26	79.97	5.52	26.31	4.14	3.07	4.37	9.43	11.89	9.97
4732416N19Rik	NR_015615	6.14	4.95	4.9	6.32	5.78	5.16	3.27	0.56	0.43	0	1.95	0.75	0.62	0.32	0.67	0.43	2.19	0.77	0.6	0.5	0	0.15	1.27	0.39	1.88	0.4	4.61	2.67	1.65	0	1.64	0	1.48	0	1.32	0	1.15	0.98
4732456N10Rik	NM_177717	0	0	0	0	0	0	0	0	0	0.1	0	0	0	0	0	0	0	0	0	0	0	0	0	0	0	0.23	0	0	0	0	0	0	0	0	0	0	0	0
4732471J01Rik	NR_015569,NR_073027,NR_073028	3.05	2.89	2.71	2.32	2.39	1.91	2.17	0.13	0.08	0	0.07	0.04	0.32	0.24	0.08	0.09	0	0	0.06	0.09	0	0.26	0	0.15	0.26	0.18	0.23	0.22	0.2	0.17	0	0	0.52	0	0.56	0.55	0.24	0.09
4732490B19Rik	NR_040276	0.19	0.1	0	0.21	0	0.17	0	0.64	0.4	0.3	0.48	0.46	0.49	0.37	0.29	0.54	0.39	0.32	0.63	0.55	0.57	0.57	0.57	0.22	0.34	0.67	0.34	0.39	0.69	1.08	0	0.22	0.3	0	0.37	0.15	0.9	0.62
4732491K20Rik	NR_045290	0.28	0.56	0.58	0.26	0.16	0.13	0	1.57	1.82	1.54	2.89	1.51	1.42	1.47	1.59	1.63	1.17	1.56	1.85	1.25	2.59	2.79	1.2	0.77	0.82	0.56	1.02	0.87	1.11	0.76	0.34	0.51	1.22	1.58	0.63	0.55	1.57	0.74
4831440E17Rik	NR_030700	0.42	0.21	0.04	0.42	0.16	0.26	0	0.57	0.31	0.67	0.46	0.25	0.3	0.41	0.32	0.49	0.78	0.49	0.4	0.46	0.94	0.62	2.1	1.88	1.3	1.08	1.43	1.88	2.64	0.76	1.57	0.97	3.01	2.47	1.61	1.25	3.35	2.57
4833403I15Rik	NM_029008	0.28	0.31	0.25	0.15	0.16	0.57	0.27	0	0.03	0	0.1	0.05	0	0.02	0.03	0	0	0.04	0.05	0	0	0	0.08	0.05	0	0	0	0.03	0.06	0.03	0	0.08	0.08	0	0.05	0	0.4	0.07
4833411C07Rik	NR_102285	0	0	0	0	0	0	0	0	0	0	0	0.08	0.06	0	0	0	0	0	0.13	0	0	0	0	0	0	0	0	0	0.09	0.09	0	0	0	0	0	0.16	0.58	0
4833412C05Rik	NR_045954	0	0	0	0	0	0	0	0.11	0.09	0	0	0	0	0	0	0.16	0	0.07	0.22	0	0	0.23	0.33	0.39	0.5	0	0.09	0	0	0	0.54	0.55	0.37	1.69	0.16	0.18	0	0
4833415N18Rik	NR_126430	0	0	0.23	0	0	0	0	0	0	0	0	0	0	0	0	0	0	0	0.08	0	0	0	0	0	0	0	0.21	0	0.11	0	0	0	0	0	0	0	0	0
4833417C18Rik	NR_045187	1.82	1.63	1.65	0.94	2.93	2.68	0	0.92	0.92	0.59	0.54	0.9	1	0.86	0.82	0.44	0	0.48	0.65	0.72	1.68	0.93	0.96	1.57	1.33	0.36	1.06	1.71	1.12	0.65	0.87	1.09	1.68	2.71	1.64	0.57	1.23	0.87
4833418N02Rik	NR_015506	5.55	7.97	3.08	8.91	8.51	5.67	4.12	1.07	0.66	1.34	1.72	1.06	1.16	0.99	0.77	1.01	0.64	1.17	1.35	1.06	0.71	1.42	1.99	1.27	0.68	0.3	1.34	1.12	1.42	1.18	0.55	0.93	0.84	1.15	1.06	2.05	3.27	3.1
4833419F23Rik	NR_040328	0.29	0	0.26	0	0.67	0.27	0	2.81	2.36	3.16	2.37	3.31	3.69	2.93	1.18	2.41	1.21	3.13	2.53	3.46	0.45	5.07	4.6	6.96	4.69	5.84	6.05	6.49	7.18	8.09	7.96	10.79	6.45	4.31	7.77	5.21	1.94	7.75
4833420G17Rik	NM_001113550,NM_026127	14.04	11.68	12.34	11.74	8.5	10.63	14.98	6.11	4.76	3.52	5.35	4.3	4.11	3.62	4.01	5.59	4.75	5.85	6.8	3.63	5.66	4.29	13.35	9.75	9.16	4.29	10.01	9.75	11.43	14.65	6.39	10.14	11.93	10.53	8.92	6.11	16.88	14.21
4833422C13Rik	NR_015501,NR_028313,NR_028314	0.12	0.42	0.12	0.09	0.14	0	0	0.11	0	0	0.19	0.14	0.07	0.04	0	0.09	0	0.11	0	0	0	0.13	0.11	0	0.09	0	0	0	0	0.45	0	0	0.07	0	0.04	0	0	0
4833422M21Rik	NR_130160	1.05	0.39	0	0.26	0.81	0.16	0.67	0.08	0	0	0.52	0	0	0	0.08	0	1.46	0.05	0	0	0.54	0	0	0	0	0	0	0.07	0	0	0	0	0	0	0	0	0	0
4833423E24Rik	NM_001081664	0	0	0	0	0	0	0	0	0	0	0	0	0	0	0	0	0	0	0	0	0.43	0	0.12	0.05	0	0.18	0	0	0.18	0.06	0	0.17	0	0	0	0.11	0	0
4833427F10Rik	NR_045459	0	0	0	0	0	0	0	8.68	9.52	9.61	10.04	7.16	9.65	6.91	7.03	5.1	4.67	9.63	9.72	9.35	7.41	4.43	0.14	0.17	0.35	0.52	0.27	0.14	0.07	0	0.57	0.39	0.87	0	0.58	0.5	0.46	0.61
4833427G06Rik	NM_177702	59.64	52.86	56.36	57.89	49.31	50.6	40.23	1.25	1.31	1.11	0.76	0.39	0.1	0.11	0.15	0.82	0	0.89	0.55	0.34	0.52	0.35	0.1	0	0.25	0	0	0.15	0	0.15	0	0	0	0	0	0	0	0
4833428L15Rik	NR_040732	0	0	0	0	0	0	0	0.09	0	0.42	0	0	0.17	0.19	0	0	0	0	0.19	0.19	0.59	0	0.06	0	0	0	0.08	0	0	0.17	0	0	0	0	0	0	0.18	0
4833439L19Rik	NM_001252645,NM_001252646,NM_001252647,NM_001252648,NM_133797	27.28	25.9	26.81	30.07	25.77	21.33	30.57	149.36	144.06	141.65	161.06	174.38	164.99	155.6	165.21	170.24	144.34	159	176.93	189.23	173.66	186.46	89.23	100.24	102.41	53.29	101.35	85.14	136.31	68.6	94.79	94.71	69.02	87.38	74.16	105.65	89.49	102
4921501E09Rik	NM_001009544	10.69	11.59	10.37	9.87	8.94	10.94	4.32	0	0	0	0	0	0	0	0	0	0	0	0	0	0	0	0	0	0	0	0	0	0	0	0	0	0	0	0	0	0	0
4921504A21Rik	NR_102341,NR_102342	7.3	6.49	8.03	9.12	9.05	7.95	3.82	3.35	2.76	3.33	3.7	2.91	2.75	2.43	2.49	3.66	0.46	3.03	3.76	4.1	2.9	4.11	0.1	0	0.16	0	0.14	0.24	0.05	0.15	0	0	0.12	0	0.24	0.09	1.07	0
4921504E06Rik	NM_027600	10.9	11.36	11.77	9.71	7.65	13.92	4.39	0	0.09	0	0	0	0	0	0	0	0	0	0	0	0	0	0	0	0	0	0.09	0	0	0.05	0	0	0	0	0	0.09	0	0
4921506M07Rik	NM_001037743	31.52	27.16	24.98	25.26	22.29	26.36	15.9	0.07	0	0	0	0	0	0	0	0	0	0	0	0	0	0	0	0	0	0	0	0.07	0.21	0.07	0	0.19	0	0	0	0.13	0.31	0.15
4921507L20Rik	NR_045827	5.16	4.27	4	4.73	4.02	2.94	7.55	0	0	0	0.45	0.35	0.13	0.15	0.07	0.1	0.63	0.04	0	0	0.47	0.16	0.18	0.21	0.11	0	0.38	0.13	0.07	0.14	0.36	0.18	0.16	0	0.05	0	0.44	0.29
4921507P07Rik	NM_027564	197.3	161.36	174.77	174.76	143.04	176.42	195.47	0.32	0.31	0.53	0.8	0.3	0.4	0.2	0.48	0.3	0	0.43	0.47	0.19	1.35	0.3	0.43	0.74	0.5	0.26	0.56	0.66	0.9	0.74	0.81	0.47	1.06	2.19	0.74	0.15	0.95	2.05
4921508D12Rik	NR_045802	0	1.03	0	0.34	1.06	0	1.76	0	0	0	0	0	0	0	0	0	0	0	0	0	0	0	0	0	0	0	0	0	0.1	0	0	0	0	0	0	0	0	0
4921509C19Rik	NM_198655	7.83	6.19	8.16	7.63	3.97	4.8	4.09	0.04	0	0	0	0	0	0	0	0.06	0	0	0	0	0	0	0	0	0	0	0	0	0	0	0	0	0	0	0.03	0	0	0.08
4921509O07Rik	NR_045501	0	0.1	0	0	0	0	0	0	0	0	0	0	0	0	0	0	0	0	0	0	0	0	0.18	0.03	0	0	0.04	0.11	0.04	0.08	0	0	0	0	0.06	0	0	0.08
4921511C10Rik	NR_045502	0	0	0.59	0	0	0.3	0	0	0.13	0	0.24	0	0	0.05	0.07	0.17	0.67	0	0	0	0	0	0	0	0	0	0	0	0	0	0	0	0	0	0	0	0	0
4921511C20Rik	NR_003646	2.34	2.96	2.12	3.47	2.69	2.96	0.56	0	0	0	0	0	0	0	0	0	0	0	0	0	0	0	0	0	0	0	0	0	0	0	0	0	0	0	0	0	0	0
4921511H03Rik	NM_027603	24.64	20.76	26.68	38.95	19.18	28.22	23.56	0.87	0.28	0	0.53	0.54	0.82	1.59	0.54	0.41	0	0.62	0.54	0.7	0	1.94	0.07	0	0	0	0.2	0.3	0.1	0	0	0	0.13	0	0.09	0	0	0
4921511I17Rik	NR_045829	0.36	2.41	0.81	1.19	3.5	2.3	2.05	0	0	0	0	0.07	0	0	0	0	0	0	0	0	0	0	0	0.06	0	0	0	0	0	0	0	0	0	0	0	0	0.17	0
4921511M17Rik	NM_001201358_chrX:154109632_154120685	1.81	0	3.59	0	4.47	4.84	0	0	0	0	0	0	0	0	0	0	0	0	0	0	0	0	0	0	0	0	0	0	0.11	0.34	0	0	0	0	0	0	0	0
4921513I03Rik	NR_038000,NR_038003	14.26	13.54	13.39	14.2	9.82	14.53	15.55	0	0.7	0	0	0	0.04	0.05	0	0.05	0	0	0	0	0	0	0.09	0.05	0.11	0	0.06	0.87	0	0	0	0.18	0.16	0	0.05	0	0.57	0.14
4921515E04Rik	NR_045711	0.99	0.44	0.27	0.88	0	0.81	0.75	0	0	0	0	0	0	0	0	0	0	0	0	0	0	0	0	0	0	0	0	0	0.04	0	0	0	0	0	0	0	0	0
4921517D22Rik	NM_183290	9.97	8.33	12.21	9.99	7.01	11.56	8.43	0	0	0	0	0	0.02	0	0	0	0	0	0	0	0	0	0.15	0.1	0.1	0	0.03	0.15	0.06	0.1	0	0	0.19	0	0.15	0.11	0.14	0.27
4921524J17Rik	NM_025722,NR_033144	11.92	9.12	11.49	11.79	8.81	9.61	13.5	5.31	3.56	5.29	4.63	3.48	4.49	2.77	3.72	4.37	1.97	7.07	6.82	4.55	5.21	6.03	6.26	5.93	2.47	1.86	4.33	4.77	4.4	7.03	2.07	4.75	4.15	4.71	5.47	1.84	5.63	5.07
4921524L21Rik	NM_027598	30.21	19.77	26.85	21.21	14.91	22.37	15.27	0	0	0	0	0	0	0	0	0	0	0	0	0	0	0	0	0	0	0	0	0.07	0	0	0	0	0	0	0.06	0	0	0
4921525O09Rik	NR_045061	2.87	2.15	3.03	2.89	2.27	3.13	1.56	0	0	0	0	0	0.02	0	0	0	0	0	0	0	0	0	0.04	0	0.05	0	0	0	0.06	0	0	0	0	0	0	0	0.07	0.07
4921529L05Rik	NR_110484	4.35	3.15	3.81	3.34	2.33	3.72	4.16	0	0	0	0	0	0	0	0	0	0	0	0	0	0	0	0	0	0	0	0	0	0	0.14	0	0	0.17	0	0.06	0	0.15	0
4921530L21Rik	NM_025733	40.74	26.33	45.43	38.94	33.16	39.73	36.33	0.1	0	0	0	0	0.06	0	0	0.22	0	0.06	0	0	0	0	0	0.29	0.46	0	0.35	0.36	0.19	0.09	0	0	0	0	0.08	0	0	0
4921531C22Rik	NR_033782	21.7	20.6	24.21	26.71	21.03	23.18	20.38	3.65	3.41	3.04	3.71	6.07	5.61	5.51	5.2	4.93	1.01	4.83	4.91	6.69	7.08	5.07	2.1	1.63	2.04	2.54	2.96	1.91	1.92	3.48	2.31	1.75	2.43	0.91	1.97	2.94	3.05	2.67
4921531P14Rik	NR_045361	11.9	12.05	8.77	10.44	14.71	16.44	10.87	0	0	0	0	0	0.16	0	0	0.2	0	0	0	0	0	0	0	0	0	0	0.24	0	0	0	0	0	0	0	0	0	0	0
4921533I20Rik	NR_033607	0	0	0	0	0	0	0	0	0	0	0	0	0	0	0	0	0	0	0	0	0	0	0	0	0	0	0	0	0	0	0	0	0	0	0	0	0	0
4921534H16Rik	NR_110443	3.41	2.14	2.08	3.88	3.27	4.22	1.82	0.04	0	0	0	0	0.02	0	0	0	0	0	0	0	0.24	0	0.02	0	0	0	0	0.17	0.03	0	0	0	0.09	0	0	0	0	0
4921536K21Rik	NM_026150	89.99	84.68	89.95	76.91	90.12	91.31	99.19	0.96	1.08	1.03	0.84	1.02	1.48	1.36	1.21	1.72	2.15	0.95	1.43	1.36	1.72	2.11	1.59	2.55	1.89	1.08	2.17	2.2	3.18	1.35	1.95	1.67	1.78	0	2.42	2.57	1.93	2.98
4921539E11Rik	NM_001163494,NM_027612	27.53	22.9	27.42	28.28	21.75	28.08	19.46	0	0.04	0	0.07	0.18	0.17	0.13	0	0.1	0	0.08	0.13	0.19	0	0.1	0.06	0.1	0	0.13	0.32	0.57	0.25	0.13	0	0.23	0.26	0	0.38	0.23	0.28	0.09
4922502D21Rik	NM_199034	343.91	298.43	329.34	305.56	240.94	322.84	191.69	0.28	0.06	0.33	0.11	0.06	0.57	0.15	0.2	0.16	0	0.09	0.05	0.15	0	0.77	0	0.67	0.66	0.1	0.37	0.32	0.66	1.01	0.36	0	0.81	2.24	0.76	0.24	0.29	0.72
4922502H24Rik	NR_046187	3.28	5.5	3.75	3.62	4.92	3.89	12.64	0	0	0	0	0	0	0	0	0	0	0	0	0	0	0	0	0	0	0	0	0	0	0	0	0	0	0	0	0	0	0
4922502N22Rik	NR_045149	0	0	0	0	0	0	0	0	0	0	0	0	0	0	0	0	0	0	0	0	0	0	0	0	0	0	0	0	0	0	0	0	0	0	0	0	0.2	0
4930401C15Rik	NR_045349	0.59	1	0.54	0.88	0.34	1.37	1.13	0	0	0	0.22	0	0.09	0	0	0	0	0	0	0	0	0	0	0	0	0	0	0	0	0	0	0	0	0	0	0.69	0	0
4930401O10Rik	NR_045942	6.32	4.1	6.35	5.9	3.48	4.63	1.27	0	0	0	0	0	0	0.11	0	0	0	0	0	0	0	0	0	0	0	0	0.14	0.14	0	0	0	0	0	0	0	0.26	0	0
4930401O12Rik	NR_045957	2.15	3.1	2.79	2.95	2.14	3.13	1.17	0	0	0	0	0	0.09	0	0	0	0	0	0	0	0	0	0	0	0	0	0	0	0	0	0	0	0	0	0	0	0	0
4930402F06Rik	NM_001080709,NM_001272040	2.44	2.15	1.26	3.18	2.81	2.11	2.14	0	0	0	0	0	0	0	0	0	0	0	0	0	0	0	0	0	0	0	0	0	0	0	0	0	0	0	0	0	0	0
4930402F11Rik	NR_045940	1.25	2.52	1.81	0.74	0.58	0.69	1.91	0	0	0	0	0	0	0	0	0	0	0	0	0	0	0	0	0	0	0	0	0	0	0	0	0	0	0	0	0	0	0
4930402H24Rik	NM_029432	33.3	30.59	33.9	29.11	26.81	30.22	31.86	0.7	0.63	0.58	1.36	0.87	0.87	0.43	0.76	0.98	0.55	0.76	1.46	1.13	1.29	1.49	0.99	0.71	1	0.5	1.46	1.41	1.77	2.33	0.42	0.59	1.06	2	0.72	1.25	3.29	2.77
4930402K13Rik	NM_001270700	3.13	2.2	2.01	3.97	2.7	3.48	1.5	0	0	0	0	0	0	0	0	0	0	0	0.13	0	0	0	0	0	0	0	0	0	0.06	0	0	0	0	0	0	0	0.13	0
4930404A05Rik	NR_040495	6.78	4.22	9.93	3.9	4.39	4.55	1.44	0	0	0	0	0	0	0	0	0	0	0	0	0	0	0	0	0	0	0	0	0	0	0	0	0	0	0	0.14	0	0.36	0
4930404A10Rik	NM_029105	22.65	18.77	17.01	15.91	17.86	24.31	22.14	0	0	0	0	0	0	0	0	0	0	0	0	0	0	0	0	0	0	0	0	0	0	0	0	0	0	0	0	0	0.16	0
4930404H11Rik	NR_045941	1.37	1.54	3.12	2.28	3.2	3.5	0	0	0	0	0	0	0	0	0	0	0	0.1	0	0	0	0	0	0	0	0	0	0	0	0	0	0.41	0	0	0	0	0	0
4930404I05Rik	NR_028368	4.36	6.04	8.61	9.49	9.2	10.9	13.73	0.12	0	0	0.57	0.1	0.37	0.26	0.12	0.18	0	0.37	0.5	0	0	0.26	1.13	1.24	0.56	0	0.53	0.77	0.68	0.58	0.92	0.62	1.25	1.9	1.11	1	1.72	0.73
4930404N11Rik	NM_001014836	205.73	186.34	205.06	224.91	231.59	178.95	197.81	13.39	8.85	7.18	11.25	12.49	15.4	13.06	13.5	7.68	6.47	10.32	11.89	8.52	16.25	8.83	2.62	0.27	2.86	1.76	7.66	3.36	5.34	36.39	3.25	8.37	4	0	0.7	1.51	3.68	4.07
4930405A10Rik	NR_046307	0.51	0	0.7	1.14	0.6	1.66	1.97	0	0	0	0	0	0	0	0	0	0	0	0	0	0	0	0	0	0	0	0	0	0	0	0	0	0	0	0	0	0	0
4930405A21Rik	NR_040505	4.52	3.1	5.02	5.02	2.33	4.64	3.84	0.46	0.39	0	1.12	0.96	0.44	0.59	1.13	0.61	1.05	0.22	0.89	0.25	0.39	0.52	0.52	1.13	0.37	0.33	0.31	0.65	0.55	0.79	0.3	0.3	0.14	0	0.54	0.98	0.48	1.92
4930405D11Rik	NR_045956	6.78	7.6	8.86	8.45	8.92	7.1	8.12	0	0	0	0	0	0.12	0	0	0	0	0	0	0	0	0	0	0	0	0	0	0.18	0	0.38	0	0	0.46	0	0	0	0	0
4930405J17Rik	NR_045350	3.09	3.96	5.22	8.8	6.72	3.7	5.07	0	0.17	0	0	0.17	0.13	0.15	0	0.15	0	0	0.14	0	0	0	0.26	0	0	0	0	0	0	0	0	0	0	0	0	0	0	0
4930405L22Rik	NR_110478	0	1.1	1.78	1.81	1.73	0.46	0	0	0	0	0	0	0	0	0	0	0	0	0	0	0	0	0	0	0	0	0.21	0	0	0	0	0	0	0	0	0	0	0
4930406D18Rik	NR_040543	46.14	50.87	39.82	64.73	62.1	58.88	43.45	0.72	0.3	0	0.29	0	0	0.53	0	0.27	0	0.23	0.63	0	1.21	0	0	0.27	0.58	0	0	0.17	0.52	0.53	0	0	0	0	0.99	0.61	0	0.75
4930407I10Rik	NM_001166475	107.1	80.11	102.27	89.99	78.58	92.96	91.74	0.02	0	0.1	0.07	0.02	0.17	0	0	0.02	0	0.01	0.05	0	0.07	0.1	0	0.06	0.07	0	0.08	0.06	0.12	0.11	0.11	0	0.18	0	0.15	0.07	0.23	0.09
4930412B13Rik	NR_040631	0.19	0	0	0	0	0.17	0.72	0	0	0	0	0	0	0	0	0	0	0	0	0	0	0	0	0	0	0	0	0	0	0	0	0	0	0	0	0	0	0
4930412C18Rik	NR_030693	0.73	0.63	0.4	0.29	0.06	0.26	0.21	0.26	0.26	0.06	0.21	0.11	0.23	0.13	0.28	0.19	0	0.16	0.18	0.05	0.09	0.06	0.82	0.92	0.85	0.55	0.67	0.59	0.71	0.48	0.53	0.81	0.76	1.67	1.12	0.57	0.81	1.23
4930412D23Rik	NM_001281537	15.5	7.81	15.23	18.01	16.54	9.38	14.53	0.15	0	0	0	0	0	0	0	0	0	0	0	0	0	0	0	0	0	0	0.26	0	0	0	0	0	0	0	0	0	0	0
4930412O13Rik	NR_024257	6.52	7.65	7.26	8.58	6.08	7.53	4.6	4.4	3.54	3.82	6.58	3.34	3.47	2.57	3.52	4.1	3.19	5.2	4.84	3.99	5.06	4.3	22.86	22.82	18.23	5.23	22.55	25.22	19.38	11.6	18.36	16.47	35.62	34.52	26.32	12.75	42.06	33.4
4930413E15Rik	NR_040694	2.8	1.89	1.86	3.59	2.58	0.86	1.43	0	0	0	0	0	0	0	0	0	0	0	0	0	0	0	0	0	0	0	0	0	0	0	0	0	0	0	0	0.15	0	0
4930413F20Rik	NR_045883	2.47	3.78	2.04	3.16	2.59	2.9	0	1.24	0.8	0	0.53	0.86	0.92	0.85	1.13	0.31	0	0.53	0.51	1.15	1.38	1.42	1.05	0.85	0.66	0	0.66	1.06	1.88	0.5	0.54	0.54	0.85	1.67	0.97	2.11	1.72	0.86
4930413G21Rik	NR_045614	31.41	32.45	30.21	32.34	34.43	28.93	35.04	10.2	8.41	7.03	8.6	11.79	10.85	13.26	13.88	8.5	8.47	10.88	10.06	8.22	10.19	8.16	15.99	17.98	16.52	16.75	23.29	28.8	25.01	14.72	14.18	20.64	19.06	22.8	17.15	18.6	18.01	24.53
4930413M19Rik	NR_045759	1.88	0	0.85	2.08	1.1	0.88	0	0	0	0	0	0	0	0	0	0	0	0	0	0	0	0	0	0	0	0	0	0	0	0	0	0	0	0	0	0	0	0
4930414L22Rik	NR_046011	16.41	19.16	19.2	17.86	17.53	14.89	11.77	6.16	7.58	4.87	4.02	7.25	6.07	6.09	7.02	6.38	6.1	5.97	7.46	6.29	5.42	5.98	5.06	4.13	4.37	5.37	6.62	5.56	6.89	5.07	5.64	6.08	4.7	1.78	4.34	3.62	6.95	3.96
4930414N06Rik	NR_040294	50.87	48.2	45.83	57.93	32	39.71	33.45	0.42	0.18	0	0	0.35	0.15	0	0	0	0	0	0.15	0.92	0	0	0.14	0	0	0	0.58	0	0.21	0.41	0	0	0	0	0.17	0	0.43	0.89
4930415F15Rik	NM_028669	46.7	31.91	37.34	34.53	31.09	35.84	25.55	0.32	0.54	0	0	0.67	0.2	0.12	0.16	0	0	0.1	0.34	0	0	0	0.31	0.12	0	0	0.44	0.3	0	0.47	0	0	0.38	0	0.25	0.82	0.67	0.67
4930415L06Rik	NM_001033880	0.09	0.19	0.31	0.32	0.24	0.48	0	0	0	0	0	0	0	0	0	0	0	0	0	0	0	0	0	0	0	0	0	0	0	0	0	0	0	0	0	0	0	0
4930415O20Rik	NM_001201322	55.79	47.15	50.77	77.46	64.42	64.91	60.32	1.16	1.56	1.65	3.01	1.91	1.88	1.54	1.83	1.24	0	1.78	1.47	1.53	0	2.64	1.79	1.43	1.88	2.93	2.14	1.55	3.39	1.83	1.21	2.42	1.93	0	2.96	2.77	1.9	0
4930417O13Rik	NR_015527	2.93	2.78	1.84	1.33	2.6	3.33	2.58	0	0	0	0	0	0	0	0	0	0	0	0	0	0	0	0	0	0	0	0	0	0	0.1	0	0	0	0	0	0	0	0
4930417O22Rik	NR_045806	1.03	1.38	2.05	1.37	2.13	2.84	3.14	0	0	0	0	0	0	0	0	0	0	0	0	0	0	0	0	0	0	0	0	0	0	0	0	0	0	0	0	0	0	0
4930419G24Rik	NR_040595	0	0.53	0.42	0	0	0	0	0	0	0	0	0	0	0	0	0	0	0	0	0	0	0	0	0	0	0	0	0	0	0	0	0	0	0	0	0	0	0
4930423M02Rik	NR_038183	5.44	5.43	9.32	6.56	5.35	7.06	4.62	0	0	0	0	0	0	0	0	0	0	0	0	0	0	0	0	0	0	0	0	0	0.09	0	0	0.24	0	0	0	0	0	0
4930425K10Rik	NR_038182	4.66	3.22	4.23	3.44	2.92	4.66	5.49	0	0	0	0	0	0	0	0	0	0	0	0	0	0	0	0	0.13	0	0	0	0	0	0	0	0	0	0	0	0	0	0
4930425L21Rik	NR_126088	0.59	0	0	0.87	0.34	0	0	0	0	0	0	0	0	0	0	0	0	0	0	0.58	0.91	0.91	0	0	0	0	0	0	0	0	0	0	0	0	0	0.69	0	0
4930425O10Rik	NR_040545	0	0.38	0.46	0.75	0.58	0.46	0	0	0	0	0	0	0.05	0	0.08	0	0	0	0	0	0	0	0	0	0	0	0	0	0	0	0	0	0	0	0	0	0	0
4930426D05Rik	NM_001271580	0.58	0.71	0.92	0.54	0.17	0.53	0.55	1.14	2.6	0.95	2.2	1.07	0.67	1.51	0.63	1.65	0	1.93	0.88	1.57	1.11	0.85	55.35	49.25	42.1	15.51	37.45	42.6	49.3	24.02	29.74	29.12	68.23	45.36	51.11	23.12	50.29	48.34
4930426L09Rik	NR_024323	3.98	2.51	2.6	2.83	2.57	2.78	3.04	0.15	0.25	0.17	0.47	0.24	0.46	0.27	0.29	0.11	0	0.05	0.26	0.16	0	0.16	0.14	0.11	0.58	0	0.2	0.14	0.42	0.57	0.19	0	0.17	0	0.17	0.37	0.31	0.3
4930427A07Rik	NM_134041	22	24.47	26.59	25.26	22.99	26.21	25.13	4.43	4.98	4.27	3.92	4.68	6.91	3.69	4.96	3.98	4.14	4.1	4.9	3.33	5.91	4.53	2.83	1.43	2.62	3.28	1.94	2.17	2.47	4.86	1.43	1.6	1.01	3.99	1.32	2.24	1.29	2.1
4930428D18Rik	NM_001033799	10.92	6.51	9.31	9.57	10.56	10.28	16.19	0	0	0	0	0	0	0	0	0	0	0	0	0	0	0	0	0	0.16	0	0	0	0	0.2	0	0	0	0	0	0	0	0
4930428E07Rik	NR_045943	1.38	0.62	1	1.02	0.32	1.28	0	0	0	0	0	0	0.08	0	0	0	0	0	0	0	0	0	0	0	0	0	0	0	0	0	0	0	0	0	0	0	0	0
4930428G15Rik	NR_040730	0	0	0	0.48	0	0	0	0	0	0	0	0	0	0	0	0	0	0	0	0	0.5	0	0.19	0.22	0.47	0	0	0.14	0	0	0	0	0	0	0	0	0	0
4930428O21Rik	NR_045871	0.4	0.3	0.61	0.69	0.15	0.62	0.51	0	0	0	0	0	0	0	0	0	0	0	0	0	0	0	0	0	0	0	0	0	0	0	0	0	0	0	0	0	0	0
4930429B21Rik	NR_027966	6.27	6.12	4.51	5.96	6.25	5.65	2.26	0.33	0.28	0.39	0.62	0.18	0.17	0.28	0.11	0.16	0	0.21	0.23	0.23	0	0.36	0.55	0.33	0.6	0.08	0.39	0.4	0.31	0.05	0	0.43	0.26	0	0.26	0	0.46	0.11
4930429D17Rik	NR_040699	0.43	0	0.65	0	0	0.4	0	0.53	0.45	0.63	0	0.28	0.46	0.29	0.46	0.25	0	0.21	0.33	0.43	0.44	0.59	0	0	0	0	0	0.12	0.25	0	0	0	0	0	0	0	0	0
4930429F11Rik	NR_033463	1.45	1.79	1.71	2.47	2.5	1.6	1.66	0	0	0	0	0	0.04	0	0	0	0	0	0	0	0	0	0	0	0	0	0	0	0	0	0.35	0	0	0	0	0	0	0
4930429F24Rik	NR_040734	3.1	2.27	2.96	2.19	1.97	2.43	0.59	0.57	0.42	0	0.23	0.24	0.36	0.05	0.14	0.05	0	0.18	0.1	0.77	0	0.32	0.64	0.59	0.68	0.51	0.51	0.6	0.68	0.28	0.93	0.56	1.01	0	0.56	0.24	0.9	1.04
4930430A15Rik	NM_026248	30.63	24.96	28.83	27.3	15.21	28.51	9.15	0	0	0	0.09	0	0	0	0	0	0	0	0	0	0	0	0	0	0	0	0	0	0	0	0	0	0	0.94	0	0	0	0
4930430F08Rik	NM_175128	7.03	6.36	7.98	5.51	7.21	7.01	5.93	0.89	0.61	1.1	1.31	0.53	0.54	0.88	0.81	0.6	0	1.2	0.97	0.44	0.36	0.96	2.11	1.75	1.61	0.41	1.79	1.04	1.45	1.97	1.36	0.34	2.02	0	1.49	0.94	1.86	2.4
4930430F21Rik	NR_045186	1.62	1.09	0.88	0.24	0.38	0.6	1.24	0	0	0	0	0	0	0	0	0	0	0	0	0	0	0	0	0	0	0	0	0	0	0	0	0	0	0	0	0	0	0
4930430J02Rik	NR_040729	0.7	0.79	3.21	0	0.84	1.99	0	0	0	0	0	0	0	0	0	0	0	0	0	0	0	0.74	0	0	0	0	0	0	0	0	0	0	0	0	0	0	0	0
4930431F12Rik	NR_073013	0.81	1.02	0.18	1.05	0.81	0.74	0	0	0	0	0	0	0	0	0	0	0	0	0	0	0	0	0	0	0	0	0	0	0	0	0	0	0	0	0	0	0	0
4930431P03Rik	NR_045059	0.7	1.24	0.54	1.41	0.34	0.46	0.38	0	0.12	0	0	0	0	0	0	0.03	0	0.03	0	0	0	0	0.03	0	0	0	0.04	0	0	0.09	0	0.12	0	0	0	0	0	0
4930432J09Rik	NR_045953	1.93	2.65	2.2	2.28	0.98	1.7	1.64	0	0	0	0	0	0	0	0	0	0	0	0	0	0	0	0	0.02	0	0	0.03	0	0.03	0.03	0	0	0	0	0	0	0.07	0
4930432K21Rik	NM_001163752,NM_029045	120.46	122.89	134.1	124.93	150.06	138.21	147.71	0.73	0.56	1.66	0.5	0.76	1.52	0.74	1.33	1.22	0.4	1.02	0.56	1.03	1.12	1.26	3.57	4.55	4.87	2.86	5.26	5.68	5.76	2.69	3.52	2.3	3.01	2.85	4.19	4.91	4.06	6.77
4930432M17Rik	NM_001033814	0	0	0	0	0	0	0	0	0.08	0	0	0	0	0	0	0	0	0	0	0	0	0	0	0	0	0	0	0	0	0	0	0	0	0	0	0	0	0
4930433B08Rik	NR_040544	0.43	0.48	0	0	0.5	0	0	0	0	0	0	0	0	0	0	0	0	0	0	0	0	0	0	0	0	0	0	0	0	0	0	0	0	0	0	0	0	0
4930433I11Rik	NM_207248	22.71	20.63	20.1	16.63	23.59	25.73	19.98	0	0	0	0	0	0	0	0	0	0	0	0	0	0	0	0	0	0	0	0	0	0.1	0	0	0	0	0	0.04	0	0	0
4930433N12Rik	NR_027988	7.94	4.66	5.17	4.86	4.37	5.72	5.28	0	0	0	0	0.07	0	0	0	0	0	0	0.06	0	0	0	0	0	0	0	0	0	0	0	0	0	0	0	0	0	0	0.17
4930434J06Rik	NR_046274	3.04	3.08	3.87	2.14	4.03	2.94	2.33	0	0	0	0	0	0	0	0	0.05	0	0	0	0	0	0	0	0	0	0	0	0	0	0	0	0	0	0	0	0	0	0
4930435E12Rik	NM_029042	48.86	42.18	49.9	42.81	41.63	52.56	34.69	0.16	0	0.38	0.13	0	0	0	0	0.06	0	0.1	0.06	0.17	0.54	0	0	0.12	0.13	0	0.07	0.45	0.08	0	0.62	0.21	0.38	0	0.06	0.14	0.17	0
4930438E09Rik	NR_045961	3.38	3.42	4	4.75	3.94	3.77	9.07	0	0	0	0	0	0	0	0	0.12	0	0	0	0	0	0	0	0	0	0	0	0.44	0	0	0	0	0	0	0	0	0	0
4930440C22Rik	NR_040473	0.9	1.35	1.36	3.23	2.77	1.8	1.15	0	0	0	0	0	0	0	0	0	0	0	0	0	0	0	0	0	0	0	0	0	0	0	0	0	0	0	0	0.12	0	0
4930440I19Rik	NR_108098	3.11	2.42	4.34	2.12	2.49	2.21	1.83	0	0	0	0	0	0	0	0	0	0	0.21	0	0	0	0	0	0	0	0	0	0	0	0	0	0	0	0	0	0	0	0
4930441J16Rik	NR_040501	15.54	12.88	8.91	19.09	14.95	15.64	13.26	0	0	0	0	0	0	0	0	0	0	0	0	0	0	0	0	0	0	0	0	0	0	0.26	0	0	0	0	0	0	0	0
4930442J19Rik	NR_040747	12.6	14.53	16.42	15.09	11.72	15.62	12.35	0	0	0	0	0	0.09	0	0	0.06	0	0	0	0	0	0	0	0.06	0	0	0.07	0.07	0.07	0	0	0	0	0	0	0	0	0
4930442L01Rik	NR_015596	40.08	31.11	32.41	41.94	30.08	40.53	36.78	3.11	2.63	2.07	4.51	3.68	4.7	3.69	4.1	3.05	0.93	3.03	3.6	3.53	3.96	3.99	0.07	0.38	0.57	0	0.51	0.43	0.44	0.35	0.27	0.4	0.36	0	0.4	0.79	0.22	0.21
4930443O20Rik	NR_040504	7.73	9.43	5.37	10.12	6.25	7.87	3.14	0	0	0	0.12	0.19	0.05	0	0.15	0	0	0	0	0	0	0	0	0.11	0	0	0.14	0	0.07	0.22	0	0	0	0	0	0	0	0
4930444F02Rik	NR_038034,NR_038035,NR_102728	9.66	9.4	7.16	5.47	6.02	8.77	6.02	0	0	0	0	0	0	0	0	0	0	0	0.07	0	0	0.09	0	0	0	0	0	0	0.13	0	0	0	0	0	0	0	0	0.28
4930444G20Rik	NM_053264	3.78	3.3	5.03	6.6	3.31	2.95	4.51	0.06	0	0	0	0	0.04	0	0.12	0	0	0	0.04	0	0	0	0	0	0	0	0	0	0	0	0	0	0	0	0	0	0	0
4930444M15Rik	NR_045660	1.13	1.11	1.66	3.24	1.3	1.43	1.08	0	0	0	0	0	0.04	0	0.06	0	0	0	0	0	0	0	0	0	0.1	0	0	0	0	0	0.17	0	0	0	0	0	0.27	0
4930444P10Rik	NM_001243238	60.84	48.15	49.88	69.52	61.82	58.94	52.9	0.34	0	0	0	0	0.21	0.38	0	0	0	0.33	0.36	0	0	0	0	0.13	0	0	0	0.32	0.66	0.67	0	0.45	0	0	0.68	1.46	0	0
4930445N18Rik	NR_125720	0.58	0.65	1.05	0.85	0.33	0	0	0	0	0.31	0	0.11	0	0	0.13	0	0	0	0.09	0	0.89	0	0.17	0.2	0	0	0	0.12	0.13	0.13	0.34	0	0.94	2.14	0	0	0	0
4930447A16Rik	NM_029113	1.93	2.16	3.52	0.36	1.7	2.25	0	0	0	0	0	0	0	0	0	0	0	0	0	0	0	0	0	0	0	0	0	0	0	0	0	0	0	0	0	0	0	0
4930447C04Rik	NM_029444	5.8	3.67	3.4	4.57	4.17	4.33	0	0	0	0	0	0	0	0	0	0	0	0	0	0	0	0	0.04	0	0	0	0	0.1	0	0.05	0	0	0	0	0	0	0	0
4930447F24Rik	NR_126077,NR_126078	1.09	1.72	0.49	0.66	2.06	0.6	0	1.4	1.69	2.37	2.27	2.07	2.67	3.81	2.06	2.1	1.48	2.41	2.11	1.29	1.68	2.9	1.79	1.43	1.31	0.85	1.54	1.58	2.39	2.25	0.52	1.57	1.42	0	0.79	0	1.46	2.29
4930447J18Rik	NR_045959	0.94	1.06	0.57	3.25	1.09	1.16	3.61	0	0	0	0	0	0	0	0	0	0	0	0	0	0	0	0	0	0	0	0	0	0	0	0	0	0	0	0	0	0	0
4930447K03Rik	NR_046184	1.92	2.16	3.71	3.74	4.17	3.11	0	0	0	0	0	0	0.07	0	0	0	0	0	0.16	0	0	0	0	0	0	0	0.1	0	0.21	0	0	0	0.13	0	0	0.38	0	0.46
4930447M23Rik	NR_126563	2.14	2.85	2.21	1.59	1.67	0.89	0.37	0	0	0	0	0	0.03	0	0	0	0	0	0	0.1	0	0	0.14	0	0	0	0.04	0	0	0	0	0	0	0	0.11	0	0	0
4930447N08Rik	NR_045168	1.48	0.95	0.58	0.63	0.49	0.78	0	0	0	0	0	0	0	0	0	0	0	0	0.07	0	0.33	0	0.06	0	0	0	0	0	0	0	0	0	0	0	0	0	0	0
4930448C13Rik	NR_045960	6.78	3.99	4.99	10.75	8.26	7.78	2.47	0	0	0	0	0	0	0	0	0	0	0	0	0	0	0	0	0	0	0	0	0	0	0	0	0	0.18	0	0	0	0	0
4930448F12Rik	NR_046032	0.3	0.67	0	0.66	0.35	0.55	0	0	0	0	0	0	0	0	0	0	0	0	0	0	0	0	0	0	0	0	0	0	0	0	0	0	0.16	0	0	0	0	0
4930448H16Rik	NR_040700	1.86	2.09	1.69	2.4	2.73	4.77	1.78	0	0	0	0	0	0	0	0	0	0	0	0	0	0	0	0	0	0.34	0	0	0	0	0.42	0	0	0	0	0	0	0	0
4930448I06Rik	NR_040475	0.5	3.35	1.82	3.31	3.52	2.8	1.91	0	0	0	0	0	0	0	0	0	0	0	0	0	0	0	0	0	0	0	0	0	0	0	0	0	0	0	0	0	0	0
4930448I18Rik	NR_040696	0.36	0.41	0.66	1.07	0.42	0	0	0	0	0.4	0	0	0	0	0	0	0	0	0	0	0	0	0	0	0	0	0	0	0	0	0	0	0	0	0	0	0	0
4930448K20Rik	NR_004448	24.19	23.85	26.77	28.13	20.61	23.95	14.57	0.15	0	0	0	0.06	0.05	0	0.3	0	0	0.05	0	0.16	0.51	0	0	0	0	0	0	0.35	0.07	0.15	0	0	0	0	0.18	0.52	0	0
4930449E01Rik	NR_045921	8.43	4.72	4.69	9.68	5.49	6.55	3.59	0	0	0	0	0	0	0	0	0.16	0	0	0	0	1.46	0	0.14	0	0	0	0	0	0	0	0	0	0	0	0	0	0	0
4930449E18Rik	NR_045319	0.87	1.94	7.92	4.46	3.13	4.11	6.68	0.79	0	0	0	0.32	0.24	0.88	0	0	0	0	0.28	0	0	0	0	0	0	0	0	0	0	0.39	0	0	0	0	0	0	0.79	0
4930449I24Rik	NM_026136	3.94	2.46	2.83	5.12	7.68	4.09	5.15	0	0.31	0	0	0	0.12	0	0	0	0	0	0.07	0	0	0.21	0	0	0	0	0	0	0	0	0	0	0	0	0	0	0	0
4930451G09Rik	NR_073370	28.2	25.75	28.25	32.13	31.23	27.41	27.91	0.66	0.65	1.3	1.07	0.88	1	0.78	0.47	0.82	0	0.76	1.06	0.31	1.46	0.97	1.42	1.93	0.69	0.73	1.61	2.33	1.67	1.35	1.23	1.44	1.64	1.79	1.52	1.43	2.55	1.75
4930451I11Rik	NM_183131	71.19	52.11	50.7	73.86	73.69	68.71	92	0.3	0	0.7	0	0.24	0	0	0	0.68	0	0	0	0	0	0	0	0.23	0	0	0.55	0.28	0.58	0	0	0	0.35	0	0.95	1.01	0	0
4930452A19Rik	NR_045433	3.84	1.61	0.44	3.9	1.13	3.13	0	0	0	0	0	0	0	0	0	0	0	0	0	0	0	0	0	0	0	0	0	0	0	0	0	0	0	0	0	0	0	0
4930452B06Rik	NM_028934	6.14	6.64	5.13	6.2	4.69	6.01	5	2.62	2.18	2.86	3.42	1.94	2.6	1.9	2.96	3.33	1.7	3.1	2.79	3.71	4.02	3.58	9.75	10.25	7.76	4.08	8.98	10.23	12.02	4.52	10.15	8	9.28	4.29	7.52	7.57	9.14	9.26
4930452G13Rik	NR_045060	34.01	36.17	40.63	45.65	35.11	36.46	35.8	0.11	0.09	0	0	0.17	0.13	0	0	0	0	0	0.07	0	0	0	0	0.08	0	0	0.19	0.1	0.2	0.1	0	0	0.12	0	0	0.18	0	0.22
4930452N14Rik	NR_040629	0.91	0.51	0.42	0.34	0	0	0	0	0	0	0	0	0	0	0	0	0	0	0	0	0	0	0	0	0	0	0	0	0	0	0	0	0	0	0	0	0	0
4930453H23Rik	NM_001252013	4.88	5.03	6.64	6.54	3.74	6.86	6.22	0	0	0	0	0	0.04	0	0	0	0	0	0	0	0	0	0	0.09	0	0	0	0	0	0	0	0	0	0	0.1	0.11	0	0
4930453L07Rik	NR_073360	2.47	1.3	3.44	3.91	1.71	1.97	1.26	0.08	0	0	0	0	0.05	0	0	0	0	0	0.05	0	0	0	0	0	0	0	0	0.14	0.22	0.07	0	0	0	0	0	0	0	0
4930453N24Rik	NM_026273	509.6	476.62	483.25	491.61	436.1	476.51	423.07	7.65	4.42	4.7	7.11	5.08	5.38	3.69	5.28	5.78	3.74	8.02	8.45	4.8	7.48	7.55	16.79	17.83	12.51	4.7	20.45	20.93	16.15	24.25	13.31	16.24	22.74	29.52	23.58	14.36	32.76	23.07
4930455B14Rik	NR_045968	19.73	15.37	17.51	18.6	18.92	24.83	9.43	0	0	0	0	0	0	0	0	0	0	0	0	0	0	0.23	0	0.08	0	0	0	0	0.2	0.1	0.27	0	0	0	0	0.18	0	0
4930455C13Rik	NR_045352	19.71	16.76	22.15	18.11	20	23.98	21.62	0	0.2	0	0.19	0	0.24	0	0	0.27	0	0.08	0.37	0	0	0	0	0.18	0.38	0.16	0.44	0.23	0.23	0.12	0.9	0	0.69	0	0	0.2	0.25	0
4930455D15Rik	NR_045381	0	0.49	0	0.43	0.17	0.27	0	0	0	0	0	0	0	0.05	0	0	0	0.04	0	0	0	0	0	0.05	0.21	0	0	0	0	0	0.17	0	0	0	0	0.11	0	0
4930455F16Rik	NR_040570,NR_040571,NR_040572	24.72	24.93	21.64	30.61	32.08	28.88	17.71	0	0	0.38	0	0.15	0	0	0	0.13	0	0.11	0.13	0	0	0.39	0	0.27	0	0	0	0.45	0	0	0.47	0	0	0	0.28	0	0	0
4930455H04Rik	NR_040596	0.54	0	0	0.66	1.03	0.82	1.36	0	0	0	0	0.14	0.05	0.12	0.16	0.12	0	0.1	0.06	0	0	0	0	0	0	0	0	0	0	0	0	0	0	0	0	0	0	0
4930455J16Rik	NR_045469	11.52	12.31	15.68	14.84	12.59	13.78	8.25	0	0	0	0	0	0.04	0	0	0	0	0	0	0	0	0	0	0.05	0	0	0.06	0	0.06	0.06	0	0	0.16	0	0	0.11	0	0
4930456L15Rik	NR_045887	1.03	1.15	0.56	0.3	0.95	0.38	1.57	0.09	0	0	0	0	0.12	0	0	0	0	0	0	0	0.32	0	0.78	0.43	0	1.34	0.34	0.7	0.45	0	0.24	0.25	0.67	0	0.44	0.96	1.38	0.98
4930459C07Rik	NR_110448	3.42	0.68	2.55	4.62	2.78	2.97	2.31	0	0	0	0	0	0	0	0	0	0	0	0	0	0	0	0	0.14	0	0	0.17	0	0	0	0	0	0	0	0	0	0.39	0.19
4930459L07Rik	NR_046190	0	0	0	0	0	0	0	0	0	0	0	0	0	0	0	0	0	0	0	0	0	0	0	0	0	0	0	0	0	0	0	0	0	0	0	0	0	0
4930461G14Rik	NR_040736	26.89	24.9	26.89	26.35	24.26	19.02	18.02	0.31	0.39	0	0	0.13	0.19	0.11	0	0.23	0	0	0.33	0	0	0	0	0	0	0	0	0	0.15	0.15	0	0	0	0	0	0	0	0
4930463O16Rik	NR_108059	0.68	0.88	0.53	0.14	0.34	0.27	0.37	0	0	0	0	0	0	0	0	0	0	0	0	0	0	0	0	0	0	0	0	0	0	0	0	0	0	0	0	0	0	0
4930465K10Rik	NR_027978	57.89	67.44	65.05	59.33	58.2	67.46	66.48	0	0	0	0.14	0.07	0.11	0	0	0.07	0	0	0.06	0	0	0	0.06	0.2	0.14	0	0.24	0	0.17	0	0	0	0.1	0	0.14	0.3	0	0.37
4930465M20Rik	NR_045973	3.78	3.14	4.93	8.9	6.06	4.24	2.51	0.08	0	0	0	0	0	0	0	0	0	0	0	0	0	0	0.05	0	0	0	0	0	0.07	0	0	0	0	0	0.06	0	0	0
4930467D21Rik	NR_045981	1.72	1.43	0.95	1.06	0.51	1.79	1.72	0	0	0	0	0	0	0	0	0	0	0	0	0	0	0	0	0.03	0	0	0	0	0	0	0.09	0	0	0	0	0	0	0
4930467E23Rik	NM_001039553	6.49	3.28	4.98	4.3	2.58	4.23	2.73	0.08	0	0	0	0	0	0	0	0	0	0	0	0	0	0	0	0	0	0	0	0	0	0	0	0	0	0	0	0	0	0
4930467K11Rik	NR_045353	2.95	3.31	4.37	3	5.17	4.46	5.66	0	0	0	0	0.28	0	0	0	0	0	0	0	0	0	0	0	0	0.27	0	0.15	0	0.66	0	0	0	0	0	0.13	0	0	0
4930468A15Rik	NM_001201395	19.4	15.65	18.98	16.76	21.02	20.23	17.13	0	0	0.27	0	0	0	0	0	0	0	0	0	0	0	0	0	0	0	0	0	0	0	0.11	0.3	0	0	0	0	0	0	0
4930469G21Rik	NM_001195189	88.65	82.38	81.97	89.46	79.8	104.17	76.73	0.37	1.03	0.57	0.59	0.4	0.08	0.36	0	0.91	0	0.08	0.17	0	0	0	0.08	0.64	0.97	0	0.44	0.57	1.28	1.07	0.94	0.63	0	0	1.05	1.44	0.25	0.5
4930470H14Rik	NR_045764	0.4	0.15	0.24	0.2	0.15	0	0.51	0	0.05	0	0	0	0	0	0	0	0	0	0	0	0	0	0	0	0	0	0	0	0	0	0	0	0	0	0	0	0	0
4930470O06Rik	NR_126087	1.24	0.93	2.26	3.98	1.94	1.54	3.18	0	0	0	0	0	0	0	0	0	0	0	0	0	0	0	0	0.29	0	0	0	0	0.18	0	0	0	0	0	0	0	0	0
4930470P17Rik	NR_027825	4.78	1.92	3.56	4.43	4.72	5.19	3.26	0	0	0	0	0	0	0	0	0	0	0	0.06	0	0	0	0.1	0.06	0	0	0	0	0.38	0.23	0.2	0	0	0	0.06	0	0	0.49
4930471C04Rik	NR_046192	6.23	6.99	5.12	7.02	9.64	8.78	6.81	0	0.23	0	0.44	0	0	0.1	0	0.21	0	0	0.1	0	0	0	0.09	0.21	0	0	0	0	0.13	0	0	0	0.16	0	0.11	0.46	0	0
4930471G03Rik	NR_015571	313.73	264.99	252.69	294.41	282.91	293.36	343.52	3.37	0.79	2.22	3.03	2.16	1.4	1.37	3.13	2.69	1.7	0.95	1.71	1.22	2.53	1.69	0.84	5.14	2.41	0	4.62	5.83	5.97	3.31	5.84	8.29	5.31	33.09	10.07	7.31	3.08	3.11
4930471M09Rik	NR_045980	3.31	0.74	2.41	3.11	2.55	2.04	0.84	0	0	0	0	0	0	0	0	0	0	0	0	0	0	0	0	0	0.32	0	0.18	0	0	0.2	0	0.27	0.12	1.64	0	0	0.21	0
4930473A02Rik	NR_040348	7.54	6.69	6.91	8.74	6.85	5.92	7.96	0	0.6	0	0.13	0.13	0.05	0.06	0	0.12	0	0.05	0.17	0.17	0	0	0	0	0	0	0.14	0	0.08	0.23	0	0	0	0	0.12	0	0	0.33
4930473O22Rik	NR_045356	3.23	2.73	2.94	3.84	2.61	3.13	1.24	0	0	0	0	0	0	0	0	0	0	0	0	0	0	0	0	0	0	0	0.07	0	0	0	0	0	0	0	0	0	0	0
4930474G06Rik	NR_045398	0	0	0	0	0	0	0	0	0	0	0	0	0	0	0	0	0	0	0	0	0	0	0	0	0	0	0	0	0	0	0	0	0	0	0	0	0	0
4930474H20Rik	NR_045712	0.48	0.54	0.15	0.36	0	0.15	0	0	0	0	0	0	0	0	0	0	0	0	0	0	0	0	0	0	0	0	0	0	0	0	0	0	0	0	0	0	0	0
4930474M22Rik	NR_027986	9.58	7.16	12.04	14.82	4.81	11.06	12.25	0	0	0	0	0	0.13	0	0	0	0	0	0.29	0	0	0	0.4	0	0	0	0.19	0	0	0.41	0.55	0.55	0.25	0	0.17	0	0.86	0
4930474N05Rik	NM_175008	26.14	20.03	24.6	21.16	27.52	27.35	25.91	0	0	0	0	0	0	0	0	0	0	0	0	0	0.95	0	0	0.11	0	0	0	0	0	0.28	0	0	0	0	0	0	0	0
4930474N09Rik	NR_038130	15.32	14.19	14.85	18.25	17.45	13.56	20.58	0	0	0	0	0	0.18	0	0.19	0	0	0	0	0	0	0.21	0.12	0	0	0	0.09	0.27	0.09	0.09	0	0.25	0.11	0	0	0	0	0
4930477N07Rik	NR_126085,NR_126086	4.34	2.04	3.83	3.7	3.69	4.24	5.24	0	0	0	0	0	0	0	0	0	0	0	0	0	0	0	0	0	0	0	0	0	0.2	0	0	0	0	0	0.17	0	0	0
4930478L05Rik	NR_040569	0	0.14	0.22	0	0	0.11	0	0	0	0	0	0	0	0	0	0.08	0	0	0.04	0	0	0.38	0	0.04	0	0	0	0	0.11	0	0	0	0	0	0	0	0	0
4930478P22Rik	NR_046060	13.82	12.41	15.07	13.39	11.39	12.69	17.88	0	0.04	0	0	0	0	0.08	0	0	0	0	0	0	0	0	0	0.04	0	0	0	0	0.05	0.05	0	0	0	0	0.08	0.09	0	0
4930479D17Rik	NR_046277	21.53	15.3	20.87	28.65	22.58	18.65	10.99	0	0	0	0	0.27	0	0	0.32	0.37	0	0	0.12	0	0	0	0	0	0	0	0	0.31	0	0	0	0	0	0	0.13	0	0	0
4930480E11Rik	NM_001177966	1.91	1.25	1.59	2.24	0.92	0.73	0.61	0	0	0	0	0	0	0	0	0	0	0	0	0	0	0	0	0	0	0	0	0	0.07	0	0	0	0	0	0	0	0	0
4930480G23Rik	NR_040768	1.92	0.65	1.57	2.56	1.11	1.06	2.2	0	0	0	0	0	0.06	0.06	0	0	0	0	0	0	0	0	0	0	0	0	0	0	0	0	0	0	0	0	0	0	0	0
4930480K15Rik	NR_045463	0.31	0.23	0.09	0.15	0.36	0.38	0	0	0	0	0	0	0	0	0	0	0	0	0	0	0	0	0	0	0	0	0	0	0	0	0	0	0	0	0	0	0	0
4930480M12Rik	NR_046278	0	0	0	0	0	0	0	0	0	0	0	0	0	0	0	0	0	0	0	0	0	0	0	0	0	0	0	0	0	0	0	0	0	0	0	0	0	0
4930481A15Rik	NR_015545,NR_027938	1.69	2.36	1.2	1.95	2.64	2.6	2.15	13.92	14.32	10.48	14.39	15.91	20.81	17.73	16.83	18.71	19.26	15	15.46	21.24	19.92	20.86	9.26	10.18	9.82	8.94	10.76	13.63	15.92	7.94	14.23	13.82	11.66	7.07	12.15	16.83	13.4	8.93
4930482G09Rik	NR_108044	11.25	9.12	11.08	18.5	11.62	15.35	14.36	0	0.12	0.34	0	0	0	0.11	0	0	0	0	0.2	0	0	0	0	0.11	0.23	0	0.26	0.13	0.14	0.14	0	0.38	0.17	0	0.45	0	0	0
4930483J18Rik	NR_015603	23.39	21.48	22.06	24.66	22.62	26.37	28.39	0.52	0	0	0.17	0	0	0.15	0	0.08	0	0	0.07	0	0	0	0.33	0.16	0.82	0	0	0	0	0.3	0.27	0	0.73	0	0.16	0.88	0.22	0.21
4930483K19Rik	NR_045354	4.75	4.07	2.48	4.2	1.8	3.47	0.75	0.18	0.23	0	0.45	0.45	0.29	0.07	0.18	0.34	0	0.17	0.13	0.39	0	0	0.06	0.07	0	0	0.16	0	0.09	0	0	0	0	0	0.07	0	0	0.37
4930483O08Rik	NR_046279	0	0	0	0.18	0	0	0	0.11	0.28	0	0.36	0.09	0	0.16	0.11	0	0	0.28	0.08	0	0	0.25	0	0.08	0	0.16	0	0.1	0.21	0	0.29	0	0	1.79	0	0	0	0.46
4930486F22Rik	NR_038024	5.62	2.29	4.65	4.15	3	3.34	1.96	0	0	0	0	0	0	0	0	0	0	0	0	0	0	0	0	0	0	0	0	0	0	0	0	0	0	0	0	0	0	0
4930486I03Rik	NR_045734	13.65	16.07	9.69	13.3	18.21	17.91	15.3	0.15	0.13	0	0	0	0	0.11	0	0.23	0	0	0	0.33	0	0	0	0.25	0.3	0	0	0	0.16	0	0.66	0	0	0	0.13	0	0	0
4930486L24Rik	NM_178098	0.7	0.78	0.47	1.16	0.4	0.48	0.66	0.08	0.14	0	0.13	0.07	0	0.12	0.16	0.12	0	0.15	0	0	0	0.18	0.2	0.06	0	0.11	0.07	0.37	0.23	0.62	0	0.21	0	0	0.06	0.27	0.5	0.5
4930487D11Rik	NR_046191	3.26	1.21	2.98	3.19	9.25	6.24	4.2	0	0	0	0	0	0	0	0	0	0	0	0	0	0	0	0.32	0	0	0	0	0	0	0	0	0	0	0	0	0	0	0
4930487H11Rik	NR_040601	1.71	2.56	2.33	1.9	0.33	2.37	2.18	0	0	0	0	0	0	0	0	0	0	0	0	0	0	0	0	0	0	0	0	0	0	0	0	0	0	0	0	0	0.27	0.27
4930488B22Rik	NR_040627	0.27	0.3	0.37	0.2	0.31	0.12	0.52	0.06	0	0	0	0	0	0	0	0	0	0	0	0	0	0	0	0	0	0	0	0	0	0	0	0	0	0	0	0	0	0
4930488L21Rik	NR_026888	152.37	170.57	167.94	158.38	145.67	151.95	149.57	0.11	0.05	0.14	0.28	0	0.07	0.17	0.06	0.09	0.52	0.07	0.16	0.12	0.19	0.25	0	0.13	0	0	0.21	0.16	0.76	0.22	0.15	0.45	0	0	0.27	0.19	0.12	0
4930500F04Rik	NR_045758	2.97	4.44	6.31	7.68	6.4	5.09	0	0.68	0	0	0	0	0	0	0	0	0	0	0	0	0	0	3.49	1.4	1.1	0.64	0.84	0.65	1.1	0.67	0.59	1.18	0.81	0	0.9	0	0.47	0.94
4930500J02Rik	NR_040322,NR_040323	2.91	9.31	2.25	2.24	2.17	5.22	1.87	0	0	0	0	0	0	0	0	0	0	0	0	0	0	0	0.43	0	0	0	0	0.21	0	0	0	0	0	0	0	0	0	0
4930500L23Rik	NR_040701	0	0	0	0	0	0	1.36	0	0	0	0	0	0	0	0	0	0	0	0	0	0	0	0	0	0	0	0	0	0	0	0	0	0	0	0	0	0	0
4930502A04Rik	NR_040737	4.45	2	1.35	2.63	1.72	1.65	1.13	0	0	0	0	0	0	0	0	0	0	0	0	0	0	0	0	0	0	0	0	0.13	0	0	0	0	0.16	0	0	0	0	0
4930502E09Rik	NR_046281	3.5	4.32	1.27	2.59	3.26	2.92	4.02	0	0.41	0	0	0.13	0	0.35	0	0.12	0	0.1	0	0	0	0.36	0.31	0.37	0	0.91	0.15	0	1.71	0.16	0.84	0.42	0.57	0	0.51	0.55	0	0
4930502E18Rik	NM_029142	10.89	9.98	10.07	7.77	7.92	11.16	8.48	0	0	0	0	0	0.06	0	0	0	0	0	0	0	0	0	0.24	0.7	0	0	0.25	0.26	0	0.09	0.24	0.24	0.88	0	0.36	0	0.58	0.39
4930503B20Rik	NM_029144	217.23	168.8	200.76	201.31	187.46	212.2	153.79	0.82	1.16	2.02	2.21	0.93	1.3	0.45	1.21	0.58	0	0.6	0.79	0.27	1.67	0.7	0.33	1.24	2.68	0.8	1.24	3.11	2.56	1.78	1.91	1.02	1.43	5.48	2.89	1.73	1.28	4.29
4930503E14Rik	NM_029131	5.41	4.19	7.79	3.46	3.66	7.22	3.57	0	0	0	0	0.07	0.05	0	0	0	0	0	0	0	0	0	0.38	0.19	0	0	0.08	0.24	0.16	0.08	0.89	0.22	0.3	0	0	0	0.18	0.18
4930503E24Rik	NR_028310	0	0	0	0	0	0	0	0	0	0	0	0	0	0	0	0	0	0	0	0	0	0	0.05	0	0	0	0	0	0	0	0	0	0	0	0	0	0	0
4930503H13Rik	NR_033598	1.74	1.95	0	2.57	2.55	0.81	1.67	0	0	0	0	0	0	0	0	0	0	0	0	0	0	0	0	0	0	0	0	0	0	0	0	0	0	0	0	0	0	0
4930503L19Rik	NM_172967	32.91	31.89	37.89	45.52	36.17	37.89	26.21	0.05	0.16	0.11	0.22	0.27	0.35	0.4	0.09	0.31	0	0.2	0.29	0.29	0.15	0.51	0.18	0.27	0.07	0	0.33	0.42	0.39	1.43	0.24	0.48	0.27	0.74	0.29	0.31	0.58	0.29
4930503O07Rik	NR_040477	0.49	0.55	0.45	2.91	0	0.46	1.89	0	0	0	0	0	0	0	0	0	0	0	0	0	0	0	0	0	0	0	0	0	0	0	0	0	0	0	0	0	0	0
4930504O13Rik	NM_207527	165.44	158.45	186.11	174.66	187.51	191.24	220.53	0	0.36	0	0	0	0.27	0	0.64	0.33	0	0.28	0.15	0	0	0	0	0	0.35	0	0.4	0.21	1.05	1.06	0.56	1.13	0.26	0	1.03	2.57	0.44	0.9
4930505A04Rik	NM_001100394	90.85	78.37	88.51	89.74	76.79	101.51	77.49	0.25	0.43	0.3	1.02	0.21	0.08	0.09	0.12	0	0	0.16	0	0	0.42	0	0.16	0.57	0.2	0	0.8	0.59	0.85	0.25	1.96	0.33	1.04	0	0.89	0.86	0.52	0
4930505G20Rik	NR_045761	0	0	0	0	0	0	0	0	0	0	0	0	0	0	0	0	0	0	0	0	0	0	0	0	0	0	0	0	0	0	0	0	0	0	0	0	0	0
4930506A18Rik	NR_126090,NR_126091	6.42	4.07	3.73	5.48	8.7	6.71	1.92	0	0	0	0	0	0	0	0	0	0	0	0	0	0	0	0	0	0	0	0	0	0	0	0.3	0	0	0	0.09	0	0	0.24
4930506C21Rik	NR_073374	1.54	1.46	1.65	1.54	0.3	4.07	0.98	0.6	0.5	0.56	0.77	0.39	0.6	0.61	0.35	0.71	0	0.15	0.59	0.51	0	0.53	0.76	0.36	0.19	0.67	0.32	0.55	0.45	0.23	0.61	0.93	0.42	0	0.93	0.61	1	0.74
4930506M07Rik	NM_001114312,NM_175172	10.42	9.8	8.4	7.06	7.48	10.44	6.42	0.74	0.81	0.77	1.19	0.45	0.62	0.59	0.53	0.67	0.73	1.01	0.84	0.75	0.63	1.26	6.43	5.27	3.56	2.13	5.6	4.88	5.44	12.17	2.71	4.48	4.57	2.03	3.24	2.63	7.7	6.44
4930507D05Rik	NR_027926	6.17	4.09	5.39	5.11	5.33	6.44	4.14	0.25	0.21	0.11	0.32	0.32	0.16	0.18	0.38	0.26	0.43	0.21	0.14	0.21	0.65	0	0.22	0.32	0.16	0.2	0.04	0.67	0.24	0.28	0.5	0.39	0.23	0	0.08	0.17	0.21	0.21
4930507D10Rik	NR_110449	9.33	12.15	7.89	14.45	6.12	12.71	13.78	0	0.33	0	0	0.08	0	0	0.1	0	0	0	0	0	0	0	0	0	0	0	0	0	0.09	0	0	0	0	0	0.08	0.66	0	0
4930509E16Rik	NR_045735	1.22	0.92	0.37	1.66	0.47	0.19	0.78	0.09	0	0.22	0.15	0.08	0.12	0	0	0.07	0	0.12	0.07	0	0	0.21	0.06	0	0	0	0.08	0	0	0.28	0	0	0	0	0	0.16	0.2	0
4930509J09Rik	NR_040547	0.77	0.35	0.42	0.23	0.18	0.14	0.59	0	0	0	0	0	0	0	0	0	0	0	0	0	0	0	0	0	0	0	0	0	0	0	0	0	0	0	0	0	0	0
4930509K18Rik	NR_040663	0.26	0.14	0.81	1.14	0.59	0.94	0.49	0	0	0	0	0	0	0	0	0	0	0	0	0	0	0	0	0	0	0	0	0	0	0	0	0	0	0	0	0	0	0
4930511A02Rik	NR_045966	4.29	3.89	2.6	4.16	3.01	5.37	2.73	0	0	0	0	0.05	0	0	0	0	0	0	0	0	0	0	0	0	0	0	0	0	0	0	0	0	0	0	0	0	0	0
4930511E03Rik	NR_040761	0.41	0	0.37	0.08	0	0.19	0	0	0	0	0	0	0	0	0	0	0	0	0.03	0	0.16	0	0	0	0	0	0.04	0.04	0.13	0.05	0	0	0.11	0	0	0	0	0
4930511M06Rik	NR_015494,NR_027944,NR_027945	22.13	19.41	23.98	24.48	21.25	20.52	18.21	0.29	0.21	0.09	0.82	0.2	0.25	0.51	0.15	0.12	2.43	0.32	0.1	0.17	0.26	0.65	0.3	0.39	0.43	0.05	0.16	0.07	0.24	0.25	0	0.51	0.32	0	0.17	0.13	1.18	0.08
4930512B01Rik	NR_033573	0.17	0	0	0	0	0.15	0	0	0	0	0	0	0.44	0.06	0.15	0	0	0.05	0.06	0	0	0	0	0	0	0	0	0.14	0	0	0	0	0	0	0	0	0	0
4930513D17Rik	NR_045416	3.63	1.59	2.75	4.49	3.96	3.72	2.32	0	0	0	0	0	0	0	0	0	0	0	0.07	0	0	0.83	0.06	0	0	0	0	0	0	0.18	0	0	0.22	0	0	0	0	0
4930513N10Rik	NR_015574	41.47	47.31	49.97	45.61	42.25	43.18	49.16	0.41	0.25	0.44	0.54	0.37	0.33	0.3	0.44	0.5	0.33	0.37	0.44	0.24	0.74	0.41	0.31	0.25	0.29	0.26	0.4	0.55	0.46	0.68	0.19	0.29	0.3	1.2	0.23	0.57	0.31	0.54
4930513O06Rik	NM_029174	4.55	7.66	6.2	9.61	5.67	6.33	0	0	0	0	0	0	0	0	0	0	0	0	0	0	0	0	0	0	0	0	0	0	0	0	0	0	0	0	0	0	0	0
4930515B02Rik	NR_040654	10.96	10.68	10.41	15.48	13.99	12.89	5.48	0	0.18	1.04	0	0	0	0	0	0	0	0	0	0	0	0	0	0.17	0	0	0	0.21	0	0	0	0	0	0	0	0	0	0
4930515G01Rik	NR_027872	16.79	16.92	18.4	14.73	23.38	19.92	20.66	1.6	1.05	1.89	1.72	1.18	1.23	0.84	1.48	1.6	1.61	1.18	1.44	1.72	0.3	1.19	2.09	1.4	2.54	1.39	3.04	2.81	1.53	1.65	1.38	0.93	2.09	0	2.37	1.66	1.86	1.66
4930515G16Rik	NR_003100	0	0	0.61	4.41	0	1.25	2.56	0	0	0	0	0	0	0	0	0	0	0	0	0	0	0	0	0	0	0	0	0	0	0	0	0	0	0	0	0	0	0
4930515L03Rik	NR_040632	0	0	1.14	0.93	0.74	0	0	0	0	0	0	0	0	0	0	0	0	0	0	0	0	0	0	0	0	0	0.27	0	0	0	0	0	0	0	0	0	0	0
4930515L19Rik	NR_045440	1.03	0.77	0.62	1.01	0	0.95	0	0	0	0	0	0	0	0	0	0	0	0	0	0	0	0	0	0	0	0	0	0	0	0	0	0	0	0	0	0	0	0
4930517E11Rik	NR_040611	0	0	0	0	0	0	0	0	0	0	0	0	0	0	0	0	0	0	0	0	0	0	0	0	0	0	0	0	0	0	0	0	0	0	0	0	0	0
4930518P08Rik	NR_045364	2.26	1.85	0.93	1.37	1.9	1.32	0.78	0	0	0	0	0	0.06	0	0	0	0	0	0	0	0	0	0	0	0	0	0	0	0	0	0	0	0	0	0	0	0	0
4930519D14Rik	NR_045975	6.68	7.74	5.87	8.62	7.22	6.16	14	0	0	0	0	0	0	0	0	0	0	0	0	0	0	0	0	0	0	0	0	0	0	0.1	0	0	0	1.6	0	0	0	0
4930519F09Rik	NR_033601	0.3	0.69	0.69	0.23	0.18	0.56	0.58	0	0	0	0	0	0	0	0.07	0	0	0	0	0	0	0	0	0	0	0	0	0	0	0	0	0	0	0	0	0	0	0.15
4930519F16Rik	NM_029170	2.3	2.82	1.71	1.86	2.17	1.93	3.2	0	0	0	0	0	0	0	0	0	0	0	0	0	0	0	0	0	0	0	0	0	0	0	0	0	0	0	0	0	0	0
4930519F24Rik	NR_040763	2.47	2.21	2.25	4.38	5.23	2.77	3.79	0	0	0	0	0	0.28	0	0	0	0	0	0	0	0	0	0	0	0	0	0	0	0	0.45	0	0	0	0	0	0	0	0
4930519G04Rik	NM_026263	20.26	20.51	24.31	23.38	22.87	17.99	17.63	0	0	0	0	0	0	0	0	0	0	0.03	0.04	0	0	0	0	0	0	0	0	0.05	0.05	0	0.13	0	0	0	0	0	0	0
4930519H02Rik	NR_045974	14.26	11.65	12.02	16.51	17.13	12.95	15.88	0.12	0	0	0	0.1	0	0	0	0	0	0	0	0.51	0	0	0	0	0	0	0	0.22	0	0.23	0	0	0	0	0.09	0	0	0
4930520O04Rik	NR_040383,NR_040384	16.22	14.38	11.83	15.49	13.09	14.34	12.18	1.04	1.16	0.73	1.34	0.51	0.59	0.45	0.36	0.62	0	0.33	0.58	0	0.69	1.22	1.39	1.18	1.65	0.73	1.4	1.25	2.38	1.31	2.95	1.89	1.83	0	1.63	1.41	1.73	1.29
4930520P13Rik	NR_036596	2.97	4.65	2.7	2.62	2.1	1.67	2.28	0	0	0	0	0	0	0	0	0	0	0	0	0	0	0	0	0	0	0	0	0	0	0	0	0	0	0	0	0	0	0
4930521E06Rik	NR_040602	0	0	0	0	0	0	0	0	0	0	0	0	0	0	0	0	0	0	0	0	0	0	0	0	0	0	0	0	0	0	0	0	0	0	0	0	0	0
4930522H14Rik	NM_001199090,NM_026291	34.94	34.15	44.48	36.04	33.59	48.82	28.24	0	0	0	0	0	0.09	0	0	0	0	0	0	0.3	0	0	0	0.42	0	0	0.12	0	0.4	0	0	0	0	0	0.22	0	0.29	0.86
4930522O17Rik	NR_040665	43.82	26.44	36.13	32.25	38.06	56.98	42.79	0	0	0	0	0	0	0	0	0	0	0.41	0	0	0	0	0	0	0	0	0.3	0.31	0.63	0.32	0	0	0	0	0	1.08	0	0
4930523C07Rik	NM_001162896,NR_028111	11.32	8.57	11.22	11.28	10.04	9.79	6.47	1.67	1.74	2.03	2.21	1.42	1.82	1.55	1.97	2.23	2.28	1.52	1.76	2.64	1.43	2.23	10.16	8.96	9.22	7.97	10.67	5.27	5.74	6.06	9.94	8.2	11.79	8.23	6.36	10.19	30.6	19.56
4930523O13Rik	NR_040451	5.74	4.37	5.55	7	4.7	5.63	2.83	0	0	0	0	0	0	0	0	0	0	0	0	0	0	0	0	0.06	0	0	0	0	0	0	0	0	0	0	0.07	0	0	0
4930524B15Rik	NM_026262	46	40.63	44.3	48	44.73	47.46	47.64	0	0	0	0.09	0.04	0.07	0.04	0.05	0	0	0	0.08	0	0	0	0.03	0	0	0	0	0	0.41	0.11	0.28	0	0	0	0.08	0.09	0	0
4930524B17Rik	NR_126084	0.74	0.83	0.11	0.37	0.14	0.11	0	0	0	0	0	0	0	0	0	0	0	0	0	0	0	0	0	0	0	0	0	0	0	0	0	0	0	0	0	0	0	0
4930524C18Rik	NR_045661	0.61	0.14	0.77	0.36	0.28	0.67	0	0	0	0	0	0	0	0	0	0	0	0	0	0	0	0.12	0	0	0	0	0	0	0	0	0	0	0	0	0	0	0.35	0
4930524N10Rik	NM_001256259	7.2	8.67	8.43	8.47	10.87	15.19	7.23	0	0	0	0	0	0	0	0	0	0	0	0	0	0	0	0	0	0	0	0	0	0	0	0	0	0	0	0	1.08	0	0
4930524O05Rik	NR_045316	4.78	2.68	3.04	3.83	2.24	6.24	7.33	0	0	0	0	0	0	0.16	0	0	0	0	0	0	0.74	0	0	0	0	0	0	0	0	0	0	0	0.26	0	0	0	0	0
4930524O08Rik	NR_040735	4.25	4.41	2.82	2.67	3.01	3.61	6.25	0.38	0.26	0	0.12	0.12	0	0.6	0.22	0.34	2.04	0.1	0.32	0	0.5	0.33	0.53	0.11	0.24	0.11	0.07	0.07	0.22	0	0	0	0.44	0	0.59	0.64	0.32	0.47
4930525D18Rik	NR_040738	12.14	8.79	12.5	16.18	10.32	15.97	6.2	0	0	0	0	0	0	0.09	0	0	0	0.08	0.17	0.27	0	0	0.08	0.28	0	0	0	0	0	0.24	0	0	0	0	0.1	0	0	0.26
4930525G20Rik	NR_045194	8.71	6.15	6.61	5.96	4.56	5.84	5.16	0.17	0.03	0.16	0.06	0.03	0.07	0.03	0.03	0.03	0	0.02	0.05	0.07	0.12	0	0.04	0.05	0.05	0	0.03	0	0	0.03	0	0	0.04	0	0.03	0	0.29	0.22
4930526I15Rik	NR_015516,NR_027950,NR_102721	24.41	24.77	21.42	27.57	23.64	21	33.48	29.19	28.3	22.13	22.58	34.92	33.02	32.6	37.26	23.75	15.84	29.58	28.26	23.79	27.79	23.87	22.46	28.34	25.2	29.77	23.54	32.49	28.11	22.12	23.62	22.03	25.01	30.91	25.16	25.36	19.48	20.27
4930526L06Rik	NR_045317	2.68	1.37	2.88	2.35	0.56	2.7	0.93	0.11	0	0	0	0	0	0.16	0	0	0	0	0	0	0	0	0	0	0	0	0.2	0.21	0.11	0.22	0	0	0	0	0.18	0	0	0
4930527F14Rik	NR_045809	5.44	4.07	3.95	4.29	3.38	4.71	1.39	0	0	0	0.54	0	0	0	0	0	0	0	0	0	0	0	0	0	0	0	0	0	0	0.16	0	0	0	0	0.13	0	0	0
4930527G23Rik	NR_045395	3.92	3.29	2.67	5.06	5.18	4.57	0	0	0	0	0	0	0	0	0	0	0	0	0	0	0	0	0	0	0	0	0	0	0	0	0	0	0	0	0	0	0	0
4930528A17Rik	NR_028384	9.06	8.94	9.15	9.47	6.39	7.31	9.81	0.05	0.13	0.12	0.25	0.25	0.13	0.04	0.05	0.11	0	0.06	0.04	0.32	0	0.36	0.19	0.19	0.47	0.07	0.13	0.09	0.19	0.19	0.13	0.14	0.12	0	0.12	0.25	0.54	0.52
4930528D03Rik	NR_045977	7.8	5.7	4.78	8.53	6.98	8.99	5.97	0	0	0	0	0	0.06	0	0	0	0	0	0	0	0	0	0	0.07	0	0	0.49	0	0	0.18	0	0	0	0	0.21	0.31	0	0
4930528P14Rik	NR_040516	6.49	5.28	6.98	6.52	2.09	6.08	4.53	0	0	0	0	0	0	0	0	0	0	0	0	0	0	0	0	0	0	0	0	0	0	0	0	0	0	0	0	0	0	0
4930529C04Rik	NR_033593	1.18	0.34	1.06	0.97	0.7	0.58	0	0	0	0	0	0	0	0.02	0	0	0	0	0	0	0	0	0	0	0	0	0	0	0	0	0	0	0	0	0	0	0	0
4930529K09Rik	NR_040457	8.95	8.03	6.92	3.64	4.2	4.59	3.43	0	0	0	0	0	0	0.15	0	0	0	0	0	0	0	0	0	0	0	0	0	0	0.4	0	0	0	0	0	0	0	0	0.43
4930529L06Rik	NR_040537	9.78	7.75	5.12	14.27	6.88	13.49	10.8	0	0	0	0	0.51	0	0	0	0	0	0	0	0	0	0	0	0	0	0	0	0	0	0	0	0	0.76	0	0.52	0	0	0
4930532M18Rik	NR_108050	0.64	0.71	4.05	2.81	3.01	2.39	0	0	0	0	0	0	0	0	0	0	0	0	0	0	0	0	0	0	0	0	0	0	0	0.29	0	0	0	0	0	0	0	0
4930533B01Rik	NR_040614	6.04	5.97	3.95	4.11	6.71	3.79	5.54	0	0	0	0	0	0	0	0	0	0	0	0	0	0	0	0	0	0	0	0	0	0	0	0	0	0	0	0	0	0	0
4930533P14Rik	NR_040478	0.49	0	0	0	0	0	0	0	0	0	0	0	0	0	0	0	0	0	0	0	0	0	0	0	0	0	0	0	0	0	0	0	0	0	0	0	0	0
4930538K18Rik	NM_029198	101.28	102.77	93.51	88.25	90.76	84.71	107.43	0.58	0.74	0.34	0.7	1.14	0.91	0.58	0.43	0.87	0	0.5	1.02	0.78	0.97	0.48	1.15	1.14	0.57	0.92	1.04	1.54	0.48	1.41	2.25	1.32	1.7	0	1.3	2.09	0.61	0.75
4930539C22Rik	NR_040600	1.29	1.74	0.71	0.57	0.9	0.48	0.99	0	0	0	0	0	0	0	0	0	0	0	0	0	0	0	0	0	0	0	0	0.11	0	0	0	0	0	0	0	0	0	0
4930539E08Rik	NM_172450	5.37	4.64	5.31	5.06	4.72	2.99	2.56	0.16	0.26	0.16	0.07	0.11	0.2	0.16	0.28	0.25	0.4	0.11	0.19	0.47	0.22	0.1	0.13	0.1	0.14	0.19	0.43	0.47	0.55	1.05	0.11	0.12	0.05	0	0.31	0.3	0.05	0.55
4930539J05Rik	NR_030689	60.93	48.6	56.03	66.23	57.8	55.45	71.82	2.76	4.85	2.62	6.26	4.54	3.43	2.03	4.09	3.79	5.04	3.53	5.03	5.47	4.71	3.16	4.43	5.14	2.69	2.7	5.39	3.44	3.78	5.19	2.16	2.16	7.2	0	3.97	2.35	7.87	3.44
4930539M17Rik	NR_040597	3.34	4.43	2.76	3.15	5.29	1.97	2.32	0	0	0	0	0	0	0	0	0	0	0	0	0	0	0	0	0	0	0	0	0	0	0	0	0	0	0	0	0	0	0
4930539N22Rik	NR_040598	0.23	0	0	0	0.53	0.21	0	0	0	0	0	0	0	0	0	0	0	0	0	0	0	0	0	0	0	0	0	0	0	0	0	0	0	0	0	0	0	0
4930540M03Rik	NR_040746	1.48	1.66	4.06	2.73	4.42	1.4	5.7	0	0	0	0	0	0	0	0	0	0	0	0	0	0	0	0	0	0	0	0	0	0	0	0	0	0	0	0	0	0	0
4930542C21Rik	NR_040565	3.43	1.48	2.16	2.93	2.45	0.98	1.01	0	0	0	0	0	0	0	0	0	0	0	0	0	0.81	0	0.08	0.09	0	0	0	0	0	0	0	0	0	0	0.19	0	0	0
4930542D17Rik	NR_040566	0	0.22	0	0.3	0	0	0	0	0	0	0	0	0	0	0	0	0	0	0	0	0	0	0	0	0	0	0	0	0	0	0	0	0	0	0	0	0	0
4930543E12Rik	NR_045978	4.49	3.56	3.32	5.43	6.33	3.37	5.09	0.08	0	0	0	0	0	0	0	0	0	0	0	0	0	0	0	0	0	0	0	0	0	0	0	0	0	0	0	0	0	0
4930544D05Rik	NM_001145537	410.2	414.19	392.93	438.68	486.76	430.29	476.82	3.09	3.08	5.03	3.75	2.86	3.26	3.11	2.09	2.77	3.5	2.33	1.35	0.42	3.91	2.61	0.99	6.64	4.66	0	6.19	9.49	4.29	5.88	7.53	8.55	8.44	6.2	12.83	6.23	6.36	4.4
4930544G11Rik	NM_001161773	207.33	210.04	222.51	182.08	185.83	201.04	171.43	0.23	0.06	0	0.24	0	0.05	0.22	0.07	0	0	0.14	0.05	0.16	0	0	0	0.17	0.12	0	0.07	0.28	0.65	0.66	0	0.59	0	2.45	0.36	2.31	0.16	0.47
4930544M13Rik	NR_045976	0	0.19	0.31	0.12	0.97	0	0.64	0	0	0	0	0	0	0	0	0	0	0	0	0	0	0	0	0	0	0	0	0	0	0	0	0	0	0	0	0	0	0
4930545E07Rik	NR_045374	2.38	1.67	1.35	2.86	1.73	4.41	1.14	0	0	0	0	0	0	0.1	0	0	0	0	0	0	0	0	0	0	0	0	0	0	0	0	0	0	0	0	0	0	0	0
4930545H06Rik	NR_045357	5.47	3.46	4.35	8.85	5.97	4.13	2.62	0	0	0	0	0	0	0	0.15	0	0	0	0	0	0	0	0	0	0	0	0	0.3	0	0	0	0	0	0	0	0	0	0
4930545L23Rik	NR_040517	6.25	4.79	5.91	6.38	4.46	5.57	5.53	0	0.07	0.1	0	0.07	0	0	0	0.03	0	0.03	0	0	0.14	0	0	0.06	0.07	0	0.07	0	0	0.04	0	0	0	0	0.07	0	0	0
4930546C10Rik	NR_038051	0.1	0	0	0	0	0.09	0	0	0	0	0	0	0	0	0	0	0	0	0	0	0	0	0	0	0	0	0	0	0	0	0	0	0	0	0	0	0	0
4930546K05Rik	NR_040754	1.32	1.42	0.8	0.98	1.58	1.1	0.72	0	0	0	0	0	0	0	0	0	0	0	0	0	0	0.13	0.07	0.02	0.09	0	0.03	0.03	0.06	0	0	0	0.1	0	0.05	0.05	0.06	0.12
4930547E08Rik	NR_040514	0	0	0	0.4	1.91	1.01	0	0	0	0	0	0	0	0	0	0	0	0	0	0	0	0	0.16	0	0	0	0	0	0.24	0	0	0	0	0	0	0	0	0
4930547E14Rik	NR_040564	10.04	6.51	7.7	13.26	4.98	4.94	4.06	0	0	0.57	0	0	0	0	0	0	0	0	0.17	0	0	0	0	0.75	0	0	0	1.39	0.94	0	0	0.63	0.86	0	1.16	0	0.99	0
4930548G14Rik	NR_045811	2.87	0.92	1.12	1.52	2.37	2.08	0.78	0	0	0	0	0	0	0	0	0	0	0	0	0	0	0	0.06	0	0	0	0	0.09	0.18	0	0	0	0	0	0	0	0	0
4930548H24Rik	NM_026296	8.32	8.98	9.07	9.5	8.05	9.5	11.45	0	0	0	0	0	0	0	0.08	0	0	0	0	0	0	0	0.05	0	0	0	0	0	0.07	0.07	0	0	0.09	0	0	0	0	0
4930548J01Rik	NR_045462	5.46	6.95	8.28	5.66	4.25	8.46	6.98	0	0	0	0	0	0	0	0	0	0	0	0	0	0	0	0	0	0	0	0	0	0.32	0	0	0	0	0	0	0.85	0	0
4930548K13Rik	NR_040656	0	0.57	0	0.76	2.42	0	0	0	0	0	0	0	0	0	0	0	0	0	0	0	0	0	0	0	0	0	0	0	0	0	0	0	0	0	0	0	0	0
4930549C01Rik	NM_026300	93.53	92.57	95.78	91.34	90.79	79.06	126.24	0.56	0.31	0.44	0	0.31	0.12	0	0	0.42	0	0.24	0	0	0	0	0	0.57	0	0	0.51	0.35	0.18	0.37	0	0.97	0	0	0.59	1.59	0	0.39
4930549G23Rik	NR_045376	19.34	19.97	26.53	23.91	22.37	21.69	23.66	0	0	0	0.4	0	0	0	0	0.17	0	0	0	0	0	0	0	0	0.36	0.63	0.43	0	0.44	0.67	0	0	0	0	0.37	0	0.92	0
4930550C14Rik	NM_029247	39.67	30.54	28.22	33.31	29.1	35.68	22.42	0.18	0.15	0	0.44	0	0	0.13	0	0.34	0	0.11	0.06	0.39	0.3	0	0.34	0.07	0.72	0.13	0.16	0.5	0.17	0.97	0.47	0.47	0.32	0	0.21	0.31	0.56	0
4930550L24Rik	NM_023774	38.88	37.17	35.02	34.71	34.25	41.15	35.43	0	0	0	0	0	0.04	0	0	0	0	0	0	0.15	0.46	0	0	0	0	0	0.12	0	0	0	0	0	0	0	0	0.12	0	0
4930552N02Rik	NR_040661	1.84	2.07	1.86	2.88	0.47	2.26	1.56	0.19	0	0	0	0	0	0	0	0	0	0.06	0	0	0	0	0	0.07	0	0	0.34	0.18	0.27	0	0	0	0.11	0	0.44	0.16	0	0.2
4930552P12Rik	NR_045318	0.82	0.41	0.66	0.54	1.35	0.58	1.04	0.04	0.04	0.1	0.07	0	0	0	0	0	0	0	0.03	0	0	0	0.11	0.09	0.13	0.12	0.26	0.12	0.16	0.2	0.22	0	0.05	0	0.13	0	0.18	0.26
4930553C11Rik	NR_126439	20.1	22.18	14.07	1.22	0.77	1.22	0	0.15	0.26	0	0	0.12	0	0.11	0.15	0	0	0.1	0.32	0	0	0	0	0.23	0	0	0	0.28	0.15	0	0	0	0.54	0	0.12	0	0	0
4930553E22Rik	NR_040567	6.5	4.85	6.91	3.2	1.92	6.08	0	0	0	0	0	0	0	0	0	0	0	0	0	0	0	0	0	0	0	0	0	0	0	0	0	0	0	0	0	0	0	0
4930554C24Rik	NR_040739	0	0	0.21	0.17	0	0	0	0	0	0	0	0	0	0	0	0	0	0	0	0	0	0	0	0	0	0	0	0	0	0	0	0	0	0	0	0	0	0
4930554I06Rik	NR_126458	13.47	13.47	13.56	11	14.68	13.01	12.91	0.66	0	0	0	0	0.14	0	0	0	0	0	0	0	0	0	0	0.17	0	0	0	0.21	0	0	0	0	0	0	0.18	0	0	0
4930555B11Rik	NR_040633	0.77	0.69	1.95	1.03	0.71	0.85	0.59	0	0.06	0	0	0.06	0.04	0	0	0	0	0	0.05	0	0	0	0	0.05	0	0	0	0	0	0	0	0	0	0	0	0	0	0.15
4930555G01Rik	NM_175393	1.17	1.15	0.64	1.66	1.15	1.83	0.85	0	0	0	0	0	0	0	0.05	0.04	0	0	0	0	0	0	0.04	0	0	0	0	0	0	0	0	0	0.12	0	0	0	0.11	0
4930555K05Rik	NR_126459	1.07	0.6	1.95	1.18	1.26	2.5	0	0	0	0	0	0	0	0	0	0	0	0	0	0	0	0	0	0	0	0	0	0	0	0	0	0	0	0	0	0	0	0
4930556C24Rik	NR_040506	5.88	5.66	9.42	6.22	6.5	8.29	3.22	0	0	0	0.21	0	0	0	0	0	0	0	0	0	0	0	0	0	0	0	0.12	0.12	0	0.13	0	0	0	0	0.2	0	0	0
4930556G01Rik	NR_040655	0	0.64	0	0.42	0.66	0.26	1.1	0	0	0	0	0	0	0	0	0	0	0	0	0	0	0	0	0	0	0	0	0	0	0	0	0	0	0	0	0	0	0
4930556J02Rik	NR_045714	8.03	5.85	14.6	18.98	10.32	8.58	9.23	0	0	0	0	0	0	0	0	0	0	0	0	0	0	0	0	0	0	0	0.17	0.17	0	0	0	0	0	0	0	0	0	0.38
4930556M19Rik	NR_045063,NR_045064,NR_045065	12.62	17.68	14.38	14.96	13.44	17.65	14.05	0.48	0.4	0.23	0.43	0.35	0.54	0.39	0.83	0.36	0	0.47	0.52	0.23	0.53	0.23	1.59	0.91	1.18	0.53	2.05	1.87	1.16	1.3	1.23	0.97	1.5	2.58	1.7	0.54	1.56	1.32
4930556N09Rik	NR_045358	5.89	2.76	3.57	3.63	3.12	3.85	2.82	0	0	0	0	0	0	0	0	0	0	0	0	0	0	0	0	0.09	0	0	0	0	0	0	0	0	0	0	0.09	0.19	0	0
4930556N13Rik	NR_126433	0.96	0.54	0.44	1.07	0	0.22	0	0	0	0	0	0	0.21	0	0	0.08	0	0	0	0	0	0.25	0.07	0.25	0	0.16	0	0.21	0	0	0	0	0	0	0	0	0	0
4930557A04Rik	NM_029229	74.34	57.27	63.34	95.67	70.15	90.21	60.7	0.24	0.2	0	1.17	0	0.3	0	0.24	0	0	0	0	0	0.82	0	0	0.37	0	0	0.67	0.46	0	0	0	0	1.14	0	0.58	2.05	1.48	1
4930557F10Rik	NR_126443,NR_126444	33.57	30.75	33.68	47.15	33.35	26.41	38.7	0.2	0	0	0	0	0.12	0	0	0.46	0	0	0	0	0	0	0	0	0	0	0.38	0	0.2	0.2	0	0	0	0	0	0.7	0	0
4930557J02Rik	NR_040703	0.46	0	0	0.68	1.06	0.22	0.88	0	0	0	0	0	0	0	0	0	0	0	0	0	0	0	0	0	0	0	0	0	0	0	0	0	0	0	0.17	0	0	0
4930558C23Rik	NR_015490	63.07	54.9	59.31	83.87	56.62	72.02	56.92	0	0	0	0	0	0.1	0	0	0	0	0.11	0	0	0	0	0.11	0	0	0	0	0	0.32	0.65	0	0	0.2	0	0	0.57	0	0
4930558F17Rik	NR_126451,NR_126451_chr5:11109799_11126455	43.22	38.87	48.1	59.09	39.92	38.29	49.74	0	0.13	0	0.25	0	0	0	0.3	0.12	0	0.1	0	0	0	0.34	0	0.12	0	0	0.28	0.14	0.29	0	0	0	0	0	0	0	0	0
4930558G05Rik	NR_045441	0	0	0.88	0	0	1.36	0	0	0	0	0	0	0	0	0	0	0	0	0	0	0	0	0	0	0	0	0	0	0	0	0	0	0	0	0	0	0	0
4930558J18Rik	NR_037999	3.02	1.26	2.03	2.49	2.18	2.16	3.42	0.47	0.22	0.12	0.25	0.21	0.33	0.3	0.51	0.39	1.4	0.36	0.22	0.44	0.86	0.23	0.1	0.12	0	0.07	0.18	0	0.34	0.05	0	0	0.06	0	0.08	0	0	0.11
4930558K02Rik	NM_001204904,NM_001204905	21.92	25.27	20.67	22.71	22.21	25.99	23.28	0	0.1	0	0.19	0	0	0	0	0.09	0	0.15	0	0	0	0	0.3	0.27	0.19	0.17	0	0.66	0.11	0.11	0	0	0	0	0.74	0.2	0.73	0
4930559C10Rik	NR_126436	2.54	0.47	0.38	3.12	1.98	0.79	0	0	0	0	0	0	0	0	0	0	0	0	0	0	0	0	0	0	0	0	0	0	0	0	0	0	0	0	0	0	0	0
4930562C15Rik	NM_030192	53.8	58.68	49.86	53.88	55.82	51.98	60.14	0.11	0.02	0.06	0	0.04	0.08	0.1	0.05	0.12	0	0.05	0.09	0.17	0.09	0.06	0.08	0.02	0	0	0.02	0.12	0.28	0.1	0.07	0.07	0.06	0	0.17	0.27	0	0.11
4930562F07Rik	NR_038030,NR_038031	9.21	8.28	7	9.9	6.37	6.49	6.57	0.06	0	0	0	0	0	0	0.3	0	0	0	0	0	0	0	0.5	0.32	0.39	0	0.28	0.24	0.6	0.26	0	1.33	0.41	0	0.45	2.49	2.05	0.54
4930563D23Rik	NM_029252	112.92	95.24	82.74	102.43	88.61	95.59	91.01	0.23	0.53	0.37	0.57	0.97	0.44	0.91	0.65	0.61	0.35	0.81	0.36	0.17	1.55	0.69	0.67	4.45	1.17	0.06	5.52	5.44	5.13	3.51	3.82	4.06	6.12	9.46	6.97	3.43	2.13	2.26
4930563E18Rik	NR_045379	0.3	0.17	0	0.45	0.35	0.42	0	0	0	0.17	0	0.06	0.04	0	0.07	0	0	0.13	0.05	0.15	0.23	0.15	0.09	0.21	0.11	0.3	0	0	0	0	0	0	0.08	0	0	0.24	0.44	0
4930563E22Rik	NM_001163728	0.77	0.62	1.06	1.12	1.39	1.51	0	0.22	0.16	0.15	0.2	0.1	0.14	0.14	0.06	0.21	0	0.14	0.29	0.13	0.21	0.49	0.22	0.28	0.25	0.09	0.39	0.54	0.54	0.37	0.49	0.16	0.26	0.5	0.24	0.32	0.27	0.26
4930563F08Rik	NR_040704	0.58	0.65	0	0	0.68	1.08	2.22	0	0	0.63	0	0.22	0	0	0.26	0.4	0	0.17	0	0	0	0.6	0	0.2	0	0.74	0	0	0	0	0	0	0	0	0.42	0	0	0
4930563H07Rik	NR_126454	0	0.5	0	0	0	0.41	0	0	0	0	0	0	0	0	0	0	0	0	0	0	0	0	0.52	0.47	0	0.86	0.93	0.19	0	0	0	0.53	0.48	0	0.65	0.34	0	0
4930563M20Rik	NR_046193	2.59	0	2.82	1.91	1.22	1.45	0	0	0	0	0	0	0	0	0	0	0	0	0	0	0	0	0	0	0	0	0	0	0	0	0	0	0	0	0	0	0	0
4930564B18Rik	NM_029230	6.49	4.63	5.63	7.85	6.5	6.55	2.26	0	0	0	0	0	0	0	0	0	0	0	0	0	0	0	0	0	0	0	0	0	0.13	0	0	0	0	0	0	0	0	0
4930564C03Rik	NM_029257	18.52	17.35	17.94	21.96	14.97	22.21	13.38	0	0	0	0	0.31	0.12	0	0	0.07	0	0	0	0.2	0.32	0.42	0	0.07	0	0	0	0	0.09	0	0	0	0	0	0	0	0	0
4930564D02Rik	NM_029228	1.08	3.64	0.66	0.53	0.84	0.33	0	0	0	0	0	0	0	0.12	0	0	0	0	0	0	0	0	0	0	0	0	0	0	0	0	0	0	0	0	0	0	0	0
4930565D16Rik	NR_040752	1.32	1.74	0.8	1.14	0.26	0.81	0	0	0	0	0	0	0	0	0	0	0	0	0	0	0	0	0	0	0	0	0.09	0	0	0.1	0	0	0.12	0	0	0	0	0
4930565N06Rik	NR_040476	1.13	0.42	1.53	1.05	0.43	1.38	0	0.43	0.04	0.2	0.35	0.43	0.52	0.6	0.47	0.26	0.78	0.27	0.3	0	1.15	0.67	0.06	0.06	0	0	0.08	0.2	0	0.04	0	0.11	0.2	0	0	0	0.18	0.18
4930567H12Rik	NR_015535	17.13	15.69	14.84	15.61	14.05	14.38	10.08	0	0.1	0	0.39	0	0	0.09	0.12	0.09	0	0	0.09	0	0	0	0	0.09	0.19	0	0.11	0.57	0.81	0	0.31	0	0.43	1.96	1.43	0.21	0.25	0
4930567H17Rik	NM_001033807	14.24	9.91	7.96	8.79	8.56	8.4	13.95	0	0	0	0	0	0	0	0	0	0	0	0	0	0	0	0	0	0	0	0	0	0	0	0	0	0	0	0	0	0	0
4930567J20Rik	NR_040576	1.14	4.25	2.41	5.6	3.53	0.7	4.35	0	0	0	0	0	0	0	0	0	0	0	0	0	0	0	0	0	0	0	0	0	0	0	0	0	0	0	0	0	0	0
4930567K20Rik	NR_046010	56.42	45.49	51.42	75.14	56.98	59.9	57.67	0	0	0	0	0	0.2	0	0	0	0	0	0	0	0	0	0	0	0	0	0.61	0	0.32	0.32	0	0	0	0	0.26	0	0	0
4930568D16Rik	NM_029463	2.56	3.55	3.58	4.09	2.5	5.09	3.77	0	0	0	0	0	0.11	0	0	0	0	0	0	0	0	0	0	0	0	0	0	0	0	0	0	0	0	0	0	0	0	0
4930568E12Rik	NR_040755	6.38	9.42	5.8	9.68	6.25	13.39	11.57	0	0	0	0	0	0	0	0	0	0	0	0	0	0	0	0	0	0	0	0	0	0	0	0	0	0	0	0.12	0	0	0
4930568G15Rik	NR_040480	1	1.41	1.36	1.11	1.45	0	4.79	0	0	0	0	0	0	0	0	0	0	0	0	0	0	0	0	0	0	0	0	0	0	0	0	0	0	0	0	0	0	0
4930570G19Rik	NR_040398,NR_040399,NR_040400	24.23	18.03	20.63	25.06	22.03	22.43	20.31	0.3	0.71	0	0	0.3	0.28	0.4	0.18	0.14	0	0.21	0	0.39	0.39	0	1.37	0.79	1.16	1.02	0.19	0.68	1.89	0.25	1.64	0	0.51	0	2.08	0.31	0.44	1.88
4930571K23Rik	NM_001145759	554.29	479.71	457.74	619.72	474.87	494.12	526.09	2.9	3.12	4.4	4.83	5.89	6.13	3.54	6.19	6.56	3.53	4.61	3.48	2.09	9.3	5.09	4.3	30.92	8.61	0.21	50.95	47.14	53.8	25.89	44.86	38.31	38.68	66.79	66.07	28.63	24.1	31.36
4930571O06Rik	NR_110476	0.78	3.49	1.43	4.02	0.94	3.7	0	0	0	0	0	0	0	0	0	0	0	0	0	0	0	0	0	0	0	0	0.34	0	0	0	0	0	0	0	0	0	0	0
4930572K03Rik	NR_045371	8.96	10.37	10.36	13.47	15.11	13.81	18.71	0	0	0	0	0	0.08	0	0	0	0	0	0	0	0	0	0	0.09	0	0	0	0.12	0	0.37	0	0	0	0	0.2	0.85	1.04	0
4930572O03Rik	NR_073011	1.77	3.67	1.84	2.28	0.52	0.33	0	0	0	0	0	0	0	0	0	0	0	0	0	0	0	0	0	0	0	0	0	0	0.17	0.28	0	0	0	0	0	0.34	0	0
4930572O13Rik	NR_045718	8.15	11.81	4.63	10.29	5.93	5.35	6.5	0	0	0	0.25	0	0.1	0	0	0	0	0	0	0	0	0	0	0	0	0	0	0	0	0	0	0	0	0	0	0	0	0
4930573O16Rik	NR_040620	4.07	4.55	3.72	2.99	3.9	3.86	3.14	0	0	0	0	0	0	0	0	0	0	0	0	0	0	0	0.48	0.59	1.83	0	1.05	0	1.47	0.37	0.98	0	1.33	0	0	3.16	0	1.54
4930577N17Rik	NR_073429	1.16	2.16	0.99	1.19	0.44	1.67	1.63	1.22	0.66	0.53	0.72	1.46	1.21	1.57	2.12	1.13	0	1.48	1.78	0.62	1.31	0.68	1.97	1.24	0.97	0.19	2.02	1.39	2.08	1.89	1.57	0.17	2.26	3.18	1.71	1.72	2.32	1.36
4930578C19Rik	NM_175228	0.13	0.15	0.12	0.1	0.3	0.12	0.49	0	0.2	0	0	0.54	0.19	0.17	0.17	0.09	1.07	0	0.13	0.13	0.4	0	0	0.04	0.09	0	0.11	0	0.06	0.35	0.15	0	0	0	0	0	0.37	0.12
4930578E11Rik	NR_045391	2.99	3.97	2.62	2.22	2.7	3.73	2.86	0.05	0	0	0	0	0.03	0	0	0	0	0.03	0	0	0	0	0	0.07	0	0	0.09	0.09	0	0.1	0	0	0.52	0	0.08	0	0	0.1
4930578I06Rik	NM_026359	206.95	199.01	219.19	237.27	211.66	218.92	228.95	0.22	0.56	0.26	0	0.37	0.42	0.08	0.43	0.17	1	0.07	0	0	0.37	0.49	0.14	0.25	0.53	0.78	0.7	0.72	1.06	1.4	0.57	0.29	0.52	0	0.52	3.01	0.92	1.15
4930578M01Rik	NR_045991	2.52	1.89	2.29	2.9	4.55	3.37	2.14	0.13	0.11	0	0.21	0	0	0.09	0.13	0.48	0	0.25	0.27	0	0.87	0	0.25	0.1	0.21	0.55	0.23	0.36	0.74	0.13	0.33	0	0.46	0	0.2	0	0.54	0.53
4930578N18Rik	NR_040575	1.17	3.26	3.72	4.3	3.45	4.92	0	0.27	0	0	0	0	0	0	0	0.41	0	0	0	0	0	0	0	0	0	0	0	0	0	0	0	0	0	0	0	0	0	0
4930579F01Rik	NM_001163385,NM_001163386	51.33	62.28	49.62	60.77	56.9	56.91	58.71	0.07	0.06	0.16	0.11	0	0	0	0.13	0	0	0	0	0	0	0	0	0.1	0.32	0.19	0	0	0.39	0.33	0	0	0.08	0	0.11	0.23	0	0.14
4930579G18Rik	NR_038053	0.97	1.28	2.06	0.48	0.94	0.9	0.62	0.23	0.32	0.35	1.09	0.5	0.33	0.6	0.37	0.39	0.67	0.9	0.32	0.8	0.25	0.66	0.1	0.17	0.24	0.42	0.34	0.55	0.43	0.44	0	0.39	0.7	0	0.12	0.13	0.16	0.78
4930579G24Rik	NM_029482	30.89	25.4	32.49	29.16	28.35	26.23	20.56	1.52	1.33	0.51	1.92	1.39	1.64	1.14	1.22	2.14	1.46	1.26	1.59	1.73	2.7	1.43	2.4	1.77	1.62	0.61	1.89	1.25	1.59	3.04	1.81	0.85	1.21	0.87	1.43	2.2	2.49	2.24
4930579K19Rik	NR_029444	2.33	2.38	0.38	1.41	2.2	1.76	1.62	3.23	3.22	3.23	3	3.39	2.58	3.28	2.39	3.59	2.65	2.47	2.74	2.52	2.61	3.04	4.17	4.18	4.5	3.73	5.37	5.27	6.91	2.57	3.03	4.08	3.91	6.31	3.6	2.65	3.05	3.65
4930581F22Rik	NR_029475	2.46	2.23	3.26	4.84	1.41	1.74	1.81	0.26	0.41	0.41	0.42	0.47	0.41	0.19	0.3	0.26	0	0.33	0.71	1.49	0.87	0.19	1.83	2.3	1.1	0.62	1.05	1.69	1.87	0.72	1.8	1.25	3.38	0	2.66	0.81	2.2	2.72
4930583K01Rik	NR_027879	5.21	8.44	8.67	4.5	4.36	6.16	3.32	0	0	0	0	0.22	0	0	0.13	0.2	0	0	0.09	0.29	0	0.3	0	0	0.21	0	0.36	0.12	0.38	0	0.35	0.69	0.47	0	0.21	0.23	0	0
4930583P06Rik	NR_040612	3.27	3.26	2.97	8.59	4.66	5.06	0	0	0	0	0	0	0	0	0	0	0	0	0	0	0	0	0	0	0	0	0	0	0	0	0	0	0	0	0	0	0	0
4930584F24Rik	NR_029445	27.42	26.68	28.99	23.8	27.41	26.99	24.26	0	0.08	0.22	0	0	0.18	0	0	0	0	0	0	0	0	0	0	0.07	0.15	0	0.59	0.18	0	0.18	0.24	0	0	0	0.07	0.16	0	0.2
4930590J08Rik	NM_198668	105.44	101.03	104.04	101.76	93.67	102.77	104.78	0.03	0.13	0	0.05	0.15	0.34	0.09	0.15	0.07	0	0.06	0	0	0.1	0.13	0	0.13	0	0	0.05	0.06	0.09	0.29	0.08	0.4	0	0	0.05	0.51	0.13	0
4930590L20Rik	NR_040604	0.53	0	0	0	0	0.49	0	0	0	0	0	0	0	0	0	0.18	0	0	0	0	0	0	0.15	0	0	0	0	0	0	0	0	0	0	0	0	0	0	0
4930591A17Rik	NM_026596	10.86	10.96	13.82	12.57	8.86	12.09	11.09	0	0	0	0	0	0	0	0	0	0	0	0	0	0	0	0	0	0	0	0	0	0	0	0	0	0	0	0.13	0	0	0
4930592A05Rik	NR_045070	0.76	0.29	0.24	0.55	0.59	0.23	0.95	0	0	0	0	0.19	0.07	0.09	0	0	0	0.07	0	0	0	0	0	0	0	0	0	0	0.11	0	0	0.3	0.28	0	0.09	0	0	0.48
4930592I03Rik	NR_033307	28.9	28.48	34.54	37.16	36.7	28.11	23.28	0.23	0.1	0	0	0	0.22	0	0.11	0.35	0	0.15	0.25	0.5	0	0.26	0	0.09	0	0	0	0.22	0.56	0.34	0.3	0.3	0.14	0	0.73	0	0	0
4930593A02Rik	NR_045167	3.5	2.72	1.96	4.78	1.87	1.24	4.12	0	0.1	0	0.2	0	0	0	0	0	0	0	0	0	0	0	0	0.09	0.2	0	0	0	0	0	0	0	0	2	0	0	0	0
4930593C16Rik	NR_040753	4.88	5.46	12.86	8.27	6.3	12.29	9.35	0	0	0.53	0	0	0	0	0	0	0	0	0	0	0	0	0	0	0.36	0	0.21	0	0	0	0	0	0.26	0	0	0	0	0
4930594C11Rik	NR_024017	2.29	1.2	1.56	2.12	1.69	2.48	1.87	0	0	0	0	0	0	0.03	0	0.03	0	0.07	0	0	0	0	0.05	0.06	0	0	0	0.1	0	0	0	0.1	0	0	0.09	0	0.16	0.08
4930595M18Rik	NM_173435	1.88	2.02	1.39	1.52	2.25	1.96	0.33	0	0	0	0	0	0	0	0	0	0	0	0	0	0	0	0	0	0	0	0	0	0	0	0	0	0	0	0	0	0	0
4930596D02Rik	NM_001033766	63.38	53.07	59.65	60.48	60.6	69.31	58.59	0	0	0	0	0	0	0	0.09	0.07	0	0.06	0.07	0	0	0.22	0	0	0	0	0	0.18	0.09	0.09	0	0	0	0	0	0	0	0
4930596I21Rik	NR_108103	2.71	0	1.85	4.99	4.83	1.91	2.61	0	0	0	0	0	0	0.23	0	0	0	0	0	0	0	0	0	0	0	0	0	0	0	0	0	0	0	0	0	0	1.88	0
4930597A21Rik	NR_126460	0.39	0	0	0	0	0.72	1.48	0	0	0	0	0	0	0	0	0	0	0	0	0	0	0	0	0	0	0.5	0	0	0	0	0	0	0	0	0	0	0	0
4930597G03Rik	NR_045736	0	0.48	0.19	0.48	0.5	0.4	0	0	0	0	0	0	0.06	0	0	0	0	0	0	0	0	0	0	0	0	0	0	0	0	0	0	0	0	0	0	0	0	0
4930598F16Rik	NR_040479	1.39	1.94	1.58	1.28	0.81	1.29	1.33	0	0	0	0	0	0	0	0	0	0	0	0	0	0	0	0	0	0	0	0	0.3	0.46	0	0	0	0	0	0	0	0	0
4930599N23Rik	NR_045813	5.42	7.36	4.71	5.06	3.53	6.72	6.67	0.67	0.34	0.95	0.73	0.63	0.35	0.21	0.27	0.3	0	0.29	0.47	0	0.45	0.3	0.26	0.21	0.43	0	1.33	0.52	0.13	1.38	0	0.56	0.68	0	0.22	0	2.03	0.3
4931402G19Rik	NR_040608	3.13	4.14	4.83	2.55	4.4	5.1	3.86	0	0.04	0	0	0.04	0.06	0.04	0.09	0.04	0	0.15	0	0	0	0	0.06	0.03	0.07	0	0	0.04	0.05	0.05	0	0	0.06	0	0	0	0.11	0.1
4931403E22Rik	NR_045306	0	0.92	0	0	0	0	0	0	0	0.44	0	0.15	0.35	0.14	0.18	0	0	0.24	0	0	0	0	0.36	0	0.9	0	0.17	0.18	0	0.37	0	0	0.22	0	0.3	0	0.39	0
4931403G20Rik	NR_038172,NR_038173	11.69	12.01	10.68	12.69	7.79	8.01	6.28	0.25	0	0	0	0.21	0.4	0.29	0.37	0.19	0	0.04	0.09	0	0	0.14	0.16	0.57	0.1	0	1.02	0.58	0.54	0.61	0.33	0.16	1.56	3.07	0.74	0.54	0.4	0.92
4931406B18Rik	NM_028737	5.91	6.09	6.22	5.63	5.23	6.9	8.73	0	0	0	0	0	0.02	0	0.03	0	0	0	0	0	0	0	0	0	0	0	0	0.02	0	0.03	0	0	0	0	0	0.13	0	0
4931406C07Rik	NM_001199484,NM_001199485,NM_133732	14.75	12.64	14.98	13.52	12.42	13.14	13.42	6.7	6.84	7.98	11.41	5.96	5.97	5.3	5.23	6.94	4.67	11.37	10.23	6.62	7.18	10.57	16.23	13.4	12.16	9.98	13.02	11.72	13.24	14.95	7.21	10.88	13.31	9.06	10.69	10.47	19.09	15.58
4931406H21Rik	NR_033492	0.63	0.71	0.94	1.02	0.39	0.58	0.44	0.11	0.07	0.06	0.26	0.22	0.23	0.14	0.18	0.2	0	0.15	0.07	0.06	0.53	0.76	0	0	0.08	0.04	0.02	0.02	0.03	0.03	0.14	0	0.06	0	0.02	0	0.06	0.06
4931406P16Rik	NM_172741	18.88	13.66	15.51	11.86	12.83	13.67	10.21	2.9	3.55	2.38	4.89	3.15	2.8	2.38	2.91	4.07	4.23	3.26	3.57	4.07	4.27	3.52	4.91	4.29	4.53	2.88	5.53	4.73	5.7	8.68	4.04	6.32	3.92	5.66	3.94	5.08	9.21	7.45
4931408C20Rik	NM_001033764	12.9	9.3	12.62	6.93	8.22	8.78	5.64	0	0.02	0	0.08	0	0	0	0	0	0	0.03	0.02	0	0	0	0	0	0	0	0	0	0	0	0	0	0	0	0.02	0	0	0
4931408D14Rik	NR_040298,NR_040299	2.56	2.26	3.19	1.23	2.92	2.2	3.04	0	0	0	0	0	0	0	0	0	0	0.02	0.02	0	0	0	0	0	0	0	0	0	0	0	0	0	0	0	0.03	0	0	0
4931409K22Rik	NM_177676,NR_033188	32.09	26.22	33.82	28.83	21.85	26.61	27.12	0	0	0	0	0	0.07	0	0	0	0	0.02	0.03	0	0	0	0	0	0.06	0	0	0	0.04	0.15	0	0	0.09	0	0.09	0	0	0.57
4931412M21	NR_110487	0	0	0.09	0	0	0	0	0	0	0	0	0	0	0	0	0	0	0	0	0	0	0	0	0	0	0	0	0	0	0	0	0	0	0	0	0	0.09	0
4931414P19Rik	NM_028890	4.37	3.25	4.68	3.76	2.81	3.69	2.67	5.06	4.83	5.53	5.22	4.78	5.07	4.86	4.54	5.15	4.36	4.22	4.91	6.03	4.7	5.07	10.67	8.79	11.35	8.9	12.05	7.29	11.31	7.29	16.27	9.6	12.57	13.75	9.66	13.84	17.23	15.59
4931417E11Rik	NM_025737	90.09	90.38	102.63	107.34	101.55	96.85	108.27	0.1	0	0	0	0.09	0.07	0	0	0.08	0	0	0.15	0.22	0.69	0	0	0	0	0	0.09	0	0	0.3	0	0.27	0	0	0.24	0.35	0	0
4931419H13Rik	NR_040593	18.3	13.61	12.65	13.93	14.93	12.39	17.75	0.12	0.2	0	0	0	0	0	0	0	0	0	0.08	0	0	0	0	0.18	0	0	0.32	0.11	0.23	0.12	0.31	0	0	0	0.47	0.2	0	0.99
4931420L22Rik	NR_040561	1.36	0.76	0.62	1	1.58	1.26	3.9	0	0	0	0	0	0	0	0	0	0	0	0	0	0	0	0	0	0	0	0	0	0	0	0	0	0	0	0	0	0	0
4931423N10Rik	NM_027635	10.69	8.49	9.93	3.45	4.91	6.13	4.8	0	0	0	0	0	0.04	0	0	0	0	0	0	0	0	0	0	0	0	0	0.1	0	0	0	0	0.15	0.2	0	0.09	0	0.49	0
4931428F04Rik	NM_001166394,NM_028888	44.56	39.16	45.61	45.7	40.5	37.91	39.57	1.3	1.08	1.73	1.78	1.21	1.34	0.87	1.23	1.31	0	0.79	1.28	1.71	1.94	2.11	3.36	3.17	3.58	0.96	3.05	4.73	4.12	3.19	4.35	1.87	1.96	3.74	2.04	3.12	3.23	3.77
4931428L18Rik	NR_033445	16.19	14.64	14.22	16.33	9.59	16.59	10.25	0	0.18	0	0	0	0	0	0	0	0	0	0	0	0	0	0	0	0	0	0	0.1	0	0	0	0	0.12	0	0.33	0.18	0.22	0
4931429I11Rik	NM_001081121	31.1	29.74	29.54	29.69	23.33	34.22	26.76	0	0.09	0	0.05	0.08	0.19	0.02	0.1	0.08	0.61	0.17	0.12	0	0.11	0.15	0.09	0.18	0.11	0.05	0	0.03	0.26	0.13	0	0.26	0.08	0	0.05	0.06	0.21	0
4931429L15Rik	NM_183104	55.72	50.88	50.76	65.35	56.6	53.99	50.84	0.16	0	0	0.08	0	0.13	0.11	0	0.04	0	0.16	0.11	0	0.17	0	0.03	0.12	0	0	0.14	0.1	0.2	0.1	0.27	0	0.12	1.69	0.16	0.09	0.11	0.22
4931429P17Rik	NR_038004	0	0	0	0	0	0.21	0	0	0	0	0	0	0	0	0	0	0	0	0	0	0	0	0	0.04	0.08	0	0	0.1	0	0	0	0	0.06	0	0	0	0	0
4931430N09Rik	NR_046053	1.58	0.71	2.2	1.8	0.73	1.94	0.4	0	0	0	0.16	0.12	0.06	0.04	0.05	0	0	0	0	0	0	0	0.06	0	0	0	0	0	0.05	0	0	0	0	0	0	0	0	0
4931431B13Rik	NR_045183	11.72	5.44	9.49	6.43	3.86	9.18	10.01	0	0	0	0	0	0	0	0	0	0	0	0	0	0	0	0	0	0	0	0	0	0	0.23	0	0	0	0	0.24	0	0	0
4931431C16Rik	NR_045807	4.38	7.43	6.01	5.2	4.83	5	5.11	4.02	4.53	3.51	3.51	4.33	4.22	3.06	3.88	5.24	5.14	4.9	5.23	4.87	3.93	4.2	1.04	0.62	1.08	0.43	1.39	1.09	2.21	0.55	1.57	1.29	0.67	1.23	0.42	1.36	1.6	2.53
4931431F19Rik	NM_027634	98.48	82.24	99.68	96.53	92.87	74.52	90.48	0.06	0	0	0.09	0	0	0.04	0	0.08	0	0	0.04	0.12	0.19	0.12	0	0.25	0.09	0	0	0.15	0	0.16	0	0.15	0	0	0.13	0.09	0.12	0
4931440F15Rik	NM_176829	37.59	36.97	36.99	49.29	39.74	39.18	48.35	0.26	0.14	0.08	0.33	0	0.02	0.1	0.2	0	0	0.02	0.02	0.07	0.34	0.22	1.58	1.17	1.72	2.55	1.19	1.48	1.09	0.32	2.3	1.4	1.28	0.55	0.94	1.83	0.98	1.15
4931440J10Rik	NR_045503	8.58	8.67	6.24	12.71	5.31	11.39	9.86	0	0.22	0	0	0	0.08	0.1	0	0.2	1.19	0.17	0.28	0	0	0.29	0.17	0	0.42	0.56	0.12	0.37	0	0	0	0	0	0	0.21	0	0	1.37
4931440P22Rik	NR_027955	3.05	4.06	1.13	3.54	1.57	3.89	1.43	1.44	1.57	1.63	0.95	1.25	1.5	2.01	1.79	1.42	1.04	1.81	1.35	1.6	1.96	2.61	1.32	1.07	2	1.3	1.82	1.49	2.61	1.97	1.34	1.05	1.23	1.86	1.44	0.97	0.48	1.91
4932411E22Rik	NM_172534	1.27	1.62	1.92	1.01	1.75	1.79	1.94	0	0	0.09	0	0.03	0.07	0.06	0	0.09	0	0.1	0	0	0.13	0	0.02	0.09	0	0	0.1	0.04	0.11	0.04	0	0	0.14	0	0	0.2	0	0.08
4932411N23Rik	NM_177705	2.14	1.24	1.72	1.73	0.63	1.85	0.23	0	0	0	0	0	0	0	0	0	0	0	0	0	0	0	0	0	0	0	0	0	0.05	0	0	0	0	0	0	0	0	0
4932412D23Rik	NR_040521,NR_040522	22.9	23.05	21.65	32.23	26.03	22.07	33.21	0	0	0	0	0	0.11	0	0	0.13	0	0.11	0.12	0	0	0	0	0	0	0	0.16	0.16	1	0.17	0.06	0	0	0	0.41	2.05	0	0.36
4932413F04Rik	NR_040764	1.79	1.92	1.85	1.69	2.71	1.64	1.56	0	0	0	0	0	0	0	0	0	0	0.02	0	0	0	0	0.02	0.08	0	0	0	0	0.11	0	0	0	0	0	0	0	0	0
4932414J04Rik	NR_028259	0.51	0.09	0.2	0.22	0.08	0.13	0	0	0	0	0	0	0	0	0	0	0	0	0	0	0	0	0	0	0	0	0	0	0	0	0	0	0	0	0	0	0	0
4932414N04Rik	NM_183113	23.61	15.66	24.12	27.26	18.92	23.82	9.08	0	0	0	0	0	0.05	0	0.03	0	0	0	0	0	0	0	0	0	0	0	0	0.03	0.08	0.14	0	0	0.03	0	0.04	0	0	0
4932415M13Rik	NR_073205	8.77	10.86	11.61	9.28	7.79	11.07	8.1	0	0	0	0	0.03	0.02	0	0	0	0	0.04	0	0	0	0	0.02	0	0	0	0.06	0	0.03	0.03	0	0.09	0	0	0	0	0	0
4932416H05Rik	NR_029452	44.21	42.25	43.84	48.21	41.76	43.68	41.55	2.09	1.56	1.68	2.62	2.54	2.5	2.12	2.38	2.36	1.5	2.04	2.21	2.78	3.07	2.08	2.64	1.78	2.25	1.52	2.9	3.32	3.29	2	2.36	3.18	2.23	3.26	2.5	2.53	2.71	3.39
4932416K20Rik	NM_001002775	3.25	3.03	3.01	4.6	4.23	3.1	3.82	0	0	0	0	0	0	0	0	0	0	0.07	0	0	0	0	0	0.02	0	0	0	0	0	0	0	0	0.03	0	0	0	0.12	0
4932418E24Rik	NM_177841	135.4	141.37	131.08	151.63	138.57	128.3	147.91	0.76	0.7	0.7	0.69	0.46	0.75	0.55	0.77	0.73	0	0.54	0.44	1.12	1.09	0.94	0.04	0.24	0.26	0	0.15	0.15	0.16	0.48	0	0.09	0.08	0	0.05	0.22	0.21	0.2
4932429P05Rik	NM_001085511	1.81	1.63	1.71	2.26	1.46	1.99	0.28	0	0	0	0	0	0	0	0	0	0	0	0	0	0	0	0	0	0	0	0	0	0	0.03	0	0	0	0	0	0	0	0
4932435O22Rik	NR_027643	1.38	1.62	1.13	0.73	0.75	0.78	0.25	0.12	0	0.07	0	0	0.02	0	0	0	0	0.06	0	0	0	0	0.86	0.65	0.67	0.04	0.59	0.61	0.75	0.41	0.55	0.55	0.85	0	0.8	0.46	1.34	0.82
4932438A13Rik	NM_172679	27.84	21	24.35	16.85	14.36	24.37	9.83	0.86	0.48	0.77	0.81	0.92	0.97	0.85	0.97	0.83	0.84	0.98	0.91	0.64	1.66	1.83	1.77	1.44	1.19	0.28	1.22	1.84	1.93	1.69	0.78	0.85	1.8	0.92	1.18	0.57	2.78	2.54
4932438H23Rik	NM_001163695,NM_028905	7.62	6.03	7.43	9.81	8.18	9.34	7.28	3.84	3.06	3.25	4.65	4.06	4.13	3.95	3.54	3.31	4.26	4.23	6.1	5.41	5.43	5.99	6.64	2.11	3.95	2.32	3.81	3.53	5.19	2.3	3.11	3.48	3.28	2.09	2.88	5.18	5.06	4.64
4932441J04Rik	NR_015588	0	0.41	0	0	0	0	0	0	0	0	0.27	0	0	0	0	0.13	0	0	0	0	0	0	0.43	0.39	0	0.24	0.15	0	0	0	0	0	0.6	0	0	0	0.35	0
4932443I19Rik	NM_001101519	0.67	1.88	0.92	0.99	1.17	0	0	0.15	0.26	1.1	0.25	0	0.1	0.23	0.15	0.7	2.8	0.2	0.11	0.67	0	0.69	0	0	0	0	0	0	0	0	0	0	0	0	0	0	0	0
4932702P03Rik	NR_045182	1.96	3.46	3.38	2.32	0.46	2.91	0	0	0	0	0	0	0	0	0	0	0	0	0	0	0	0	0	0	0	0	0	0	0	0	0	0	0	0	0	0	0	0
4933400A11Rik	NR_003635	12.39	10.17	15.9	12.39	8.17	12.7	7.52	0	0.08	0	0	0	0	0	0	0	0	0.06	0	0	0	0.2	0	0.07	0	0	0	0.17	0	0	0	0	0.21	0	0	0.15	0.38	0.19
4933400B14Rik	NR_045432	0.51	0	0	0.76	0.59	0.95	0	0	0	0	0	0	0	0	0	0	0	0	0	0	0	0	0	0	0	0	0	0	0	0	0	0	0	0	0	0	0	0
4933400C23Rik	NR_040770	0.14	0	0.12	0.2	0.16	0.13	0.52	0	0	0	0	0	0	0	0	0	0	0	0	0	0	0	0	0	0	0	0	0	0	0	0	0	0	0	0	0	0	0
4933400F21Rik	NR_015540	5.66	6.03	5.75	9	5.64	7.06	6.35	0	0	0	0.18	0.02	0.23	0.12	0.06	0.11	0.26	0.16	0.02	0	0.19	0.06	0	0.04	0	0.08	0.15	0.05	0.05	0.03	0.07	0.07	0.03	0	0.02	0.14	0.06	0.06
4933400L20Rik	NR_045730	7.68	10.28	8.58	10.71	5.83	9.57	10.17	0	0	0	0	0	0	0	0	0	0	0	0	0	0	0.3	0	0.1	0	0	0.25	0	0	0.4	0	0	0	0	0.32	0	0	0
4933401B06Rik	NR_033580	20.47	17.87	18.77	17.82	22.48	19.42	16.72	0	0	0	0	0	0	0	0	0	0	0	0	0	0	0	0	0	0	0	0	0	0.18	0	0	0	0.11	0	0.22	0	0	0
4933401D09Rik	NR_045431	0.36	0.41	0.16	0.4	0	0.33	0	0	0	0	0	0	0	0	0	0	0	0	0	0	0	0	0.05	0	0	0	0	0	0	0	0	0	0	0	0	0	0	0
4933401H06Rik	NR_040540	20.48	20.88	22.77	21.75	20.31	19.44	25.78	0	0.1	0	0	0	0	0	0	0	0	0	0	0	0	0	0	0.09	0	0	0.67	0	0.48	0.12	0	0.32	0.29	0	0.2	0	0	0.26
4933402C06Rik	NR_045504	5.49	3.08	5.9	4.99	6.07	8.07	4.78	0	0	0	0	0.09	0	0	0	0	0	0	0	0	0	0	0	0.09	0	0	0	0.11	0	0	0	0	0	0	0	0.39	0	0
4933402D24Rik	NM_001256158	3.31	2.53	3.61	4.13	2.89	4.87	2.53	0	0	0	0	0	0	0	0	0	0	0.08	0	0	0	0	0	0.09	0.1	0	0	0.06	0.06	0	0	0	0	0	0	0.21	0	0
4933402E13Rik	NM_001199996,NM_001199997	34.61	28.68	26	18.91	24.44	30.84	18.76	0	0	0	0	0	0	0	0	0	0	0	0	0	0	0	0.04	0	0	0	0	0	0	0.05	0	0	0.06	0	0	0	0	0
4933402J07Rik	NM_177901	286.86	258.35	269.6	296.85	278.82	309.7	253.88	0.56	0.28	0.26	0.9	0.37	0.49	0.49	0.44	0.5	0	0.43	0.55	0.24	0.75	0.5	0.5	3.03	0.53	0	2.23	3.97	4.93	2.73	4.35	4.67	5.94	7.23	5.63	1.71	1.17	3.25
4933402J10Rik	NR_040682,NR_040683	37.85	32.92	44.9	58.12	40.01	56.75	27.34	0	0.21	0	0	0	0	0	0.09	0	0	0	0	0	0	0	0	0	0.19	0	0	0.11	0.23	0.36	0	0	0.11	0	0.22	0	0	0
4933402J15Rik	NR_046059	0.14	0	0.13	0	0	0	0	0	0	0	0	0	0	0	0	0	0	0	0	0	0	0	0	0	0	0	0	0	0	0	0	0	0	0	0	0	0	0
4933402N03Rik	NM_173409	39.7	42.02	48.26	42.8	38.34	50.77	34.54	0	0	0.23	0.16	0	0	0	0	0	0	0	0.07	0	0	0.43	0	0.29	0	0	0.44	0.27	0.09	0.19	0.25	0.25	0.11	0	0.15	0.66	0	0.6
4933402N22Rik	NM_001177510	50.81	41.53	57.97	53.42	37.99	40.83	47.39	0	0	0.24	0	0	0	0	0	0	0	0.22	0	0	0	0	0	0	0	0	0.44	0	0	0	0	0	0	0	0.32	0	0	0
4933402P03Rik	NM_175368	497.79	464.83	390.95	491.53	418.57	436.35	508.72	3.83	3.46	3.32	4.65	3.77	4.77	5.72	5.31	4.86	4.83	2.87	1.69	2.29	11.83	4.6	1.62	12.35	6.15	0.38	13.46	16.79	15.88	10.04	9.87	9.97	17.09	29.28	24.55	10.46	6.73	9.59
4933403O08Rik	NM_001177389	1.55	1.22	3.1	2.3	1.25	1.43	1.78	0	0	0	0	0	0	0	0	0	0	0	0	0	0	0	0	0	0	0	0	0	0	0	0	0	0	0	0	0	0	0
4933404G15Rik	NR_045920	31.76	28.37	29.23	30.26	28.18	32.64	19.28	0	0	0	0	0	0	0	0.07	0	0	0	0	0	0	0	0	0	0	0	0	0	0	0	0	0	0	0	0	0	0	0
4933404K08Rik	NR_046038	1.49	2.61	0.45	2.33	3.24	1.83	0.63	0	0	0	0	0.13	0	0	0.07	0	0	0	0	0	0	0	0	0	0	0	0	0	0	0	0	0	0	0	0	0	0	0
4933404O12Rik	NR_015555	3.07	2.39	2.13	1.99	2.87	2.97	2.34	0.1	0.04	0.12	0	0.06	0.07	0.04	0.1	0.12	0	0	0.04	0.05	0.09	0.11	0.11	0.17	0.12	0.07	0.14	0	0.07	0.05	0.07	0.07	0.03	0	0.02	0.04	0.22	0.16
4933405D12Rik	NR_046036	4.11	7.69	5.29	4.56	9.18	6.99	3.94	0.16	0.27	0.37	0	0	0.1	0.12	0.15	0.36	0	0	0	0	0	0	0.7	0.12	0.5	0.22	0	0.44	0.91	0.31	0	0.41	0.37	0	0.5	0	0	0
4933405E24Rik	NR_045506	1.82	2.05	2.07	2.87	1.05	1.89	3.49	0.42	0.09	0.25	0	0.35	0.07	0.38	0.21	0.16	0	0.07	0.3	0	0	0.7	0	0	0	0	0	0	0	0	0	0	0	0	0	0	0	0
4933405L10Rik	NM_027655	73.03	73.74	76.02	78.33	91.7	81.28	92.55	0.3	0	0	0.16	0.08	0.32	0.07	0.2	0.38	0	0	0.14	0.22	0.34	0	0	0.08	0.32	0	0.27	0.56	0.48	0.88	0	0.26	0	0	0.08	1.02	0	0.42
4933405O20Rik	NM_172901	64.7	65.91	60.53	56.44	56.67	68.18	44.41	0	0	0	0	0.07	0.16	0	0	0.06	0	0	0.06	0	0	0	0.05	0.06	0	0	0.07	0	0.08	0	0.21	0	0	0	0.06	0.14	0	0
4933406C10Rik	NR_044986	2.87	2.9	3.77	3.62	1.98	3.83	5.48	0.13	0.06	0	0.32	0.11	0.13	0.29	0.45	0.3	0.6	0.21	0.37	0.28	0.22	0.29	0.17	0.25	0.1	0	0.06	0.12	0.38	0.06	0	0.35	0.16	0	0.36	0.11	0.42	0.14
4933406D12Rik	NR_040502	0.72	0	0.98	0.27	0.42	1.34	0	0	0	0	0	0	0	0	0	0	0	0	0	0	0	0	0	0.13	0	0	0.45	0.16	0.48	0	0	0.43	0.2	0	0	0.56	0.68	0
4933406F09Rik	NR_015568	75.85	62.9	80.68	66.96	47.81	74.19	44.78	0	0	0	0.42	0	0.27	0	0.17	0.26	0	0.05	0.12	0.18	0.29	0	0.05	0.06	0.14	0	0.39	0.32	0.25	0.33	0.22	0.67	0	0	0.4	1.31	0	0
4933406G16Rik	NR_046037	1.51	1.32	2.59	3.24	2.32	3.25	2.57	0	0	0	0	0	0	0	0	0	0	0	0	0	0	0	0	0	0	0	0	0	0	0	0	0	0	0	0	0.13	0	0
4933406I18Rik	NR_029437,NR_029438	2	2.13	4.66	4.3	3.39	4.29	1.81	0	0.11	0.31	0	0.21	0.08	0.25	0.38	0	0	0.08	0.18	0	0	0	0.17	0.1	0	0	0.2	0	0	0.11	0	0	0	0	0	0.37	0	0.54
4933406J08Rik	NM_028914	1.85	2.08	3.74	1.69	1.25	2.49	0.41	0	0	0	0	0	0	0	0	0	0	0	0	0	0	0	0	0	0	0	0	0	0	0	0	0	0	0	0	0	0	0
4933406J10Rik	NR_046004	2.03	2.85	1.38	3.76	2.94	2.58	0.97	0	0	0	0	0.1	0.07	0	0	0	0	0	0	0	0.78	0	0.07	0	0	0	0	0.11	0	0	0	0	0	0	0	0	0	0
4933406K04Rik	NR_015512	15.19	15.29	13.31	17.68	12.42	11.88	17.56	0	0	0	0	0.07	0	0	0	0	0	0	0	0	0	0	0	0	0	0	0	0	0	0	0	0	0	0	0.06	0	0	0
4933406M09Rik	NM_173771	32.17	27.62	33.01	23.67	21.44	29.34	22.58	0.18	0.15	0	0	0.05	0.11	0	0.12	0	0	0.04	0	0	0	0	0	0	0	0	0	0	0	0.06	0	0	0	0	0	0	0	0
4933407E24Rik	NR_045819	6.92	9.86	9.08	10.9	7.8	6.36	9.44	0.17	0	0	0	0.05	0.04	0.04	0	0	0	0.04	0.08	0.12	0.19	0.13	0	0	0	0	0	0	0	0	0	0	0	0	0.04	0.1	0.12	0
4933407G14Rik	NR_045841	0.19	0.21	0.17	0	0.22	0	0.73	0	0	0	0	0	0	0	0	0	0	0	0	0	0	0	0	0	0	0	0	0	0	0	0	0.46	0	0	0.07	0	0	0
4933407I05Rik	NR_040731	8.85	5.52	6.56	6.55	7.25	8.21	3.77	0	0.38	0	0	0	0	0	0	0	0	0	0.11	0	0	0	0.1	0	0.48	0	0	0	0	0.15	0	0	0	0	0.36	0.51	0	0
4933407K13Rik	NR_029443	1.58	0.97	1.32	0.83	1.36	1.64	2.02	0.37	0.23	0.5	0.79	0.3	0.5	0.36	0.27	0.41	0.27	0.52	0.49	0.32	0.2	0.47	1.88	1.61	1.3	0.39	1.52	1.96	2.08	1.07	0.24	0.56	1.15	0.99	0.93	0.47	1.48	1.9
4933407L21Rik	NR_037692	3.4	1.91	3.09	2.05	3.2	4.32	3.26	3.93	4.39	5.33	3.96	3.65	2.78	3.22	1.44	2.5	3.54	4.03	3.58	0.84	2.62	3.27	0.06	0	0	0	0	0.09	0	0.1	0	0	0	0	0	0	0	0
4933408B17Rik	NM_177773	5.49	5.2	4.89	4.29	5.52	5.92	5.15	0.09	0.34	0.31	0.14	0.04	0.14	0.06	0.22	0.23	0	0.2	0.19	0.19	0	0	0.45	0.26	0.07	0.06	0.2	0.57	0.21	0.3	0.34	0.23	0.42	0	0.24	0.08	0.19	0.09
4933408J17Rik	NR_045810	1.5	2.11	4.2	2.79	1.88	1.26	1.92	0	0	0	0	0	0	0.08	0	0	0	0.04	0	0	0	0	0.07	0.04	0	0	0	0.05	0.11	0	0	0.15	0.14	0	0.14	0	0	0.12
4933408N05Rik	NR_045831	1.04	0.5	1.35	1.54	1.37	1.09	1.14	0	0	0	0.11	0	0.04	0	0	0	0.62	0	0	0	0	0	0	0	0	0	0	0	0.07	0.2	0	0	0	0	0	0	0	0
4933409G03Rik	NM_177651	47.01	38.78	46.9	41.07	29.26	39.36	26.65	0.08	0	0	0	0	0.05	0	0	0.06	0	0.1	0.06	0	0	0	0	0	0	0	0	0.31	0.24	0.24	0	0	0.29	0	0.32	0	0	0
4933409K07Rik	NR_033123,NR_033123_chr4:42031295_42055130	6.27	4.73	6.14	12.82	10.29	11.04	11.12	0.18	0.17	0.05	0.11	0.3	0.3	0.29	0.48	0.2	0	0.35	0.36	0.19	0	0.34	0.18	0.08	0.11	0.24	0.34	0.21	0.11	0.42	0.12	0.18	0.47	0	0.1	0.08	0.44	0.51
4933411E08Rik	NR_045342	8.62	5.08	7.33	7.72	5.67	9.32	15.17	0	0	0	0	0.16	0	0.05	0.06	0.14	0	0	0	0	0	0	0	0.05	0	0	0.34	0.29	0.12	0.18	0.16	0.49	0.15	0	0.15	0	0	0.79
4933411G06Rik	NR_045158	12.43	13.96	14.16	17.86	13.25	11.25	4.66	0	0	0	0	0	0.21	0	0	0	0	0	0	0	0	0	0	0.08	0	0	0.3	0	0.11	0.11	0	0	0	0	0	0	0	0
4933411G11Rik	NM_177880	21.35	18	18.66	24.85	20.63	21.4	20.29	0.05	0	0.12	0	0	0	0	0	0	0	0.03	0	0	0	0.22	0	0	0	0	0	0	0	0	0	0	0	0	0	0	0	0
4933411K16Rik	NM_025752	1673.98	1573.25	1427.28	1841.07	1603.27	1635.32	1708.17	7.62	7.82	8.14	13.04	7.78	9.72	8.12	9.52	11.38	6.36	6.28	5.78	5.54	17.26	8.34	3.14	28.49	18.02	0.33	35.92	35.44	38.64	27.62	43.17	31.5	34.1	101.42	64.93	31.78	25.06	29.27
4933412E12Rik	NR_038025,NR_038026	27.6	27.69	31.86	30.4	28.22	29.82	37.2	9.1	6.71	9.36	12.11	5.01	6.77	6.89	5.79	10.69	5.85	8.51	5.82	9.72	8.41	7.02	2.43	1.94	3.08	2.25	2.85	2.27	2.95	5.05	2.98	1.88	2.8	4.67	2.71	2.57	2.87	1.5
4933412E24Rik	NM_027668	37.56	35.08	38.18	31.79	33.26	33.07	32.96	0	0.16	0	0	0	0.12	0	0	0	0	0	0.04	0	0	0.14	0	0	0	0	0	0	0.06	0	0	0	0	0	0	0	0	0
4933412O06Rik	NR_045507	2.18	3.68	4.36	4.85	5.55	3.63	2.5	0	0	0	0	0	0	0	0.1	0	0	0	0	0	0	0	0	0	0	0	0	0	0	0	0	0	0	0	0	0	0.21	0
4933413G19Rik	NM_027697	17.88	13.46	17.6	22.54	20.9	16.09	25	0	0.09	0	0	0.17	0	0.08	0	0	0	0	0	0	0	0	0	0.08	0	0	0	0.1	0.1	0	0	0	0.12	0	0	0	0	0
4933413J09Rik	NR_038005	1.18	0.89	0.78	0.73	0.23	0.6	0.25	0.15	0.03	0.07	0	0	0	0.07	0.06	0.02	0	0.11	0.09	0	0.1	0	0.17	0.2	0.1	0	0.14	0.11	0.2	0.06	0.24	0	0.25	0	0.21	0	0.13	0.32
4933413L06Rik	NR_045508	3.57	3.39	3.49	2.64	3.5	2.54	0	0	0	0	0	0	0	0	0	0	0	0	0	0	0	0.28	0	0	0	0	0	0	0	0	0	0.33	0	0	0	0	0	0
4933415F23Rik	NM_025746	368.84	341.64	340.79	371.53	332.47	350.67	359.06	1.75	0.92	1.42	1.56	1.7	2.73	2.55	3.18	2.34	2.17	1.41	1.27	0.77	3.61	2.26	1.76	11.99	2.86	0	19.05	15.91	18.8	8.79	16.5	16.36	14.16	38.04	19.38	16.04	6.82	12.75
4933416C03Rik	NM_001161855	99.05	93.01	99.79	80.03	73.14	104.16	75.36	0	0	0	0	0	0.24	0	0	0.03	0	0.03	0.03	0	0	0	0.03	0.03	0	0	0.04	0.09	0.22	0.32	0.12	0	0.11	0	0.11	0.24	0	0
4933416E03Rik	NR_040498	1.09	0.49	1.38	0.16	0.75	0.4	0.83	0	0	0	0	0	0	0	0	0	0	0	0	0	0	0	0	0	0	0	0	0	0	0	0	0	0	0	0	0	0	0
4933416I08Rik	NM_027700	1.53	3.22	2.95	2.12	3.31	3.52	5.84	0	0	0	0	0	0	0	0	0	0	0	0	0	0	0	0	0.07	0	0	0	0	0	0	0	0	0	0	0	0	0	0
4933416M06Rik	NR_045846	2.81	1.05	2.04	2.08	1.73	1.21	0.72	0.09	0	0	0	0	0	0	0	0	0	0	0.06	0	0	0	0.11	0	0	0	0	0	0	0	0	0	0	0	0	0	0	0
4933416M07Rik	NR_045840	13.12	16.59	15.13	16.73	15.19	18.46	26.15	0.34	0.07	0	0	0.48	0.06	0.07	0	0.07	0	0	0.15	0	0.68	0.45	0.11	0.44	0.3	0	0.25	0.46	0.48	0	0.24	0	0.31	1.65	0.27	0.16	0.57	0
4933417A18Rik	NM_025750	70.04	61.08	74.61	79.83	63.73	79.16	63.57	0.11	0.09	0	0	0	0	0	0	0.25	0	0	0.08	0.24	0	0.97	0.07	0.16	0.17	0	0.1	0	0.21	0.11	0	0	0.13	0	0	0	0.91	0.23
4933417D19Rik	NR_045849	49.02	40.06	49.88	54.71	49.31	39.94	37.64	0.55	0.61	0.64	1.17	0.98	1.09	0.99	0.71	2.24	0.82	0.63	0.57	1.17	1.21	0.6	0.4	0.82	0.29	0.13	0.9	0.67	0.69	0.97	0.23	0.71	0.64	0	1.07	2.16	0.57	1.32
4933417E11Rik	NR_040454	3.38	1.26	1.64	0.67	1.82	3.12	0	0.21	0.44	0	0	0.51	0.52	0.15	1.22	0.16	0	0.46	0.87	0.22	0.35	0.46	0	0	0	0	0	0	0	0	0	0	0	0	0	0	0	0
4933417G07Rik	NR_033592	4.19	2.64	2.61	6.78	6.36	5.08	4	0	0	0	0.19	0.1	0	0	0	0	0	0	0.08	0	0.4	0	0	0	0	0	0.11	0	0	0.12	0	0	0	0	0	0	0	0
4933417O13Rik	NR_045842	3.71	4.17	2.81	4.01	5.34	4.27	2.95	0	0.06	0	0	0	0.04	0.1	0	0.05	0	0.04	0	0	0.48	0	0.09	0	0	0	0	0.13	0.27	0.07	0	0.19	0	0	0.22	0	0.15	0.3
4933421I07Rik	NM_027702	6.43	7.23	10.41	8.63	5.01	8.53	6.64	0	0	0	0	0	0	0	0	0	0	0	0	0	0.54	0	0	0	0	0	0.29	0	0	0.08	0	0	0	0	0	0	0	0
4933421O10Rik	NR_036602	17.16	13.81	12.85	17.66	12.52	13.57	17.37	5.39	5.89	5.71	7.31	5.14	5.63	5	5.78	6.15	4.07	5.85	6.45	5.89	5.92	6.38	10.46	11.38	9.52	7.15	10.44	10.49	11.09	5.09	9.41	9.59	9.87	8.64	12.47	7.54	9.97	11.49
4933422A05Rik	NR_040715	6.52	2.38	5.44	9.01	7.92	4.87	8.08	0.16	0.14	0	0	0.07	0	0.18	0.08	0.12	0	0	0.11	0	0	0	0	0.18	0	0	0.07	0	0.16	0	0	0	0.19	0	0.06	0	0	0
4933422H20Rik	NM_001033775	253.87	217.5	269.94	252.46	221.95	203.8	218.98	0.28	0.05	0.13	0.62	0.23	0.63	0.08	0.27	0.08	0	0.03	0.23	0	1.1	0	0	0.29	0.17	0	0.25	0.66	0.52	0.54	0.85	0.29	0.06	0	0.73	0.56	0.69	0.69
4933424G05Rik	NR_045372	1.2	0.75	0.48	0.49	0.77	0.74	0.51	0.25	0.21	0.15	0.3	0.15	0.08	0.22	0.24	0.14	0	0.12	0.09	0	0	0.82	0.04	0	0.1	0	0.06	0.06	0	0	0	0.32	0.07	0	0.05	0	0.77	0
4933424G06Rik	NR_040290	32.17	26.62	33.16	45.73	40.18	49.34	39.07	0	0	0	0	0.08	0.13	0	0	0.15	0	0.06	0	0	0	0	0	0.53	0.16	0.14	0.18	0.09	0.19	0.39	0	0	0	0	0.16	0.17	0.42	0
4933425B07Rik	NR_046460	0.48	0.94	0.65	0.53	0.41	0.88	0.92	0	0.14	0	0	0.05	0.1	0.08	0.11	0.04	0	0.1	0.08	0.12	0	0	0	0	0	0	0	0	0	0	0	0	0	0	0	0	0	0
4933425L06Rik	NM_025751	6.58	6.92	6.06	6.61	4.63	6.43	4.86	0	0	0	0	0	0.06	0.07	0	0.04	0	0	0	0	0	0	0.03	0	0	0	0	0	0	0	0	0	0	0	0	0	0	0
4933427D06Rik	NM_175017	2.84	2.81	1.95	2.43	2.57	3.48	1.65	0	0	0	0	0	0	0	0	0.03	0	0	0	0	0	0	0.03	0	0	0	0	0	0.04	0	0	0	0	0	0	0.07	0	0
4933427D14Rik	NM_028963	18.09	18.76	17.43	18.65	15.68	17.98	16.92	1.89	1.6	1.33	2.81	1.78	1.71	1.41	1.34	1.47	1.48	2.02	1.9	1.35	2.66	2.64	4.6	3.65	5.23	2.85	4.85	3.55	5.02	4.13	2.67	2.89	4.45	2.29	2.99	2.2	5.8	5.18
4933427E11Rik	NR_033197	75.67	81.01	83.93	83.58	95.18	86.9	88.55	0.46	0.7	0	0.3	0.53	0.64	0.47	0.27	0.34	0	0.29	0.19	0.39	0.62	0.41	0.7	0.55	0.15	0.26	0.25	0.6	0.35	0.99	0.48	1.68	0.32	0	0.5	2.03	0.38	0.38
4933427E13Rik	NR_045853	1.11	0.36	0.43	1.88	1.46	0.58	1.21	0	0	0	0	0.06	0	0	0	0	0	0.05	0	0	0	0	0	0	0	0	0	0.07	0	0	0	0	0.09	0	0.11	0	0	0
4933427G17Rik	NM_028955	64.95	64.78	73.09	73.04	58.12	67.94	68.02	0	0.14	0	0.27	0	0.25	0	0.06	0.08	0	0.04	0.04	0	0.19	0.25	0.72	1.6	0.81	0.72	1.07	1.05	0.7	0.39	0.29	1.18	1.86	2.75	1.06	0.96	1.43	0.94
4933427I22Rik	NR_045159,NR_045160	0.69	0.58	1.51	0.64	1.2	1.59	3.31	0	0	0	0	0	0	0	0	0	0	0	0	0	0	0	0	0.06	0	0	0	0	0	0	0	0	0	0	0	0	0	0
4933428C19Rik	NR_040644	0.95	0.36	0.29	0.7	0	0	2.43	0	0	0	0	0	0	0	0	0	0	0	0	0	0	0	0	0	0	0	0	0	0	0	0	0.38	0	0	0	0	0	0
4933428G20Rik	NM_001289118	17.12	16.48	21.88	19.18	16.67	15.25	21.98	0.17	0.14	0.19	0.27	0.27	0.16	0.35	0.32	0.25	0.69	0.05	0.11	0	0.29	0.18	0.1	0.48	0	0.11	1.06	0.66	0.89	0.37	0.42	0.2	0.56	0	1.34	0.71	0.69	0.51
4933429K18Rik	NR_045307	1.72	0.83	0.67	3.45	3.12	2.27	0.94	0	0	0	0	0	0	0	0	0	0	0	0	0	0	0	0	0	0	0	0	0	0	0	0	0	0	0	0	0	0	0
4933429O19Rik	NR_033783	4.75	5.01	5.35	5.33	5.13	6.35	3.3	0	0	0	0	0	0.04	0	0	0	0	0	0	0	0	0	0	0.05	0	0	0	0.06	0	0	0	0	0	0	0	0	0	0
4933430H16Rik	NR_045855	4.28	2.78	4.64	2.57	3.23	2.43	5.04	0	0	0	0	0	0	0.06	0	0.06	0	0.05	0	0	0	0	0	0	0	0	0	0	0	0	0	0	0	0	0	0	0.32	0.32
4933430I17Rik	NM_177607	19.02	18.17	19.51	18.26	21.86	23.12	17.42	0	0.15	0	0.1	0.1	0.08	0	0.24	0.04	0	0.23	0.34	0.77	0	0.13	0.11	0.45	0.1	0.34	0.75	0.61	0.8	2.92	0.16	1.1	0.49	0	0.14	0.2	0.25	0.25
4933430M04Rik	NR_045857	0	0.8	0.32	0	0	0	0	0	0	0	0	0	0	0	0	0	0	0	0	0	0	0	0	0	0	0	0	0	0	0	0	0	0	0	0	0	0	0
4933430N04Rik	NR_045854	5.54	6.47	6.2	4.9	2.96	4.72	4.08	0	0	0	0	0	0	0	0.1	0.07	0	0	0	0	0	0	0	0.07	0	0	0	0	0	0	0	0	0	0	0	0	0	0
4933431E20Rik	NR_015459	22.7	23.73	17.25	21.81	20.71	21.61	21.96	2.47	2.41	2.66	3.85	2.89	2.6	2.2	2.55	3	2.7	2.63	2.8	3.27	4.08	4.58	5.32	5.69	4.51	4.06	5.22	5.14	6.68	3.75	4.71	4.47	5.4	5.19	5.21	5.56	7.71	6.83
4933431G14Rik	NR_045163,NR_045165	9.9	8.33	10.75	12.19	11.93	13.41	14.74	0	0	0	0	0.07	0.04	0.26	0.09	0.07	0	0	0	0	0	0	0	0.05	0	0	0.08	0.16	0	0.09	0	0.23	0.23	0	0.48	0	0.41	0.13
4933432G23Rik	NR_040716	0	0	0	0	0	0	0	0	0	0	0	0	0	0	0	0	0	0	0	0	0	0	0	0	0	0	0	0	0	0	0	0	0	0	0	0	0	0
4933432I03Rik	NR_045657	0	0	0	0	0	0	0	0	0	0	0	0	0	0	0	0	0	0	0	0	0	0	0	0	0	0	0	0.1	0	0.31	0	0	0	0	0	0	0	0
4933432I09Rik	NR_015575,NR_027843	9.98	7.99	12.53	15.88	8.05	9.58	11.38	0	0	0.19	0.26	0.2	0.25	0.06	0	0.06	0	0.05	0.17	0	0	0.18	0.21	0.06	0.38	0.11	0.15	0.07	0.31	0	0	0.21	0.19	0	0.06	0	0	0.84
4933432K03Rik	NR_102286	176.2	160.38	171.48	171.21	130.84	149.82	155.8	0.65	0.55	2.05	1.4	0.54	0.54	0.32	0.64	1.15	0	0	0.3	0	2.2	0.49	0.28	0.17	0.35	0	0.6	1.03	1.26	1.28	1.69	1.13	0.77	0	0.69	4.42	0	0.45
4933433C11Rik	NM_028961	102.97	103.08	107.19	120.65	92.6	99.25	109.82	0.15	0.39	0.54	0.74	0.25	0.19	0.06	0.53	0.4	0	0.29	0.11	0	0.26	0.34	0.05	0.52	0.61	0	0.62	0.64	0.8	0.3	0.2	0.6	0.27	0	0.84	0.91	1.28	0.64
4933433F19Rik	NR_045856	0	0.25	0.41	0	0.52	0	0	0	0	0	0	0	0	0	0	0	0	0	0	0	0	0	0	0	0	0	0	0	0	0	0	0	0	0	0	0	0	0
4933433G08Rik	NR_105026	2.38	1.98	1.94	3.72	2.74	3.58	2.88	0	0	0	0	0	0	0	0	0	0	0	0	0	0	0	0	0.04	0	0	0.05	0	0	0	0	0	0	0	0	0	0	0
4933433G15Rik	NR_040719	21.81	20.23	22.11	21.96	18.34	19.93	20.24	0.29	0.08	0.23	0.32	0.16	0.06	0	0.1	0.07	0	0	0.14	0	0.33	0	0	0.07	0	0	0.09	0	0.28	0.19	0	0.25	0	1.58	0.31	0	0	0.2
4933433G19Rik	NR_045851	3.05	0.26	1.9	2.24	2.7	1.51	0	0.22	0	0	0	0	0	0	0	0	1.94	0	0.15	0	0	0	0.14	0	0	0	0	0	0	0	0	0	0	0	0	0	0.45	0.22
4933433H22Rik	NR_045458	3.5	3.65	5.18	3.37	3.43	2.39	3.47	0.12	0	0	0.1	0	0	0.04	0.18	0.04	0	0	0.04	0	0	0	1.29	0.13	1.04	0.85	0.91	1.49	0.57	0.23	0.46	0.94	0.77	0	0.98	3.15	3.64	0.75
4933434E20Rik	NM_001287086,NM_001287087,NM_025762,NM_027500	58.95	50.8	51.45	73.01	62.86	62.94	63.04	27.75	30.89	34.66	33.4	41.41	32.31	28.89	41.2	34.53	28.26	28.61	34.84	46.14	42.91	40.84	33.2	37.33	29.4	24.8	37.04	27.71	38.16	32.07	29.91	35.84	32.03	26.21	26.92	39.48	45.48	43.49
4933436E23Rik	NR_040455	0	0	0	0	0	0	0	0	0	0	0	0	0	0	0	0	0	0	0	0	0	0	0	0	0	0	0	0	0	0	0	0	0	0	0	0	0	0
4933436H12Rik	NR_046208	1.23	2.42	3.21	2.39	2.65	1.98	0.59	0	0	0	0	0	0	0	0	0	0	0	0	0	0	0	0	0	0	0	0	0	0	0	0	0	0.08	0	0	0	0	0
4933436I01Rik	NM_025763	9.83	7.31	7.86	8.65	4.03	5.98	1.27	0	0	0	0	0	0	0	0	0	0	0	0	0	0	0	0	0.06	0	0	0	0	0	0	0	0	0	0	0	0	0	0
4933438B17Rik	NR_040685	2.94	4.95	5.14	4.35	4.6	8.32	3.21	0	0	0	0	0	0	0	0	0	0	0	0	0	0	0	0	0	0	0	0	0	0.09	0	0	0	0	0	0	0.16	0	0
4933438K21Rik	NR_045446	4.16	2.48	3.38	4.5	2.7	4.69	3.69	0	0	0	0	0	0	0.05	0	0	0	0	0	0	0	0	0	0	0	0	0.06	0	0	0	0	0	0.07	0	0	0	0	0
4933439C10Rik	NR_015585	1.77	1.3	1.38	2	2.16	1.42	1.96	7.87	6.45	6.11	9.32	6.67	5.62	5.89	5.24	7.56	4.61	10.69	8.31	5.83	7.44	7.17	28.21	27.28	22.19	9.82	19.23	27.26	29.33	16.47	15.04	17.69	30.09	20.73	26.12	12.77	22.82	28.45
4933439K11Rik	NR_040558	3.75	3.31	4.87	6.95	4.66	5.46	10.26	0.37	1.35	0.58	0.6	1.84	1.94	1.8	0.85	1.3	1.12	0.86	1.21	2.66	2.07	0.83	0.55	0.09	0.79	0.17	0.67	0.58	1.07	0.72	0.32	0	0.73	0	0.1	0	0.26	0
4933440J02Rik	NR_045344	1.07	1.2	0.19	0.63	1.23	0.59	0	0	0	0	0	0	0	0	0.19	0.22	0	0.06	0	0	0	0	0	0	0	0	0	0	0	0	0	0	0	0	0	0	0	0
4933440M02Rik	NR_045803,NR_045804	8.36	10.48	6.63	7.15	9.14	11.33	11.09	0	0	0	0	0	0	0	0	0	0	0	0	0	0	0	0	0	0	0	0	0	0	0	0	0	0	0	0.05	0	0	0
5031410I06Rik	NM_207657	4.95	6.02	4.5	5.71	3.09	4.62	3.41	0.04	0	0	0.06	0	0.07	0	0	0	0	0	0	0	0	0.08	0.04	0.03	0	0	0.06	0	0	0	0	0	0	0	0.03	0.09	0	0.07
5031414D18Rik	NM_198642	2.47	1.63	1	1.52	2.25	1.64	0.98	0.16	0.17	0.09	0.32	0.1	0.32	0.2	0.27	0.23	0.35	0.25	0.28	0.42	0.26	0.17	0.35	0.29	0.25	0.22	1.09	0.25	0.78	2.6	0.3	1.03	0.28	0	0.46	0.13	0.41	0.41
5031425E22Rik	NR_040469	3.47	3.4	2.82	3.56	2.14	2.53	4.07	8.43	9.5	9.49	10.34	14.28	11.48	11.37	11.89	9.31	9.6	9.83	11.97	12.25	13.78	9.77	11.84	12.23	13.16	11.26	17.09	17.91	15.23	12.83	13.88	14.79	14.65	17.3	15.71	17.06	16.56	20.7
5031425F14Rik	NR_015558	0	0	0	0	0	0	0	0	0	0	0	0	0.08	0.05	0.06	0	0	0.08	0.05	0	0	0.44	0.08	0	0	0.28	0.53	0.37	0.25	1.99	0	0.34	0.23	0	0	0.22	0.14	0.27
5031426D15Rik	NR_027890	0.11	0.16	0.1	0.08	0.08	0	0	0.05	0.03	0.04	0.08	0.01	0.06	0.06	0.03	0.05	0.15	0.05	0	0	0.06	0.07	0.06	0.12	0.13	0.29	0.13	0.14	0.08	0.15	0.04	0.44	0.1	0	0.08	0.11	0.11	0.14
5031434C07Rik	NR_045986,NR_045987	0	0	0.49	0	0.25	0.1	0	0	0	0	0	0.08	0.13	0.26	0	0	0	0.1	0	0	0	0	0	0	0	0	0	0	0.05	0.05	0	0	0	0	0.04	0	0	0
5031434O11Rik	NR_033624	0	0	0	0.55	0	0	0	0.34	1.01	0.81	0.28	0.28	0.54	1	1.01	1.29	0	1.31	1.92	0.74	0.58	1.54	2.52	2.61	1.92	0.48	1.56	1.77	0.33	1.68	2.67	3.12	1.82	2.76	2.57	2.62	2.12	2.49
5031439G07Rik	NM_001033273	70.12	73.84	61.85	71.36	68	64.4	68.33	18.37	19.61	21.13	20.63	21.73	22.88	19.18	22.49	24.56	22.67	19.7	23.21	25.56	30.52	23.63	13.7	13.07	12.87	12.55	43.01	30.16	33.97	90.58	29.51	31.36	27.14	40.29	30.74	22.79	16.71	22.19
5033403H07Rik	NR_040413	0	0	0	0.47	1.52	0.6	0	7.02	2.93	8.33	10.42	3.36	5.99	2.58	5.77	10.27	5.34	11.24	3.07	8.38	11.99	8.05	0.94	1.37	2.38	0	1.63	1.41	4.59	1.16	0	3.05	0	0	0.23	1.49	1.19	0.61
5033404E19Rik	NR_033600	0	0	0	0	0	0	0	0	0	0	0	0	0	0	0	0	0	0	0	0	0	0	0	0	0	0	0	0	0	0	0	0	0	0	0	0	0	0
5033406O09Rik	NR_029464	1.89	2.73	1.96	2.3	2.48	1.86	1.54	2.37	2.63	2.64	3.21	2.88	3.02	1.95	3.1	2.23	3.36	3.73	3.19	2.66	1.45	4.26	0.87	0.28	0.79	0.53	0.67	0.4	0.71	0.67	0.32	0.32	0.29	0	0.39	0	0.13	1.16
5133400J02Rik	NR_110444	1.35	0.61	1.47	0	0.31	1.25	1.03	0	0	0	0	0	0	0	0	0	0	0	0	0	0	0	0	0	0	0	0	0	0	0	0	0	0	0	0	0	0	0
5330411J11Rik	NR_040510	0.14	0	0	0	0.16	0.26	0	0	0	0	0	0	0	0	0	0	0	0	0	0	0	0	0	0	0	0	0.06	0	0	0	0	0	0	0	0	0	0.14	0
5330413P13Rik	NR_029381	0.12	0.14	0.22	0.09	0	0.06	0	0.09	0.14	0.13	0	0.05	0.02	0.06	0.06	0.06	0	0.02	0.12	0.06	0.09	0	0	0	0	0	0	0	0	0	0	0	0	0	0	0	0	0
5330417C22Rik	NM_001033304	125.9	117.79	125.35	131.06	110.15	133.55	139.33	0.22	0.08	0.15	0.05	0.1	0.14	0.05	0.18	0.07	0.28	0.06	0.13	0	0	0.14	0.14	0.09	0.1	0.13	0.19	0.14	0.35	0.57	0.4	0.08	0.15	0	0.27	0.84	0.33	0.06
5330426P16Rik	NR_028300	0.13	0.14	0.58	0.38	0.44	0.12	0	1.36	0.85	0.84	1.05	0.93	1.23	1.12	1.27	1.06	0.53	0.82	0.95	0.38	0.39	0.65	6.22	6.02	5.04	3.01	5.34	6.65	7.63	6.94	3.81	4.31	2.98	5.73	5.3	4.2	6.8	7.95
5330434G04Rik	NR_015552	0	0	0	0	0	0	0	0	0	0	0	0	0	0	0	0	0	0	0	0	0	0	0	0	0	0	0	0	0	0	0	0	0	0	0	0	0	0
5330439B14Rik	NR_037679	0	0	0	0	0	0	0	0	0	0	0	0	0	0	0	0	0	0	0	0	0.26	0	0	0	0	0	0	0	0	0	0	0	0	0	0	0	0	0.16
5430401F13Rik	NM_001244628	0.47	1.05	0	0	0	0	0	0	0	0	0	0	0	0	0	0	0	0	0	0	0	0	0	0	0	0	0	0	0	0	0	0	0	0	0	0	0	0
5430402E10Rik	NM_027768	0	0	0	0	0	0	0	7.51	4.67	5.7	8.19	1.87	1.95	0.76	1.31	2.04	3.82	2.97	1.52	0.65	0.98	4.28	0	0	0.24	0	0.27	0.14	0.14	0.15	0	0	0	0	0	0	0	0
5430402O13Rik	NR_015581,NR_027892	3.22	4.22	4.39	7.75	4.05	5.21	4.11	2.23	1.95	1.46	2	2.5	1.97	1.36	2.3	3.23	2.24	2.23	2.47	1.86	3.73	2.48	3.94	5.07	2.56	1.57	2.46	3.39	2.25	1.45	1.92	2.26	3.79	9.97	4.08	2.1	3.56	3.85
5430403N17Rik	NR_046181	0	0	0	0	0.2	0	0	0	0	0	0	0	0	0	0	0	0	0	0	0	0	0	0.05	0	0.13	0	0.07	0	0.08	0	0.11	0	0.05	0	0	0.07	0.09	0
5430405H02Rik	NR_015591,NR_027914	1.79	2.48	3.32	2.16	1.82	2.27	4.35	3.36	2.65	2.91	4.89	3.72	2.86	3.81	2.99	2.1	4.68	2.92	3.64	4.62	3.55	2.45	2.44	1.72	1.55	2.55	2.53	2	2.8	1.84	2.69	1.08	2.71	0	1.46	4.67	2.4	2.28
5430416N02Rik	NR_034038	4	3.98	2.02	2.62	5.2	2.89	5.11	8.98	10.96	15.45	8.57	9.9	7.13	9.86	9.82	7.87	5.55	11.29	12.72	7.99	8.27	11.05	5.21	6.24	3.28	6.01	5.05	4.82	8.29	9.01	4.77	5.31	4.34	9.82	6.3	3.81	9.63	5.49
5430416O09Rik	NR_033355	1.35	0.55	0.83	0.84	1.12	1.54	0.21	0.05	0.25	0.18	0.12	0.08	0.16	0.2	0.15	0.09	0	0.03	0.09	0.27	0.25	0.11	0.03	0.04	0	0	0.09	0.02	0.02	0.07	0	0.07	0	0	0	0.04	0.05	0
5430419D17Rik	NM_175166	0	0	0.21	0.11	0	0	0	0	0	0	0	0	0.02	0	0	0	0	0	0	0	0	0	0	0	0	0	0	0	0	0	0	0	0	0	0	0	0	0
5430421F17Rik	NR_040352	0.1	0	0	0	0	0	0	0	0	0.11	0.07	0.08	0	0.07	0.18	0	0.41	0.14	0.03	0	0.46	0	0	0	0	0	0	0.08	0	0.04	0	0	0	0	0	0	0	0
5430421N21Rik	NM_001201323	0	0	0	0	0	0	0	0.12	0	0	0	0	0	0.04	0	0	0	0	0	0	0	0	0.1	0.09	0	0	0.05	0	0	0.06	0	0	0	0	0	0.1	0	0
5430425K12Rik	NR_103550	0	0	0	0	0	0	0	0	0	0	0	0.07	0.06	0.06	0	0.07	0	0	0.06	0	0	0	0.11	0	0	0	0	0.08	0.08	0.09	0	0	0.1	0	0	0	0	0
5430427M07Rik	NR_045858	0	0	0	0	0	0	0	0	0	0	0	0	0	0	0	0	0	0	0	0	0	0	0	0	0	0	0	0	0	0	0	0	0	0	0	0	0	0
5430427O19Rik	NM_001163539	0	0	0	0	0	0	0	0.16	0	0	0.09	0.09	0.03	0.04	0	0.08	0.24	0	0.02	0	0	0	0.44	0.44	0.34	0.11	0.6	0.49	0.48	0.93	0.21	0.07	0.38	0.87	0.42	0.14	0.28	0.28
5430428K19Rik	NR_045426	0	0	0	0	0	0	0	0	0	0	0	0	0	0	0	0.1	0	0.08	0	0	0	0	0	0	0	0	0	0	0	0.25	0	0	0	0	0	0	0	0
5430434I15Rik	NR_040541	0	0	0	0	0	0	0	0	0	0	0	0.15	0.11	0.06	0	0	0	0.06	0	0	0.59	0	0	0	0	0	0	0	0	0	0	0	0	0	0	0	0	0
5430435G22Rik	NM_145509	0.81	0.5	0.98	0.87	0.62	0.91	0.69	1.54	1.26	1.86	1.67	1.54	1.31	0.91	1.46	1.39	1.12	1.31	1.11	1.24	0.83	2.01	3.55	1.82	2.36	1.47	10.74	3.55	4.52	59.8	1.07	9.42	1.27	0.67	1.36	1.97	4.53	3.87
5430437J10Rik	NR_045274	0	0	0	0	0	0	0	0.1	0	0	0	0	0	0.07	0	0	0	0.06	0	0.21	0	0	0.18	0	0.15	0.14	0.17	0.27	0	0.47	0	0	0	0	0.08	0	0.2	0.2
5430440P10Rik	NR_045859	0	0	0	0	0	0	0	0.34	0.1	0.53	0.55	0.75	0.64	0.25	1.11	0.25	1.02	0.21	0.48	0	0	0	0.36	0.51	0.36	0.16	0	0.32	0.97	0.11	1.17	1.18	0.27	0	0.44	0.57	0.23	0.47
5530400C23Rik	NM_027784	0	0	0	0	0	0	0	0	0	0	0	0	0	0	0	0	0	0	0	0	0	0	0	0	0	0	0	0	0	0	0	0	0	0	0	0	0	0
5530401A14Rik	NR_038010	0	0	0	0	0	0	0	0.12	0	0	0	0	0	0.08	0.17	0	0	0	0	0.12	0	0	0	0	0	0	0	0	0	0	0	0	0	0	0	0	0	0
5530601H04Rik	NR_015467	0.24	0.13	0	0.04	0	0	0	0.3	0.19	0.26	0.71	0.09	0.26	0.14	0.19	0.23	0	0.35	0.39	0.12	0.27	0.3	0.63	0.47	0.26	0.12	0.34	0.63	0.47	0.56	0.64	0.79	0.42	0.89	0.58	0.05	0.93	0.51
5730403I07Rik	NR_040378	5.77	6.11	6.26	6.8	5.33	7.07	5.62	0	0	0	0.08	0	0	0	0.05	0	0	0.03	0	0	0	0	0.1	0.16	0	0	0.33	0.48	0.5	0.1	0	0.14	0.31	0	0.82	0.18	0.11	0.22
5730405O15Rik	NR_038158	0.29	0.65	0.26	0	0	0	0	2.39	2.01	3.13	1.28	1.31	1.25	1.36	0.78	2.69	0	1.59	3.07	1.71	2.22	2.66	3.12	2.5	1.48	0	2.04	2.72	1.14	1.29	1.37	1.73	4.53	0	1.46	0.9	4.67	3.02
5730408K05Rik	NR_027866	0	0	1.63	1.31	3.22	0	0	8.53	7.77	3.87	2.64	2.66	4.26	4.2	2.42	5.96	11.22	7.61	4.56	1.82	4.22	5.69	12.33	12.94	5.37	14.07	10.43	9.19	8.5	7.72	17.12	12.69	16.01	32.3	12.83	13.85	10.58	6.74
5730409E04Rik	NM_001013755,NM_001145950	3.46	2.31	3	3.34	3.61	2.97	2.41	8.9	8.89	9.54	10.81	10.7	11.01	8.96	10.83	9.17	8.19	8.86	10.63	13.01	11.12	11.46	14.12	13.66	14.66	20.7	15.46	14.02	17.29	13.63	21.78	17.01	16.36	10.64	14.76	23.7	22.86	17.06
5730412P04Rik	NR_045424,NR_045425	0.38	0.39	0.63	0.26	0.22	1.29	0	0.16	0.3	0	1.04	0.26	0.15	0.06	0.47	0.24	0	0.51	0.9	0.35	0.54	0	0.2	0.25	0.51	0.12	0.3	0.08	0.34	0.09	0.23	0	0	0	0.14	0	0	0.33
5730416F02Rik	NR_033596	0	0	0	0	0	0	0	0	0	0	0	0	0	0	0	0	0	0	0	0	0	0	0.19	0	0	0.21	0	0	0	0	0	0	0	0	0	0	0	0
5730420D15Rik	NR_045338,NR_045339	0	0	0	0	0	0	0	0.1	0.08	0.23	0.16	0	0	0	0.1	0.07	0	0.12	0	0.42	0	0.43	0	0	0	0	0	0	0	0	0	0	0	0	0	0	0	0
5730422E09Rik	NR_015478	0.82	0.61	0.12	0.1	0.16	0.38	0	0.25	0.16	0.59	0	0	0.28	0.14	0.37	0.19	0	0.16	0.04	0.54	0	0	0.24	0	0.3	0.44	0.06	0	0.24	0.12	0.32	0.16	0.29	0	0.05	0.53	0.39	0
5730435O14Rik	NR_045341	0	0	0	0	0	0	0	0	0	0	0	0	0	0	0	0.31	0	0	0	0	0	0	0.13	0	0.33	0	0	0.39	0	0	0	0	0	0	0	0	0	0
5730455P16Rik	NM_027472	3.5	2.24	2.95	2.09	2.22	2.54	2.6	1.26	1.12	1.11	1.23	1.15	1.16	0.83	1.14	1.22	1.01	1.4	1.74	1.24	0.97	1.14	2.72	1.83	2.48	0.45	2.08	1.92	2.34	2.46	0.98	1	2.45	2.55	1.31	1.07	4.12	3.31
5730457N03Rik	NR_038163	0.08	0.17	0.21	0	0	0	0.29	0.64	0.21	0.59	0.23	0.38	0.47	0.13	0.24	0.32	0	0.36	0.4	0.15	0.95	0.08	0	0	0	0	0	0	0	0	0	0	0	0	0	0	0	0
5730460C07Rik	NR_045801	0	0	0	0	0	0	0	0	0	0	0	0	0	0	0	0	0	0	0	0	0	0	0	0	0	0	0	0	0	0	0	0	0	0	0	0	0	0
5730480H06Rik	NR_045500	0.54	0	0.24	0.5	0.15	0.62	0.51	0.62	0.42	0.15	0.6	0.62	0.47	0.36	0.36	0.69	1.12	0.78	0.48	0.93	0.62	0.14	1.93	1.02	0.49	0.18	0.89	0.8	1.06	1.26	0.16	0.81	1.82	0	1.11	0	2.08	1.29
5730488B01Rik	NR_073462	0.39	0.11	0.36	0.58	0.23	0.36	0	0	0	0	0	0	0	0	0	0	0	0	0	0	0	0	0	0	0	0	0	0	0	0	0	0	0	0	0	0	0	0.09
5730507C01Rik	NM_001033157,NM_001201330	0.64	0.72	1.42	0.34	0.42	0.17	0.7	0.13	0.32	0.2	0.48	0.14	0.19	0.09	0.21	0.09	0	0.13	0.15	0	0	0.09	0.32	0.25	0.13	0.06	0.27	0.2	0.16	0.25	0.55	0.11	0.35	1.37	0.3	0.14	0.09	0.26
5730508B09Rik	NM_027482	19.91	19.26	19.66	19.43	15.33	20.87	14.54	2.37	1.49	2.87	2.07	1.73	2.26	1.87	1.92	2.68	1.22	2.43	2.32	2.31	1.8	2.54	9.49	8.67	8.24	3.54	12.78	8.49	12.48	24.24	5.06	7.93	6.27	5.47	7.71	6.99	10.18	8.83
5730522E02Rik	NR_027973	0	0	0	0	0	0.14	0	0	0	0	0	0	0	0	0	0	0	0	0.05	0	0	0	0.05	0.05	0.11	0	0	0	0.2	0	0	0	0	0	0	0	0	0
5730559C18Rik	NM_028872	20.46	22.36	21.73	26.51	20.03	22.39	23.3	4.93	4.6	4.78	5.72	4.02	5.34	3.96	5.28	4.64	4.02	3.7	3.86	4.9	7.88	7.04	52.94	47.23	50.05	35.86	50.88	59.93	65.88	38.13	48.96	52.51	49.27	51.28	40.96	57.42	50.67	57.13
5830411N06Rik	NM_001128145,NM_001128146,NM_175533	0	0.09	0	0	0	0.07	0	0	0	0.08	0	0	0.04	0	0	0	0	0	0.02	0	0.12	0	0.18	0.03	0.05	0.05	0.03	0.03	0	0.03	0.09	0.09	0	0	0	0.18	0.08	0
5830415F09Rik	NM_029086	30.81	34.82	32.08	30.8	36.68	30.44	34.63	7.82	5.54	8.56	7.54	6.52	6.5	6.1	6.07	7.3	5.02	6.6	7.1	9.09	7.43	7.25	5.05	3.9	6.07	4.84	5.07	6.64	7.04	5.56	4.68	4	4.26	5.64	4.36	5.56	3.35	5.93
5830416I19Rik	NR_045384	0	0	0	0	0	0	0	0	0	0	0	0	0.08	0	0	0	0	0.57	0.36	0.08	0	0	0.03	0	0.06	0	0.07	0.04	0.6	0.85	0	0	0.65	0	1.05	0.07	0	0.25
5830416P10Rik	NR_028427	0	0	0	0	0	0	0	0.08	0.07	0.09	0.34	0.19	0.13	0.1	0.07	0.1	0.17	0.05	0.12	0.08	0	0.08	0.64	0.67	0.51	1.8	0.61	0.76	0.53	0.35	1.68	0.9	1.01	0.62	0.61	1.95	1.41	0.95
5830417I10Rik	NR_028359	24.52	24.78	23.47	20.89	23.15	23.58	21.94	4.32	3.2	3.51	4.86	3.72	4.5	3.23	3.98	4.69	5.17	4.8	6.39	6.57	6.53	7.78	4.22	3.61	2.88	2.52	3.85	4.13	4.89	4.72	3.42	4.55	3.56	3.98	2.97	4.59	5.17	6.26
5830418P13Rik	NR_040466	0.42	0	0	0.23	0.48	0	0	0	0.04	0	0	0	0	0	0	0	0	0	0	0	0	0	0	0	0	0	0	0	0	0.09	0	0	0	1.57	0	0.08	0.1	0
5830428M24Rik	NR_038060,NR_038061	0	0	0	0	0	0	0	4.31	6.42	3.67	5.88	5.37	3.42	3.78	5.08	3.89	4.01	7.39	4.83	4.27	5.2	4.94	4.52	3.65	3.18	1.1	3.19	2.07	6.54	2.49	3.45	3.47	3.01	0	1.83	1.7	3.7	3.68
5830432E09Rik	NR_015548	0.16	0	0	0	0	0.15	0	0.29	0.19	0	0	0.36	0.09	0.27	0.07	0.16	0	0.05	0.05	0.31	0	0.32	0	0.05	0.23	0	0.13	0.2	0.21	1.35	0	1.14	0.09	0	0.06	0	0	0
5830444B04Rik	NR_102283,NR_102284,NR_102287	0.83	0.92	0.4	1.13	0.1	1.93	0.32	1.17	1.96	1.82	1.32	1.88	2.05	0.84	2.28	2.04	0.68	1.66	1.49	1.39	2.54	1.94	1.22	0.7	1.74	0.22	1.03	1	0.62	1.55	1.35	1.41	0.85	1.94	1.19	2.43	0.95	2.92
5830454E08Rik	NR_073359	18.21	18.83	12.98	11.88	18.31	14.58	17.78	3.94	3.18	3.5	1.59	3.38	5.14	4.08	2.42	3.71	1.49	3.23	3.22	4.62	2.76	2.95	9.33	13.97	11.31	14.33	13.01	13.12	14.71	4.66	14.92	13.69	10.46	23.78	14.25	12.54	21.71	12.6
5830473C10Rik	NM_001252661	0	0.11	0.09	0.3	0	0.09	0.78	0.05	0	0	0	0	0	0	0	0	0	0	0	0	0	0	0.09	0.03	0.15	0.07	0	0.04	0.27	0.05	0	0	0.06	0	0.07	0	0	0.1
5930403L14Rik	NR_045643	0.15	0.13	0.03	0.06	0.13	0.07	0	5.95	4.84	5.63	6.45	6.1	6.58	5.19	7.27	5.62	5.77	5.18	6.71	10.19	6.5	8.81	0.62	0.58	0.73	0.53	0.95	0.7	1.16	1.19	0.78	1.02	0.69	0.58	0.53	1.03	1.05	1.22
5930412G12Rik	NR_015517	0	0.11	0.34	0.14	0	0.09	0	0.52	0.3	0.62	0.28	0.83	0.55	0.41	0.51	0.23	0	0.19	0.49	0.37	0	0.1	0.5	0.39	0.55	0.37	0.23	0.28	0.29	0.64	1.01	0.23	0.51	2.12	0.37	0.59	0.82	0.09
5930430L01Rik	NR_102383,NR_102384	0	0.06	0.4	0.23	0.14	0.05	0.48	0.39	0.49	0.61	0.47	0.43	0.84	0.67	0.65	0.76	0.26	0.73	0.59	0.38	0.57	0.89	0.93	0.79	1.21	0.16	1	0.85	1.23	0.71	0.59	1.05	1.32	2.34	0.74	0.83	1.7	1.82
5930438M14Rik	NR_046158	0.09	0.1	0	0	0	0	0	0	0	0	0	0	0.03	0	0	0	0	0	0	0	0	0.09	0.03	0	0	0.06	0.04	0.04	0.16	0	0	0	0	0	0	0	0.36	0.09
6030407O03Rik	NR_045311	0.26	0	0	0	0	0	0	0	0.05	0	0	0	0.04	0	0.06	0	0	0	0	0	0	0	0	0.04	0	0	0.16	0.16	0.06	0	0	0	0.07	0	0.19	0	0	0.12
6030408B16Rik	NR_033803	7.5	4.61	5.85	6.78	8.61	6.89	8.95	1.57	2.47	3.19	2.01	1.75	1.4	1.42	1.43	1.9	0.97	1.4	1.1	0.92	1.8	1.43	1.75	0.64	1.45	1.46	0.34	0.35	0.87	1.21	0.56	1.41	0.44	0.88	0.3	0.92	2.04	2.13
6030419C18Rik	NM_176921	3.64	3.25	3.88	3.73	2.33	2.46	4.09	3.47	2.85	2.8	2.23	2.13	2.31	2.52	2.42	2.55	2.67	2.4	2.53	2.74	3.12	1.53	2.67	1.84	2.5	1.96	3.18	1.73	2.07	2.54	3.45	2.58	2.61	2.4	2.2	4.86	6.12	4.82
6030440G07Rik	NR_036598	0	0	0	0	0	0	0	0	0	0	0.17	0	0	0	0	0	0	0	0	0	0	0	0	0.08	0	0	0.09	0	0.1	0	0	0	0.61	0	0.41	0	0	0.65
6030443J06Rik	NR_102315	0.92	0.46	1.39	1.1	0.47	0.91	1.17	0.05	0.02	0	0	0.08	0.01	0.02	0.12	0.02	0	0.06	0.1	0.05	0.16	0	0.03	0.02	0	0	0.06	0.04	0.11	0.14	0.12	0	0.06	0	0.09	0	0.2	0.1
6030458C11Rik	NM_001166360,NM_029998	5.96	5.35	5.25	3.6	4.22	4.55	3.19	4.68	3.46	3.79	6.75	4.33	4.35	3.27	4.02	4.42	4.17	5.21	6.34	4.49	3.42	4.75	8.63	7.14	7.35	3.85	6.54	6.5	7.79	9.47	6.4	6.46	6.86	5.01	5.82	5.07	10.57	9.55
6030466F02Rik	NR_040702	0	0	0	0	0	0	0	0	0	0	0	0	0	0	0	0	0	0	0	0	0	0	0	0	0	0.22	0.14	0	0.07	0	0.2	0	0	0	0	0.39	0	0
6030468B19Rik	NM_029964	0	0	0	0	0	0	0	0	0	0	0	0.09	0.13	0	0.21	0	0	0	0	0	0	0	0	0	0	0	0	0	0	0.31	0.27	0	0	0	0	0	0	0
6030469F06Rik	NR_102715	0	0	0	0	0	0.56	0	0	0	0	0	0	0	0	0	0	0	0	0	0	0	0	0	0	0	0	0	0	0	0	0	0	0	0	0	0	0	0
6030498E09Rik	NM_183126	0.21	0	0	0.3	0.24	0.19	0	0	0	0	0	0.08	0	0	0	0	0	0	0	0	0	0	0.12	0	0	0	0	0	0	0.09	0	0	0	0	0	0	0	0
6230400D17Rik	NR_029446	0.23	0.25	0.21	0.17	0	0	0	0.21	0.53	0.74	1.01	0.09	0.39	0.3	0.2	0.7	0	0.46	0.73	0.22	0.35	0	0.86	1.02	0.5	0.15	0.75	1.16	1	0.61	0.54	0.82	0.86	0	0.65	0.88	0.87	1.08
6330403A02Rik	NM_001081227	0.23	0.41	0.09	0.27	0.3	0.49	0	0.6	0.64	0.69	1.07	0.69	0.69	0.58	0.68	0.77	0.97	0.49	0.53	0.91	0.97	0.68	1.79	1.58	2.64	2.23	4.23	1.58	1.6	0.73	5.71	2.93	3.68	3.25	2.42	2.97	7.52	5.91
6330403K07Rik	NM_134022	0.15	0.17	0.27	0.11	0	0	1.12	7.54	7	9.92	9.52	5.89	6.24	6.77	7.63	5.83	3.05	4.49	4.95	10.87	6.55	9.6	4.09	3.9	4.29	6.44	3.22	1.94	1.74	1.52	6.66	3.01	6.13	0	6.04	3.79	4.54	5.06
6330407A03Rik	NR_028126	0	0	0	0	0	0	0	0.06	0	0	0	0.1	0.07	0.08	0	0.09	0	0	0	0	0	0	0	0.04	0	0	0.05	0	0	0.06	0	0	0	0	0.05	0	0	0
6330408A02Rik	NM_177312	2.53	2.78	2.6	1.83	2.37	3.48	3.56	1.39	1.41	1.16	1.74	1.45	1.46	0.92	1.32	1.35	1.11	1.4	2.14	1.25	1.39	2.37	2.62	2.01	1.8	1.31	2.03	1.53	1.66	2.33	2.22	1.93	1.92	2	1.73	1.36	3.82	2.56
6330409D20Rik	NM_027529	0	0	0.4	0	0	0	0	0	0	0	0	0	0	0.07	0.1	0.15	0.91	0	0	0	0	0	0.06	0	0	0	0	0.19	0	0.3	0	0	0	0	0	0	0.21	0
6330410L21Rik	NR_040589	0	0.26	0.11	0.1	0.13	0.11	0	0	0	0	0	0	0	0	0	0	0	0	0	0	0	0	0.02	0	0	0	0.02	0	0.08	0	0.14	0	0.09	0	0.04	0.09	0.06	0
6330415B21Rik	NR_045141	0	0	0	0	0	0	0	0	0	0	0	0	0	0	0	0	0	0	0	0	0	0	0	0	0	0	0	0	0	0	0	0	0	0	0	0	0	0
6330415G19Rik	NR_126484,NR_126485	0.14	0.32	0.52	0.22	0.68	0.84	3.33	1.24	1.86	1.77	1.58	2	2.07	1.49	1.76	2.09	1.26	1.03	2.09	0.58	0.7	1.52	2.93	3.6	4.19	1.51	3.16	3.87	3.72	2.19	3.52	3.21	2.97	2.15	2.6	2.92	3.11	3.38
6330416G13Rik	NM_144905	3.67	4.07	4.39	3.32	4.35	4.21	3.27	20	20.49	23.36	20.7	21.52	22.99	20.98	22.3	21.51	22.38	21.69	23.26	25.4	23.38	24.09	10.83	8.89	9.99	9.37	16.82	12.79	15.23	31.75	11.31	11.82	6.97	8.72	6.08	10.56	5.66	10.39
6330418K02Rik	NR_045821	3.13	5.17	4.14	3.38	1.45	4.6	5.49	6.83	8.7	5.4	7.76	4.78	6.76	7.34	7.75	8.25	4.42	9.67	7.72	6.22	5.58	8.71	2.29	2.87	0.69	3.01	2.35	1.05	2.06	2.18	0.7	1.29	2.39	0	1.35	0.87	4.26	2.11
6330419J24Rik	NR_028086	13.67	17.85	13.93	15.57	11.81	12.87	14.24	4.74	4.81	5.74	4.96	5.2	5.57	4.77	5.88	5.41	4.86	3.83	4.72	6.4	6.39	4.68	4.78	6.26	5.01	4.22	6.21	6.96	10.06	3.28	7.93	6.35	5.11	4.93	5.18	6.99	6.04	9.18
6330549D23Rik	NR_003619	0.09	0.1	0.16	0.13	0	0.16	0	0.48	0.2	0.29	0.07	0.19	0.27	0.14	0.5	0.24	0	0.26	0.43	0.25	0.13	0.27	0.57	0.66	0.68	0.17	0.44	0.33	0.38	0.41	0.1	0	0.28	0.63	0.48	0.4	0.68	0.49
6430411K18Rik	NR_002848	0	0.41	0	0	0	0	0	0.17	0	0	0	0	0.05	0	0	0	0	0.11	0	0	0	0.19	0.17	0.11	0	0	0.15	0	0	0.16	0	0	0	0	0	0.29	0	0.35
6430503K07Rik	NR_108091	0	0	0	0	0	0	0	0	0	0	0	0	0	0	0	0	0	0.15	0	0	0	0	0	0	0	0	0	0	0	0	0	0	0	0	0	0	0	0
6430531B16Rik	NM_001033465	153.35	178.95	192.66	156.88	191.44	175.77	185.57	0.58	1.72	0.46	1.1	0.64	0.79	0.92	1.8	0.51	0	1.04	0.75	0.42	1.94	0.65	0.12	0.22	0.15	0	0.44	0.36	0.93	0.85	0.75	1.01	0.68	0	1.06	0.33	0	0
6430548M08Rik	NM_001163760,NM_001163761,NM_001163762,NM_172286	16.74	14.44	13.61	15.9	13.76	14.79	14.2	11.32	11.11	13.68	13.6	14.09	13.3	11.57	15.57	13.49	13.32	10.59	13.46	16.84	16.32	16.36	7.65	11.65	11.15	8.28	10.6	8.79	10.72	12.15	14.74	11.95	11.51	15.74	11.85	10.73	10.72	15.48
6430550D23Rik	NM_001145351,NM_001145352	3.09	3.94	3.25	3.11	2.98	5.2	5.66	0.69	0.51	0.16	0.33	0.54	0.3	0.99	1.1	0.73	0	0.69	0.63	0.97	1.14	0.25	0.78	0.87	0.36	0.29	0.55	1.01	0.87	0.2	0.18	0.18	1.37	0	0.31	1.16	1.58	0.71
6430562O15Rik	NR_015515	0.27	0	0.25	0.2	0.32	0	0	0.19	0.21	0.15	0.51	0.21	0.49	0.09	0.38	0.38	0.56	0.32	0.4	0.27	0.22	0.14	0.25	0.24	0.4	0	0.06	0	0.36	0.68	0.17	0.5	0.6	0	0.3	0	0.28	1.22
6430571L13Rik	NM_175486	0.18	0.3	0.97	0.39	0.3	0.33	0.34	0.29	0.17	0.19	0.07	0.1	0.18	0.09	0.2	0.09	0	0.1	0.09	0.09	0.14	0.18	1.66	0.94	1.75	1.11	1.13	1.28	1.55	0.56	0.74	0.75	1.39	0	1.15	1.74	0.95	1.19
6430573F11Rik	NM_176952	0.25	0.29	0.46	0.19	0.88	0	1.46	2.47	2.28	3.6	4.83	1.84	2.66	2.44	2.98	2.63	1.58	2.48	2.88	3.88	3.51	2.98	3.13	3.76	2.5	2.5	2.21	3.36	3.46	1.25	2.88	1.84	2.82	0.95	3.16	3.08	3.56	2.19
6430584L05Rik	NR_046179	0	0	0	0	0	0.07	0	0	0.03	0.08	0	0	0	0	0.03	0.02	0	0.04	0	0	0.11	0	0.02	0	0	0	0	0	0	0.06	0	0	0	0	0	0	0	0
6430706D22Rik	NR_040291	1.7	1.8	1.64	1.85	3.77	2.41	0.48	2.09	2.13	1.66	3.33	1.59	2.56	1.96	2.39	3.05	4.18	3.02	3.26	3.18	2.23	2.92	2.76	2.77	2.28	1.13	2.17	2.09	2.36	2.57	1.76	1.71	1.62	1.08	1.76	2.21	1.33	2.43
6430710C18Rik	NR_102348,NR_102349	0.25	1.95	1.35	0.92	2.01	2.06	1.89	0	0	0	0	0	0	0	0	0	0	0	0	0	0	0	0	0	0	0	0	0	0	0	0	0	0	0	0	0	0	0
6530402F18Rik	NR_029460	0.31	0.46	0.28	0.12	0.77	0.33	0.2	0.13	0.52	0.35	0.19	0.51	0.41	0.45	0.36	0.6	0.64	0.31	0.3	0.79	0.71	1.05	0.56	0.32	0.45	0.58	0.77	0.26	0.67	1.31	0.61	0.51	0.74	0	0.33	0.89	2.5	2.29
6530411M01Rik	NR_027881	0	0.22	0.18	0.29	0	0	0	0	0	0	0	0	0	0	0	0	0	0	0	0	0	0	0	0	0	0	0	0	0	0	0	0	0	0	0	0	0	0
6720468P15Rik	NR_040306,NR_040307	2.6	2.72	2.75	2.52	3.09	4.11	2.73	0	0.07	0	0	0.07	0	0	0.08	0	0	0	0	0	0	0	0.05	0	0	0	0	0	0	0.48	0	0.43	0	0	0.19	0	0	0
6720483E21Rik	NR_040492	0	0	0.4	0	0	0	0	0	0	0	0	0	0	0	0	0	0	0	0	0	0	0	0.13	0.23	0.32	0	0	0.09	0.39	0	0	0	0.24	0	0.24	0.17	0	0.21
6720489N17Rik	NM_173381	0	0.1	0	0.13	0.2	0.08	0	0.04	0	0	0	0.03	0.17	0.03	0.04	0.03	0.71	0	0.06	0.08	0	0	0.25	0.09	0.25	0.17	0	0.29	0.15	0.38	0.1	0.1	0.42	0	0.18	0	1	0.82
6820408C15Rik	NM_001289738,NM_177656,NR_110367,NR_110368	143.27	163.37	145.28	142.14	189.08	171.21	168.49	3.33	5.3	5.44	2.89	3.87	4.1	3.83	4.49	4.5	1.15	3.09	3.32	5.61	5.11	6.92	1.24	0.48	0.53	0.66	0.3	0.41	0.79	0.7	0.83	0.17	0.75	0	0.35	0.76	0.4	0.28
6820431F20Rik	NR_030708	15.73	13.5	11.88	11.67	8.55	10.26	9.33	5.9	3.92	3.24	4.89	3.62	4.72	3.95	5.13	3.91	2.89	6.03	5.55	3.83	6.27	7.63	12.44	7.53	6.94	2.82	9.36	9.96	9.05	12.32	4.97	4.97	9.17	5.9	7.58	4.16	20.63	16.25
7420426K07Rik	NM_001033983	0	0	0	0	0	0	0	0	0	0	0	0	0	0	0	0	0	0	0	0	0	0	0	0	0	0	0	0	0	0	0	0	0	0	0	0	0	0
7420461P10Rik	NM_001177581	0.36	0.97	0	0.79	0	1	0	0	0	0	0	0	0	0	0	0	0	0	0.12	0	0	0	0	0	0	0	0	0	0	0	0	0	0	0	0	0	0	0
7420700N18Rik	NR_046272	0	0	0	0	0	0.24	0	0	0	0	0	0	0	0	0	0	0	0	0	0	0	0	0	0	0	0	0	0	0	0	0	0	0	0	0	0	0	0
7420701I03Rik	NR_045860	0	0	0	0	0	0	0	0	0	0	0	0	0	0	0	0	0	0	0	0	0	0	0	0	0	0	0	0	0	0	0	0	0	0	0	0	0	0
7530416G11Rik	NM_001256072	0.63	0	0	0	0	0	0	0	0	0	0	0	0	0	0	0	0	0	0	0	0	0	0	0	0	0	0	0	0	0	0	0	0	0	0	0	0	0
7630403G23Rik	NR_040744	0	0	0	0	0	0	0	0	0	0	0	0	0	0	0	0	0	0	0	0	0	0	0	0	0	0	0	0	0	0	0	0	0	0	0	0	0	0
8030411F24Rik	NM_030135	10.3	5.77	8.52	10.02	9.34	6.55	7.18	4.3	5.77	3.56	4.87	4.6	2.68	3.31	2.96	2.28	0	4.52	4.37	0.94	0	3.41	0	0	0	0	0	0	0	0	0	0	0	0	0	0	0	0
8030423F21Rik	NR_045738	0	0	0	0	0	0	0	0.04	0.06	0	0	0.09	0	0.03	0.07	0.08	0	0.02	0.03	0	0	0	0.14	0.22	0.23	0.05	0.07	0.03	0.24	0	0.09	0.1	0	0	0.11	0	0	0.38
8030423J24Rik	NM_029873	0	0	0	0	0	0	0	0	0	0	0	0	0	0	0	0	0	0	0	0	0	0	0	0	0	0	0	0	0	0	0	0	0	0	0	0	0	0
8030442B05Rik	NR_040615	0	0	0	0	0	0	0	0	0	0	0	0	0	0	0	0	0	0	0	0	0	0	0	0	0	0	0	0	0	0	0	0	0	0	0	0	0	0
8030443G20Rik	NR_040664	0	0	0	0	0	0.26	0	0	0	0	0	0	0	0	0	0	0	0	0.18	0	0	0	0	0	0	0	0	0	0	0	0	0	0	0	0	0	0	0
8030462N17Rik	NM_178670	8.02	6.9	7.33	4.69	5.75	7.11	4.48	0.85	0.43	1.07	1.02	0.52	0.88	0.35	0.53	0.63	0	0.64	1.48	1.41	1	0.99	0.99	0.83	0.86	0.13	1.18	1.05	1.54	1.69	0.31	0.79	0.95	1.47	0.56	1.07	3.36	2.69
8430408G22Rik	NM_001166580,NM_145980	0.18	0.82	0.83	0.54	0.63	1.51	2.09	1.01	6.12	4.96	3.66	4.65	4.98	4.54	5.1	4.34	3.79	1.49	4.54	8.28	2.25	3.35	2.99	3.08	6.93	4.4	1.14	2.42	2.09	11.14	4.79	4.38	3.07	2.72	2.83	13.54	14.03	8.01
8430419L09Rik	NM_028982	25.67	24	26.52	23.82	24.27	26.71	26.26	10.56	10.64	11.62	15.4	11.12	12.62	11.75	11.63	13.47	9.38	11.77	12.94	15.17	15.78	11.9	32.46	31.92	33.65	28.79	40.7	39.63	51.37	27.22	38.49	39.48	32.23	31.89	31.51	53.74	51.05	41.34
8430422H06Rik	NR_045373	0	0	0	0	0	0	0	0	0	0	0	0	0	0	0	0	0	0	0	0	0	0	0	0	0	0	0	0	0	0	0	0	0	0	0	0	0	0
8430423G03Rik	NR_040686	0	0	0	0	0	0	0	0	0	0	0	0	0	0	0	0	0	0	0	0	0	0	0	0	0	0	0	0	0.19	0	0	0	0	0	0	0	0	0.41
8430426J06Rik	NR_077229,NR_077230,NR_077231	7.55	8.84	9.16	7.76	6.59	9.13	6.03	0	0	0	0.52	0.36	0.27	0	0.32	0.11	1.31	0.37	0.23	0	0.49	0	1.94	1.86	1.15	0.61	1.18	0.96	1.53	0.99	1.88	0.76	2.21	0	1.27	0.73	1.2	2.69
8430429K09Rik	NR_028317,NR_045275,NR_045276	7.36	6.1	7.45	6.42	5.23	5.12	3.19	1.27	0.87	1.67	1.88	1.05	1.18	1.02	0.87	2.15	1.16	1.33	1.61	1.65	1.42	1.67	3.12	3.13	3.2	1.1	3.19	2.18	3.3	1.69	1.99	3.71	3.33	1.88	3.13	1.94	7.03	3.77
8430431K14Rik	NR_002849	0	0	0	0	0	0	0	0	0.03	0.09	0	0.03	0.02	0	0.07	0.05	0	0.05	0	0	0.12	0	0	0.03	0	0	0	0	0	0	0	0	0	0	0	0	0.08	0
8430436N08Rik	NR_040645	0	0.26	0	0	0	0	0	0	0	0	0	0	0	0	0	0	0	0	0	0	0	0	0	0	0	0	0	0	0	0	0	0	0	0	0	0	0	0
8430437L04Rik	NR_040503	0	0	0	0	0	0	0	0	0	0	0	0	0	0	0	0	0	0	0	0	0	0	0	0	0	0	0	0	0	0	0	0	0	0	0	0	0	0
9030025P20Rik	NM_001123370	2.74	4.28	3.04	1.56	1.53	1.8	3.79	8.43	7.19	9.78	10.81	5.57	5.61	4.65	5.65	6.86	7.03	7.17	6.85	10.8	9.88	10.91	14.7	8.92	12.86	8.77	8.04	9.62	11.35	8.66	4.02	7.88	7.06	8.39	7.11	7.42	11.86	11.42
9030204H09Rik	NR_040618	0	0	0.38	0	0	0	0	0	0	0	0	0.16	0	0	0	0	0	0	0	0	0	0	0	0	0	0	0	0	0	0	0	0	0	0	0	0	0	0
9030404E10Rik	NR_045878	0	0	0.55	0.3	0.69	0.18	0.77	0	0	0	0	0	0	0.2	0	0	0	0	0.06	0	0	0	0	0	0	0	0	0	0	0	0	0	0	0	0	0	0	0
9030612E09Rik	NR_102361	0.87	0.56	0.34	0	0.14	0.11	0	0.23	0.1	0	0.09	0.05	0.07	0.08	0	0.3	0	0.07	0	0	0	0	0.11	0	0	0.24	0.15	0	0.05	0.06	0.15	0	0.07	0	0.04	0.1	0	0
9030617O03Rik	NM_145448	0.97	2.02	1.26	1.49	1.27	1.02	2.11	3.04	2.87	3.92	2.48	2.78	3.19	1.7	2.41	2.48	2.3	2.48	2.69	3.4	3.4	2.6	10.78	3.34	8.12	9.13	5.39	5.14	4.42	10.08	4.95	4.84	3.94	2.07	2.54	7.48	6.05	6.77
9030619P08Rik	NR_108041	0	0	0	0	0	0	0	0	0	0	0	0	0	0	0	0	0	0	0	0	0	0	0.53	0	0	0.19	0.38	1.03	2.25	0.4	0	1.08	0.49	0	0.54	0	0.29	0
9030624G23Rik	NM_001256489	1.51	0.9	1.09	1.72	1.15	1.11	1.15	0.93	0.67	0.33	1.05	0.46	0.82	0.64	0.73	0.59	0.42	0.7	0.95	0.49	2.47	0.61	0.62	0.38	0.37	0.73	0.41	0.6	0.84	0.68	0.84	0.36	0.11	0	0.54	0.39	1.36	0.58
9030624J02Rik	NM_027815	32.58	31.56	29.38	26.08	30.46	32.04	37.74	19.5	17.5	19.65	22.36	18.19	22.44	17.93	22.22	20.83	14.46	20.45	22.26	22.92	26.13	23.57	17.6	15.29	15.22	14.91	18.31	14.02	16.69	30.88	15.56	20.18	14.94	15.38	12.84	19.78	16.93	18.66
9030625G05Rik	NR_110446	0.71	0	0.64	1.23	0.27	1.09	0.91	8.41	8.56	6.18	6.87	6.76	7.67	6.45	5.88	8.43	6.89	11.66	11.71	10.32	6.93	8.01	0.14	0.08	0	0	0.1	0	0.21	0	0	0	0.26	0	0	0.19	0	0
9130008F23Rik	NM_027834	0.11	0.12	0	0.24	0	0	0	0.78	0.83	0.81	0.79	0.73	0.8	0.71	1.01	0.47	0.44	0.62	1.37	0.42	1.46	0.43	3.2	3.86	3.48	2.22	4.07	2.8	4.37	3.37	2.91	2.55	3.1	5.55	3.74	3.9	2.16	4.57
9130011E15Rik	NM_198296	9.77	9.69	12.03	7.77	8.27	10.6	6.52	4.49	5.13	5.41	6.6	4.81	5.48	5.48	5.33	5.24	6.45	5.64	6.82	5.8	7.02	7.5	8.67	8.3	9.33	6.93	9.11	9.39	11.28	9.15	10.82	9.54	8.75	4.07	5.97	11	12.2	8.77
9130015A21Rik	NR_045050,NR_045051	0.27	0	0	0	0	0	0	0	0	0	0	0	0	0	0	0	0	0	0	0	0	0	0.08	0.09	0	0	0	0	0	0.48	0	0	0.29	0	0.1	0	0	0
9130015L21Rik	NR_040499	0	0	0	0	0	0	0	0	0	0	0	0	0	0	0	0	0	0	0	0	0	0	0	0	0	0	0	0	0	0	0	0	0	0	0	0	0	0
9130019O22Rik	NM_030226	0.3	0.27	0.41	0.15	0.58	0.3	0.22	1.37	1.48	2.14	2.04	2.07	2.33	1.54	1.34	2.69	1.03	1.47	1.76	1.88	2.45	1.53	1.28	0.95	1.31	0.94	1.56	0.99	1.84	1.51	1.38	1.83	1.13	0	1.22	0.89	0.6	0.88
9130019P16Rik	NR_033635	0.88	0.61	0.71	0.36	0.11	0.41	1.13	0.27	0.25	0.11	0.24	0.21	0.3	0.36	0.29	0.25	0.2	0.23	0.33	0.24	0.23	0.25	0.06	0.05	0.23	0	0.13	0.11	0.02	0.09	0	0.06	0.03	0	0.02	0.04	0.15	0.42
9130023H24Rik	NM_177001	7.76	6.04	6.9	9.05	6.75	7	6.48	2.41	2.56	2.07	3.71	2.48	3	2.05	3.09	2.46	3.36	3.22	3.42	2.91	2.72	3.15	3.31	2.25	2.11	1.45	2.51	2.45	2.93	2.42	1.6	3.33	2.98	1.86	2.08	2.41	2.85	3.79
9130024F11Rik	NR_024325,NR_024326	0	0.13	0.11	0.09	0.07	0.05	0	0	0.02	0	0.04	0	0.11	0.02	0.03	0.02	0	0	0.04	0.19	0	0.06	0	0.27	0.13	0.38	0.17	0.15	0.21	0.11	0.23	0.7	0.13	0	0	0	0.17	0
9130204L05Rik	NM_001101461	3.09	3.45	2.25	4.09	0.73	2.32	0	0	0	0	0	0	0	0	0	0	0	0	0	0	0	0	0	0	0	0	0	0	0	0	0	0	0	0	0	0	0	0
9130209A04Rik	NR_033453	0	0	0	0	0	0	0	0	0	0	0	0	0	0	0	0	0	0	0	0	0	0	0	0	0	0	0	0	0	0	0	0	0	0	0	0	0.76	0
9130221F21Rik	NR_046180	0	0	0	0	0	0	0	0	0	0	0	0	0	0	0	0	0	0	0	0	0	0	0	0	0	0	0	0	0	0	0	0	0	0	0	0	0	0
9130221H12Rik	NR_046001	22.1	22.4	23.73	26.17	20.59	20.98	25.09	8.12	10.16	9.76	10.54	10.68	12.53	9.51	10.93	10.93	8.76	10.98	9.37	12.24	10.96	12.17	12.23	12.44	13.52	13.67	13.25	11.21	14.59	15.34	15.62	15.93	12.93	14.97	11	11.7	16.65	11.5
9130227L01Rik	NR_045837	0	0	0	0	0.14	0	0	0	0	0	0	0	0	0	0	0	0	0	0	0	0	0	0	0	0	0	0	0	0	0	0	0.15	0	0	0	0	0	0
9130230L23Rik	NR_027961	0.16	0.37	0.3	0	0.56	0	0	13.64	14.44	12.25	17.25	12.13	13.5	12.95	14.51	15.37	12.88	17.23	14.31	9.34	11.79	14	39.08	37.1	42.57	24.51	26.34	26.88	43.3	14.42	26.06	27.28	31.22	32.85	26.06	20.16	28.62	32.45
9130401M01Rik	NM_029418	9.36	8.05	8.66	8.98	8.46	8.46	10.52	26.54	30.41	32.58	24.2	31.35	32.81	28.29	28.69	30.3	32.06	27.96	31.67	29.75	29.95	32.11	31.23	25.16	29.41	27.56	25.96	26.76	28.51	26.05	29.34	26.94	19.81	13.68	25.5	27.28	30.22	22.29
9130409I23Rik	NM_001033819	0	0	0	0	0	0	0	0	0	0	0	0	0	0	0	0	0	0	0	0	0	0	0	0	0	0	0	0	0	0	0	0	0	0	0.09	0	0	0
9230009I02Rik	NR_045865	0	0	0	0	0	0	0	0	0	0	0	0	0	0	0.1	0.15	0	0.19	0	0	0	0	0	0	0	0	0	0	0	0	0	0	0	0	0	0	0	0
9230102K24Rik	NR_028438	0	0	0	0	0	0	0	8.6	5.6	5.42	5.22	4.85	5.4	6.76	5.83	6.81	6.9	9.5	8.77	2.19	2.27	6.03	0.11	0.06	0	0	0	0	0.16	0.08	0	0	0.2	0	0	0	0	0
9230102O04Rik	NR_040511	0	0.81	0.33	0.27	1.26	0.67	0	16.03	16.19	18.05	26	13.4	17.24	17.3	15.48	13.1	18.03	19.22	15.58	17.96	21.66	19.29	21.79	23.75	26.07	23.52	17.9	21.9	18.85	15.2	18.09	13.83	47.66	37.36	45.56	35.23	26.75	30.38
9230104L09Rik	NM_029960	22.47	21.93	30.28	29.21	15.58	13.94	19.14	8214.67	7846.23	6940.98	7491.95	9862.84	8097.79	8820	8753.64	7342.77	7860.41	8682.38	9240.7	8322.06	7678.64	7642.02	0.86	0	0.92	0	1.05	0.18	38.82	0.19	0	0	0.9	3.07	0	20.45	5.12	0
9230105E05Rik	NR_040626	0.81	0.8	1.2	0.9	0.47	0.28	0.39	35.71	34.35	24.19	28.73	34.81	32.97	30.88	33.62	28.97	34.55	36.49	38.87	26.16	22.1	26.95	0.15	0.07	0.07	0	0	0	0.18	0	0	0	0	0	0	0	0	0
9230110C19Rik	NM_199017	45.13	42.96	39.76	39.26	41.92	43.29	37.76	1.23	1.61	2.25	1.43	1.41	1.42	1.39	1.27	1.32	0	1.16	1.43	0.73	0.91	1.81	3.46	1.83	1.94	1.45	1.71	1.64	3.63	2.45	1.23	1.42	0.8	4.41	1.65	2.19	2.28	2.26
9230110F15Rik	NM_029863	0	0	0	0	0	0	0	762.39	755.27	551.36	646.71	588.89	474.11	461.04	479.97	485.79	516.53	843.69	851.09	492.58	451.1	571.42	0.19	0	0	0	0.18	0.18	2.52	0	0	0	0	0	0	1.16	0.41	0
9230112D13Rik	NM_030062	0	0	0	0	0	0	0	0	0	0.37	0	0	0	0.11	0	0	0	0.1	0	0	0	0	6.63	4.35	1.74	0.22	4.52	8.15	6.27	1.52	2.42	4.45	5.49	7.49	6.6	5.79	4.49	3.86
9230112J17Rik	NR_040463,NR_040464	0.1	0.11	0	0	0	0	0	0.18	0.15	0.21	0.36	0.14	0.17	0.22	0.22	0.16	0	0.17	0.12	0.1	0.15	0.1	0.17	0.16	0.07	0.13	0.04	0.08	0.56	0.42	0	0	0	0	0.07	0	0.09	0.09
9230114K14Rik	NR_015537	1.08	0.24	0.39	0.56	0.74	0.7	0.41	0.05	0.13	0	0.08	0.21	0.19	0.04	0	0.11	0	0.16	0.11	0.11	0.33	0.11	0.32	0.15	0	0.28	0.18	0.18	0.28	0.1	0	0	0.18	0	0.16	0	0.1	0.1
9230116L04Rik	NR_110486	0	0.18	0.13	0.12	0	0	0	0.75	0.29	0.81	0.66	0.28	0.34	0.49	0.69	0.56	0	0.26	0.54	0.87	0.9	0.75	0.61	0.2	0.11	0.1	0.49	0.19	1.17	0.33	0	0.18	0.73	2.19	0.32	0.96	1.6	1.45
9230116N13Rik	NR_024328	0.11	0.37	0	0.16	0.13	0.2	0.84	0.4	0.09	0.83	0.49	0.21	0.38	0.37	0.35	0.41	0.45	0.48	0.35	0.54	0.17	0.22	2.79	2.63	2.07	0.72	1.91	2.63	3.79	1.45	2.61	1.19	3.38	3.27	2.68	2.05	4.24	4.13
9330020H09Rik	NR_028442	2.01	1.98	2.06	3.18	2.75	1.67	2.23	1.93	1.73	1.2	1.36	1.52	1.21	1.42	2.03	1.61	2.97	1.49	1.56	2.05	1.6	0.66	3.3	3.58	2.7	3.29	3.48	3.75	3.73	2.42	3.95	2.43	3.67	5.36	4	3.11	2.78	4.18
9330102E08Rik	NR_077223	7.67	6.49	7.37	4.54	8.71	6.18	4.18	0.05	0.07	0	0.26	0.07	0.05	0.08	0.1	0.02	0	0.12	0.06	0.11	0	0	0.02	0.04	0.04	0.11	0.07	0.02	0.18	0.03	0	0	0	0	0.06	0.05	0	0
9330111N05Rik	NR_015587	0	0.57	0.15	0.38	0	0	0	0	0	0	0	0	0	0	0	0	0	0	0	0	0	0	0	0	0	0	0	0	0	0	0	0	0	0	0	0	0	0
9330117O12Rik	NR_045400	0.13	0.28	0	0	0	0	0	0	0	0	0	0	0	0	0	0	0	0	0	0	0	0	0	0	0	0	0	0	0	0	0	0	0	0	0	0	0	0
9330133O14Rik	NR_045696	1.2	1.44	0.94	1.18	1.01	0.44	1.83	2.92	2.25	2.09	3.96	3.27	2.61	2.36	3.45	2.61	2.32	2.74	2.5	3.53	3.79	4.14	6.62	7.77	6.16	5.08	10.06	8.4	9.09	6.11	9.32	8.18	8.52	7.17	8.87	8.5	11.31	9.25
9330151L19Rik	NR_033222	2.61	2.99	3.06	2.83	2.25	2.07	1.4	3.14	2.53	3.33	3.54	2.91	3.02	2.56	3.16	3.78	3.7	6.03	4.93	4.32	4.97	6.23	5.06	4.55	5.72	0.91	5.19	5.32	5.38	4.94	3.41	4.53	5.88	0.78	4.7	2.21	8.56	7.78
9330158H04Rik	NR_015589	0	0	0	0	0	0	0	0.07	0	0	0	0	0	0	0	0	0	0	0.02	0	0	0	0.06	0.05	0.05	0.24	0.12	0.09	0.06	0	0.17	0.44	0.23	0	0.16	0.06	0.07	0
9330159F19Rik	NM_001162537	0.19	0.04	0.28	0.14	0	0.04	0.15	1.31	1.14	0.8	0.78	1.1	1.24	1.11	0.89	1.06	0.81	1.87	2.1	1.22	0.54	1.3	0.69	0.48	0.59	0.28	0.42	0.33	0.29	0.21	0.23	0.23	0.44	0	0.68	0.09	1.7	1.04
9330159M07Rik	NR_037982,NR_037983	7.29	6.81	8.4	7.61	5.59	6.52	7.28	0.12	0.04	0.09	0.31	0.1	0.09	0.08	0.19	0.14	0	0.05	0.16	0.08	0.13	0.17	0.32	0.26	0.27	0.06	0.27	0.35	0.15	0.3	0.3	0.5	0.18	0	0.42	0.19	0.32	0.44
9330162012Rik	NR_102323	5.16	4.15	3.58	4.9	7.2	2.38	6.17	11.28	13.17	10.7	11.4	12.73	12.61	11.78	12.1	13	18.75	12.37	12.96	14.87	16.8	15.64	21.1	23.11	18.36	20.64	24.55	24.64	25.62	7.14	31.69	21.72	21.76	31.04	26.77	28.05	26.45	26.4
9330162B11Rik	NR_038007	0	0	0	0	0	0	0	0	0	0	0	0	0	0.03	0	0	0	0	0	0	0	0	0	0	0	0	0	0	0	0	0	0	0	0	0	0	0	0
9330175E14Rik	NR_015514	0	0	0	0	0	0	0	0	0	0	0	0	0	0.05	0	0	0	0	0.2	0	0.24	0.16	0	0	0.11	0	0.13	0	0.07	0.07	0	0.18	0	0	0.06	0.12	0	0
9330175M20Rik	NR_045151	0	0	0	0	0	0	0	0	0	0	0	0	0	0	0	0	0	0	0	0	0	0	0	0	0	0	0	0	0	0	0	0	0	0	0	0	0	0
9330178D15Rik	NR_040553	0	0	0	0	0	0	0	0	0	0	0	0	0	0	0	0	0	0	0	0	0	0	0	0	0	0	0	0	0	0	0	0	0	0	0	0	0	0
9330179D12Rik	NR_040273,NR_040274,NR_040275	0	0	0	0	0	0	0	0.17	0	0	0.41	0.5	0.13	0.49	0.1	0.13	0	0.06	0.48	0.22	0	0.23	0.7	0.19	0.41	0.6	0.73	0.39	1.26	0.2	0.53	0.53	0.7	5.51	0.56	1.38	1.48	0
9330182L06Rik	NM_172706	0.71	0.48	0.52	0.39	0.22	0.31	0.55	0.35	0.09	0.26	0.25	0.22	0.29	0.26	0.3	0.23	0.2	0.48	0.32	0.47	0.58	0.77	0.01	0	0	0	0.02	0.02	0.04	0	0	0	0.03	0	0.03	0	0	0
9330182O14Rik	NM_001256056	0.22	0.13	0.3	0.25	0.13	0	0	0	0	0	0	0	0	0	0	0	0	0	0	0	0	0	0	0	0	0	0	0.05	0	0.25	0	0	0	0	0	0	0	0
9330188P03Rik	NR_102319	0	0	0.83	0	0	0.21	0	0.32	0.09	0	0	0	0.13	0.23	0.41	0.39	0	0.4	0.07	0	0	0	0	0	0	0	0	0	0	0	0	0	0	0	0	0.36	0.44	0
9430007A20Rik	NM_198662	0	0	0	0	0	0.16	0	0	0	0	0	0	0	0	0	0	0	0	0	0	0	0	0	0	0	0	0	0	0	0	0	0	0	0	0	0	0	0
9430008C03Rik	NR_015463,NR_027887	2.03	1.66	1.17	2.14	1.85	2.15	1.35	4.03	3.48	5.24	5.13	3.53	3.74	2.94	3.28	5.19	2.97	4.22	3.6	6.24	7.22	4.32	5.11	4.77	5.25	2.28	4.34	4.29	4.83	6.17	4.29	5.16	4.53	9.15	4.55	4.23	5.54	5.09
9430014N10Rik	NR_045737	0	0	0	0	0	0	0	0	0	0	0	0	0	0	0	0	0	0	0	0	0	0	0	0.07	0	0	0	0	0	0	0	0	0	0	0	0	0	0
9430015G10Rik	NM_145557,NM_177205	21.75	13.5	18.7	17.44	16.51	14.08	12.75	8.73	7.88	9.14	9.96	7.04	7.97	6.8	7.43	8.6	5.25	9.99	9.51	10.26	9.49	9.55	10.67	10.25	9.15	6.57	10.8	10.55	12.78	9.04	11.08	11.32	8.91	6.76	8.77	11.88	11.9	11.41
9430016H08Rik	NM_001081181	14.83	15.45	14.94	16.62	14.81	16.5	17.98	13.04	11.35	12.61	15.77	13.24	12.86	11.44	15.2	12.68	12.04	13.38	15.05	11.62	10.3	9.25	16.92	14.17	10.32	5.43	12.96	12.53	15.12	15.88	9.93	10.23	11.28	9.44	12.6	12.74	17.6	15.92
9430018G01Rik	NR_045988	0.32	0.36	0.78	0.36	0.37	0.4	0	0.03	0	0	0.12	0	0.03	0.04	0	0	0	0.02	0.02	0	0.17	0.11	0	0.02	0	0	0	0	0.05	0	0	0	0	0	0	0	0	0
9430019J16Rik	NR_040635	0	0	0	0	0	0	0	0	0	0	0	0	0	0	0	0	0	0	0	0	0	0	0	0	0	0	0	0	0	0	0	0	0	0	0	0	0	0
9430020K01Rik	NM_001081963	46.45	44.54	45.16	36.36	36.24	45.06	39.81	2.33	2.2	1.98	2.9	2.76	2.42	2.32	2.75	2.65	3.23	2.65	4.26	4.33	3.62	4.9	1.88	0.94	1.63	0.6	1.16	0.91	1.3	2.89	1	1.1	1.76	1.22	0.95	1.12	3	4.13
9430021M05Rik	NR_033569	0	0.12	0	0	0	0	0	0	0.04	0	0	0.08	0	0	0	0.11	0	0	0	0	0	0.11	0.03	0	0	0	0.04	0	0.09	0.05	0	0	0	0	0	0	0	0.1
9430037G07Rik	NR_040766	0.29	0.08	0.39	0.59	0.25	0.59	0.54	0.03	0.1	0	0.11	0.08	0.21	0.05	0.03	0.1	0.29	0.08	0.11	0.07	0.11	0.07	0.31	0.19	0.28	0.36	0.12	0.27	0.06	0.35	0.17	0.17	0.08	0	0.28	0.11	0.68	0.3
9430038I01Rik	NM_029886	2.83	2.45	2.77	3.39	2.77	2.41	1.67	4.73	5.43	6.4	5.03	7.05	8.39	5.64	5.9	5.42	4.53	5.08	5.78	6.47	6.38	6.03	10.54	11.08	10.85	8.38	10.41	10.74	14.01	15.27	12.21	12.57	10.87	4.86	10.15	11.58	10.04	11.24
9430041J12Rik	NR_033568	0.3	0.55	0.36	0.59	0	0.45	0.38	0	0.12	0.11	0.15	0.08	0.12	0.23	0.04	0.14	0	0.06	0.29	0.1	0.15	0.3	0.06	0.03	0.07	0	0.04	0	0.04	0.04	0	0	0	0	0	0	0	0
9430060I03Rik	NR_015525	0	0.71	0	0.23	0	0.31	0.61	0.14	0.06	0.17	0.22	0.3	0.36	0.41	0.28	0.64	0.69	0.63	0.7	0.29	0.48	0.16	0.37	0.42	0.33	0.19	0.27	0.45	0.49	0.07	0.37	0.94	0.17	0	0.32	0.25	0.32	0.15
9430069I07Rik	NM_001256161	0	0	0	0	0	0	0	0	0	0	0	0.19	0	0	0	0	0	0	0	0	0	0	0	0	0	0	0.21	0	0	0	0	0	0	0	0.18	0	0	0
9430076C15Rik	NR_015553	0	0.08	0	0	0	0	0	0	0	0	0.17	0	0	0	0	0.08	0	0.11	0	0	0	0	0.09	0.13	0	0	0	0	0.03	0.1	0	0	0	0	0.03	0.12	0.07	0
9430083A17Rik	NR_029463	0.9	0.76	0.48	0.56	0.17	0.55	0.86	1.08	1.32	0.9	1.29	1.49	1.84	1.14	0.95	1.42	0.93	1.4	1.02	1.62	1.96	1.14	1.32	1.31	1.2	1.63	1.92	2.42	2.33	1.11	2.15	1.9	1.91	1.69	1.81	1.59	2.4	2.01
9430091E24Rik	NR_040363,NR_040364	0.62	0.7	0.32	0.66	0.41	0.65	0.34	0.37	0.38	0.39	0.66	0.42	0.6	0.48	0.56	0.61	0.37	0.54	0.46	0.7	0.41	0.45	0.77	1.28	0.39	0.35	0.95	1.02	1.36	0.77	0.53	1.39	1.3	0.66	0.7	0.49	2.24	1.7
9530002B09Rik	NM_023865	2.2	2.47	4.85	5.57	3.28	2.91	6.01	0	0	0	0	0	0	0	0	0	0	0	0.1	0	0	0	0	0	0	0	0	0	0	0	0	0	0	0	0	0	0.3	0
9530003J23Rik	NM_029906	0	0	0.18	0.15	0	0	0	0	0	0	0	0	0	0	0	0	0	0	0	0	0	0	0	0	0	0	0	0.09	0	0.09	0	0	0	0	0	0.16	0	0
9530026F06Rik	NR_040483	0	0	0	0	0	0	0	0	0	0	0	0	0	0.1	0	0.1	0	0	0	0	0	0	0	0	0	0	0	0	0	0	0	0	0	0	0	0	0	0
9530026P05Rik	NR_015530	0	0	0	0	0	0	0	0.81	0.68	0.27	0.37	1.34	0.94	1.01	0.68	0.78	2.09	0.59	0.57	1	0.77	0.26	0.37	0.52	0.18	0.33	0.21	0.22	0.22	0.23	0	0	0.68	1.87	0.18	0.59	0.24	0
9530027J09Rik	NR_045916	0	0	0.16	0	0	0	0	0	0	0	0.11	0	0	0	0.07	0.12	0	0.11	0.12	0.24	0	0	0.15	0.06	0.12	0.11	0.36	0.29	0.36	0.15	0	0.25	0.18	0	0.38	0.13	0	0.32
9530036O11Rik	NR_015562	0.15	0	0.07	0.11	0	0	0	0.11	0.18	0.33	0.11	0.23	0.2	0.13	0.11	0.16	0.64	0.25	0.2	0.15	0.12	0.16	0.86	1.13	0.79	0.86	0.79	1.24	1.04	0.58	1.1	1.02	0.67	1.72	0.77	1.09	1.12	0.74
9530051G07Rik	NR_040272	0.1	0	0	0.11	0.11	0.09	0	0.05	0.08	0.11	0.26	0.1	0.03	0.05	0.09	0.03	0	0.01	0.08	0	0	0.2	0.06	0.12	0.11	0.03	0.1	0.06	0.02	0.02	0	0.06	0.14	0	0.04	0.12	0.19	0.24
9530052E02Rik	NR_046017	0	0	0	0	0	0	0	0	0.1	0	0.2	0.1	0	0.09	0	0.47	0	0.46	0.17	0.26	0	0	0.31	0.09	0	0	0.34	0.12	0	0.24	0	0	0.14	3.92	0	0	0.5	0.25
9530053A07Rik	NM_001164655	0	0	0.02	0.14	0.06	0.06	0	0.33	0.53	0.63	0.3	0.34	0.38	0.35	0.32	0.33	0.57	0.4	0.35	0.48	0.13	0.39	0.11	0.11	0.23	0.06	0.13	0.3	0.15	0.29	0.1	0.07	0.17	0	0.14	0.12	0.27	0.25
9530059O14Rik	NR_015610	0	0	0.1	0	0	0	0	0.05	0.04	0	0	0	0.03	0.02	0.03	0.02	0	0	0.02	0	0	0	0	0	0	0	0	0	0	0	0	0	0	0	0	0	0	0
9530068E07Rik	NM_153117	78.75	69.7	66.45	72.56	65.34	68.75	67.74	89.38	85.79	102.55	117.56	98.95	99.64	84.5	104.6	107.81	108.84	95.72	110.88	110.82	114.55	118.55	108.87	99.35	113.88	105.45	117.4	82.66	111.08	134.48	128.53	114.04	96.9	93.57	95.42	131.82	142.92	138.08
9530077C05Rik	NM_026739	61.62	60.02	72.66	63.34	75.11	80.18	64.41	0.93	1.91	1.73	2.21	1.01	0.93	1.14	1.34	1.43	1.76	1.11	0.86	1.67	2.28	2.05	3.98	4.34	4.57	5.49	4.95	2.03	2.75	3	5.44	3.07	4.2	7.14	3.71	3.49	7.4	5.08
9530080O11Rik	NR_045776,NR_045777	6.89	9.1	7.92	8.02	5.32	6.35	3.96	0.37	0.44	0	0.15	0.31	0.33	0.38	0.7	0.35	0	0.3	0.52	0.2	0.31	0.21	0.77	0.14	0.3	0	0.34	0.17	0.18	0.15	0.24	0.24	0.66	1.51	0.35	0.48	0	0.52
9530082P21Rik	NR_015472	86.14	98.79	99.7	104	95.51	91.98	94.79	17.98	18.26	18.35	19.63	18.14	17.17	17.09	17.13	18.59	22.04	19.34	18.11	16.97	16.93	17.84	17.65	21.38	23.19	26.01	20.43	22.47	21.66	17.41	22.51	21.76	26.93	25.44	23.11	21.06	23.64	24.27
9530091C08Rik	NR_033299	0.03	0	0	0.1	0	0	0	0.04	0.16	0.24	0.24	0.17	0.23	0.25	0.3	0.18	0.23	0.12	0.09	0.16	0.17	0.39	0	0.05	0.1	0	0.09	0.03	0.02	0.04	0.03	0	0.03	0	0.05	0.17	0.43	0.21
9630001P10Rik	NR_102378	0	0	0.08	0.12	0	0	0	0.37	0.22	0.26	0.06	0.31	0.24	0.25	0.22	0.38	0	0.28	0.34	0.63	0.98	0.33	0.82	0.33	0.47	0.24	0.33	0.38	1.01	0.29	0	0.39	0.13	0	0.24	0.53	0.08	0.23
9630013A20Rik	NR_015539	0	0	0	0	0	0	0	0	0	0	0	0	0	0	0	0	0	0	0	0	0	0	0	0	0	0	0	0	0	0	0	0	0	0	0	0	0	0
9630028B13Rik	NR_038006	0.07	0	0	0	0	0	0	0	0	0	0	0.03	0	0	0	0.07	0	0	0	0	0	0	0.02	0.04	0	0	0	0	0	0	0	0	0	0	0	0	0	0.06
9630028H03Rik	NR_015544	0	0	0	0	0	0	0	0	0	0	0	0	0	0	0	0	0	0	0	0	0	0.1	0	0	0	0	0	0	0	0.04	0	0	0	0	0	0	0	0
9630033F20Rik	NM_177003	12.96	9.24	9.27	9.93	9.61	11.54	8.59	2.73	2.79	2.92	3.22	2.47	2.86	1.94	2.58	3.1	2.02	3.08	3.46	2.87	3.73	3.28	5.35	5.44	5.94	2.96	5.44	4.85	5.54	5.83	4.28	5.21	3.99	5.93	4.42	5.24	6.86	4.43
9830107B12Rik	NM_001177896,NM_001177897,NM_177824	0	0	0	0	0.07	0	0	0	0	0	0	0	0	0	0	0	0	0	0	0	0	0	0	0	0	0	0	0	0	0.03	0	0	0	0	0	0	0	0
9830132P13Rik	NR_040552	0	0	0	0	0	0	0	0	0	0	0	0	0	0	0	0	0	0	0	0	0	0	0.02	0.04	0	0	0	0	0	0	0	0	0	0	0	0	0	0
9830147E19Rik	NM_001242388	0.86	0.7	0.75	0.49	0.45	0.4	0.17	0.26	0.15	0.19	0.21	0.12	0.23	0.24	0.16	0.12	0	0.19	0.27	0.04	0.13	0.09	0.67	0.41	0.45	0.31	0.37	0.5	0.36	0.47	0.05	0.26	0.45	0.66	0.31	0.14	0.85	0.97
9830166K06Rik	NR_045314	0	0	0	0	0	0.08	0	0	0	0	0.06	0	0.02	0	0	0	0	0.07	0	0	0	0.08	0.05	0	0	0	0.07	0	0	0	0	0	0.04	0	0	0	0	0
9930012K11Rik	NM_001004155,NM_001112735	3.13	1.7	1.79	2.93	2.4	2.99	0.89	1.45	1	2.27	1.64	1.15	1.18	0.94	1.15	1.36	1.45	1.32	1.02	0.34	2.14	1.06	0.85	0.4	0.76	0.15	0.62	0.4	0.56	1.4	0.69	0.84	0.63	0	0.46	1	0.22	0.33
9930014A18Rik	NR_030696	0.28	0.33	0.42	0.36	0.4	0.36	0.85	5.22	5.07	4.93	7.24	4.59	5.02	4.4	4.92	4.82	6.56	5.22	6.84	5.82	8.18	6.07	1.64	0.96	1.49	0.89	1.18	1.16	1.48	1.35	0.87	0.7	1.25	1.02	1.42	1.96	3.06	1.82
9930021J03Rik	NM_172836	14.4	10.21	12.18	9.55	6.96	10.21	4.96	0.87	0.8	0.68	1.17	0.63	0.78	0.88	0.91	0.78	0.56	1.04	1.24	0.74	0.87	1.4	1.94	1.3	1.24	0.39	1.44	1.54	1.57	1.83	0.74	1.34	1.59	2.64	1.43	1.02	3.33	2.6
9930104L06Rik	NM_177573	2.44	1.72	1.87	2.6	2.27	2.31	1.46	4.42	3.35	4.57	5.18	3.62	4.21	3.18	3.52	4.05	4.75	4.48	5.84	6.23	4.92	6.44	6	5.26	5.06	1.65	5.66	4.44	5.15	5.95	4.09	5.06	5.05	4	4.64	3.71	6.37	7.17
9930111H07Rik	NR_108086	0	0	0.29	0	0	0	0	0	0	0	0	0	0	0	0	0	0	0	0	0	0	0	0	0	0	0	0	0	0	0	0	0	0	0	0	0	0	0
9930111J21Rik1	NM_001114679	0.07	0.06	0.11	0.13	0	0	0.22	0	0	0.06	0.04	0.18	0.13	0.06	0.19	0.1	0	0.08	0.11	0.06	0	0	0.07	0	0	0	0.02	0	0.1	0.24	0	0	0	0	0	0	0.22	0.11
9930111J21Rik2	NM_173434,NM_173434_chr11:49037659_49051242	0	0	0	0	0	0.09	0	0.13	0.04	0	0	0	0	0.05	0	0	0	0	0.04	0	0.87	0	0.03	0.03	0	0.06	0.04	0.08	0	1.07	0	0	0	0	0.03	0	0	0
a	NM_015770	0.39	0.44	1.06	3.17	0	0.36	0	0	0.3	0	0	0.15	0.11	0	0	0	0	0.11	0	0	0	0	0	0	0	0.5	0.16	0.34	0	1.58	0.47	0.47	0	0	0	0.3	0	0
A130010J15Rik	NM_001160359,NM_001160360,NM_181048	4.9	3.93	4.44	4.45	4.42	3.7	3.04	1.24	1.24	1.19	1.4	1.24	1.16	1.26	1.3	1.77	1.53	1.81	2	1.15	1.52	1.82	2.9	2.97	1.86	1.23	2.38	2.17	2.99	2.18	2.92	2.21	2.59	0.92	2.06	2.34	3.04	2.8
A130077B15Rik	NR_040616	0	0	0	0	0	0	0	0	0	0	0	0.1	0	0.03	0	0	0	0	0.03	0.09	0.14	0.09	0.03	0.06	0	0	0	0.04	0.08	0.2	0	0.21	0	0	0	0	0	0
A1bg	NM_001081067	0	0	0.12	0	0	0	0	0.06	0	0	0	0	0	0	0	0	0	0	0	0	0	0	0	0.04	0	0.25	0	0	0.11	0.11	0	0	0.07	0	0.05	0	0	0
A1cf	NM_001081074	0.81	0.59	0.79	0.69	0.53	0.8	0.66	0.03	0.05	0	0	0.07	0	0.02	0.05	0.02	0	0.03	0.09	0	0	0.12	0	0	0	0	0	0	0.03	0	0	0	0	0	0	0	0	0
A230001M10Rik	NR_040391	0	0	0	0	0	0	0	0	0	0	0	0	0	0	0	0	0	0	0	0	0	0	0	0	0	0	0	0	0	0	0	0	0	0	0	0	0	0
A230009B12Rik	NR_077237,NR_077238,NR_077239	0.24	0.51	1.22	0.09	0.14	0.11	0	0	0.17	0	0	0	0.06	0	0	0	0	0	0	0	0	0.22	0.04	0	0	0	0	0	0	0	0	0	0	0	0	0.1	0	0
A230020J21Rik	NR_027298	0	0.32	0.49	0.34	0.33	0	0	0	0.06	0	0	0.11	0.09	0	0	0	0	0	0.07	0	0	0	0.18	0.37	0.1	0.09	0.26	0	0.13	0.07	0.38	0	0.18	0	0.33	0.22	0.43	0.14
A230028O05Rik	NR_040374	0	0	0.07	0	0	0	0	0.26	0.41	0.09	0.42	0.22	0.47	0.27	0.25	0.36	0	0.56	0.55	0.08	0.49	0.41	0	0.11	0	0.16	0.03	0.03	0.04	0.25	0.1	0	0.04	0	0.09	0.06	0	0.08
A230046K03Rik	NM_001033375	2.13	1.77	1.29	1.28	1.28	1.27	0.71	0.92	0.78	0.49	0.78	0.59	0.95	0.7	0.88	0.62	0.93	0.97	0.8	1.03	0.92	1.1	2.72	1.95	1.55	0.66	1.87	2.56	2.48	3.53	1.34	1.17	2.01	2.24	1.25	0.82	2.95	3.01
A230050P20Rik	NM_175687	0.67	0.77	0.6	0.83	1.28	0.82	2.2	42.85	35.48	33.79	50.76	37.92	48.63	41.3	40.5	41.71	32.75	51.19	46.99	56.11	51.04	51.02	5.71	4.97	6.58	5.75	5.11	4.87	7.06	10.97	7.36	5.65	7.09	6.22	5.06	8.37	12.4	9.19
A230056J06Rik	NR_045633	0.71	0.8	0.64	0.47	0.65	0.65	1.35	0.03	0	0	0.05	0	0	0.02	0.06	0.05	0	0	0.02	0	0	0.07	0.02	0	0.05	0	0.06	0.03	0	0	0	0	0	0	0.03	0.11	0	0.07
A230056P14Rik	NR_015495	1.15	1.3	0.93	0.86	0.44	1.1	2.59	0.46	0.16	0	0.13	0.13	0.07	0.09	0.11	0.07	0	0.33	0	0.19	0	0	0.35	0.16	0.3	0	0.56	0.27	0.49	0.24	0.73	0.24	0.91	0	0.14	0.37	0.81	0.26
A230057D06Rik	NR_015533	0.69	0.26	0.1	0.17	0.26	0.11	0	0.05	0	0	0	0.04	0.03	0	0.05	0.04	0	0	0.04	0	0	0	0.03	0.04	0.08	0	0	0	0	0.1	0	0	0	0	0	0	0	0
A230065H16Rik	NM_001101503	2.09	0.94	1.9	0.31	0.98	1.16	0	0.38	0	0.91	0	0	0	0.28	0	0	0	0.12	0	0	0	0	0	0.15	0	0	0.35	0	0.19	0	0	0	0	0	0	0	0.79	0
A230070E04Rik	NR_045897	0	0.14	0	0.04	0	0	0	0	0	0	0.09	0.05	0	0	0	0	0	0	0.12	0	0	0.13	0	0	0.09	0	0	0	0	0	0.15	0	0	0	0	0	0	0
A230072C01Rik	NR_027445,NR_027446	0.26	0.29	0.62	0.58	0.9	0.12	0	1.78	2.38	2.08	2.04	1.91	1.49	1.29	2.01	2.09	1.63	3.32	1.67	2.53	3.05	2.11	3.45	3.6	2.48	1.97	2.41	2.47	2.93	1.96	2.7	2.36	2.77	5.86	2.04	1.84	4.41	4.76
A230072E10Rik	NR_015600	0	0	0.07	0	0	0	0	0.25	0.05	0	0.25	0.1	0.12	0.14	0.06	0.09	0	0.14	0.02	0.13	0.52	0.34	0.08	0.05	0.1	0	0.06	0.2	0.03	0.06	0	0.08	0.07	0	0.07	0	0.07	0
A230073K19Rik	NR_033229	0.03	0.07	0.06	0.02	0.07	0.08	0	0.06	0.01	0.1	0.02	0.06	0.06	0.07	0.05	0.05	0	0.03	0	0.06	0.28	0.24	0.02	0.06	0.02	0	0	0.04	0.06	0.04	0	0	0.03	0	0.02	0	0.12	0
A230077H06Rik	NR_040329	0.38	0.26	0.35	0.46	0.71	0.28	0	0	0.03	0	0	0	0	0	0	0	0	0	0	0	0	0	0	0	0	0	0	0	0	0	0	0	0.04	0	0	0	0	0
A230103J11Rik	NR_110581,NR_110582	5.24	3.78	5.15	3.43	2.67	3.65	5.58	1.7	1.13	1.45	2.35	2.47	1.91	1.77	2.11	1.91	3.8	2.08	2.42	2.61	3.09	3.12	1.77	1.05	1.7	0.43	1.45	1.53	1.96	0.96	1.06	2.74	1.94	0	1.05	1.75	2.24	1.78
A230108P19Rik	NR_040333	1.36	1.53	1.07	0.61	0.31	0.91	1.04	0	0	0	0	0	0.05	0	0	0	0	0.05	0.09	0	0	0	0.03	0.09	0	0	0.07	0.08	0.04	0.04	0	0.11	0	0	0.03	0	0.35	0.09
A2m	NM_175628	1.23	0.74	0.68	1.23	1.02	1.08	1.26	0	0	0	0	0	0	0	0.02	0	0	0	0	0	0	0	0.04	0.03	0.03	0	0.08	0	0.02	5.89	0.06	1.42	0	0	0	0	0.23	0.05
A330009N23Rik	NR_045326,NR_045327,NR_045328	0	0.61	1.24	1.18	0.21	0.34	0	1.1	0.72	1.13	1.22	0.8	0.91	0.77	0.32	0.82	0.76	0.61	0.91	0.69	0.28	1.86	0.43	0.19	0.4	0.11	0	0.16	0.11	0.52	0.33	1.05	0.1	0	0.2	0.7	0.52	0.57
A330015K06Rik	NR_126080	0.73	0.23	0.47	0.77	0	0.38	0	0.1	0.24	0	0.39	0.2	0.09	0.07	0.28	0.07	0.43	0.15	0.17	0	0	0.42	0.12	0	0	0.2	0	0	0.05	0.28	0	0	0	0	0	0.08	0	0
A330023F24Rik	NR_015566	0.38	0.05	0.38	0.19	0.14	0.15	0.32	1.25	0.75	0.74	1.55	0.87	0.75	0.73	1.05	0.77	0.35	0.91	0.95	1	1.36	1.29	0.71	0.27	0.65	0.14	0.7	0.81	0.3	0.34	0.35	1.07	0.66	1.27	0.41	0.46	1.11	1.22
A330032B11Rik	NR_045329	0	0	0	0.09	0	0.11	0	0	0.05	0	0	0.05	0	0	0	0.12	0	0.11	0.04	0.12	0	0	0	0	0	0	0	0	0.05	0	0	0	0	0	0.13	0	0	0.12
A330033J07Rik	NR_102303	0.24	0.27	0.14	0.42	0	0	0.61	0.07	0	0.17	0	0	0.09	0.08	0.07	0.06	0	0.12	0.03	0.08	0	0.08	0.16	0.3	0.12	0.05	0.5	0.58	0.49	0.39	0.57	0.19	0.43	0.6	0.23	0.75	1.09	1
A330035P11Rik	NR_015586	2.58	2.99	2.19	2.04	1.33	2.37	0.95	0.77	0.42	0.36	0.62	0.41	0.51	0.28	0.26	0.66	1.04	0.63	0.84	0.16	1.15	0.59	1.1	1.14	1.09	0.49	0.82	0.95	2.08	0.86	1.19	1.2	1.76	3.11	1.35	0.98	1.94	1.99
A330040F15Rik	NR_015503	0	0	0	0	0	0	0	0.82	0.17	0	0.17	0.17	0.26	0.15	0.2	0.46	0	0.39	1.08	0.22	0.68	0.46	0.39	0.15	0.16	0.29	0.18	0.1	0.39	0.2	0	0	0	0	0	0.17	0.21	0.42
A330041J22Rik	NR_045835	0.88	0.28	1.25	0.19	0.14	1.04	0.48	0.17	0.2	0	0.09	0.1	0.07	0.08	0.28	0	0.52	0.11	0.12	0	0	0	0.33	0.17	0.09	0.08	0.26	0.21	0.06	0.23	0	0	0.41	0	0.05	0	0.12	0.12
A330048O09Rik	NR_045162	0	0	0	0.3	0	0	0	0.19	0.16	0.89	0.61	0.31	0.23	0.14	0.18	0.57	0	0	0.4	0	0	0	0.12	0.86	1.81	1.32	0.69	0.35	0	0	0	0	0	0	0.15	0.64	0.39	0.39
A330049N07Rik	NR_040646	0.12	0	0.11	0.09	0	0.11	0	0.05	0	0	0	0.04	0.03	0	0.05	0	0	0	0.08	0	0.36	0	0.03	0	0.25	0.23	0	0	0	0.05	0	0	0	0	0.04	0.09	0	0.11
A330050F15Rik	NM_001145192	0.1	0	0	0	0	0	0.38	0	0	0	0	0	0	0	0	0	0	0.03	0	0	0	0	0.06	0.24	0	0.2	0.04	0.13	0.04	0.09	0	0.36	0.22	0	0.11	0.31	0.67	0.1
A330069E16Rik	NR_015464	1.43	2.25	2.34	1.06	1.33	2.38	1.09	0.92	0.22	0	0.43	1.19	0.74	0.29	0.9	0.99	1.19	0.58	0.92	0	1.32	0.88	1.51	1.79	0.63	1.48	2.15	0.74	1.39	1.03	0.68	1.72	2.48	2.12	1.76	0.45	0.82	2.18
A330070K13Rik	NM_198665	1.31	1.96	0.4	0.32	0.51	1.22	0	0	0	0	0	0	0	0	0	0	0	0	0	0	0	0	0	0	0	0	0	0	0	0	0	0	0	0	0	0	0	0
A330074K22Rik	NR_110496	0.18	0.1	0.17	0.47	0.21	0.17	0.35	0	0.07	0	0.2	0.1	0.05	0.12	0.12	0.03	0	0.05	0	0.36	0.28	0	0.08	0.06	0.13	0.18	0.15	0.19	0	0.16	0.33	0	0.1	0	0.07	0.07	0.62	0.26
A330076C08Rik	NR_045088	2.98	1.21	2.38	3.09	2.33	2.85	2.27	0	0	0	0	0	0	0	0	0	0	0	0.08	0	0	0.12	0.1	0.04	0.17	0	0.05	0.05	0.05	0	0.28	0	0.13	0	0	0	0	0
A330076H08Rik	NR_015599	0	0	0	0	0	0	0	0	0.05	0	0	0	0.07	0	0.11	0	0	0	0	0	0	0.39	0.04	0	0	0	0	0	0	0	0	0	0	0	0	0	0	0
A330093E20Rik	NR_040342	0	0	0	0	0	0	0	1.35	1.07	1.08	1.32	1.76	1.75	1.68	1.39	0.99	0.78	2.22	1.75	0.59	1.01	2.96	1.17	1.65	2.18	0.78	1.1	1.25	0.74	0.31	0.85	0.59	1.41	0	1.12	0.6	1.82	1.42
A330102I10Rik	NR_045073,NR_045074,NR_045075,NR_045077	0	0	0	1.29	0.51	0	0	0.2	0	0	0	0	0.22	0.15	0	0	1.82	0	0.14	0	0	0	0.11	0.15	0	0	0.13	0.16	0.16	0	0	0	0	0	0	0	0	0
A3galt2	NM_001009819	0	0	0	0	0	0	0	0.12	0.08	0.29	0.2	0.15	0.19	0.09	0.18	0.23	0	0.08	0.15	0	0.3	0.27	0.52	0.68	0.48	0.17	0.33	0.7	1.44	0.32	0.31	0.24	0.21	0	0.26	0.21	0	0.95
A430005L14Rik	NM_001163019,NM_175287	130.7	151.66	150.47	138	187.9	157.7	151.78	26.57	30.38	29.54	29.21	28	32.02	28.88	28.46	30.54	27.99	28.49	28.79	24.99	33.18	28.74	35.42	36.71	35.5	46.92	34.4	34.22	40.37	37.32	35.93	35.85	34.79	46.73	36.3	33.66	29.06	28.07
A430033K04Rik	NM_183025	0.85	0.41	0.9	0.32	0.24	0.64	0.35	0.92	0.47	0.54	0.96	0.6	0.8	0.41	0.42	0.78	0	1.47	0.8	0.28	0.66	1.52	1.21	1.05	1.09	0.65	1.23	1.15	1.47	1.79	0.42	1.12	1.31	0	0.95	0.61	1.52	1.6
A430035B10Rik	NR_040452	0.6	0	0.43	0.18	0	0.33	0.91	0.55	0.37	0.26	0.44	0.18	0.1	0.28	0.05	0.58	0	0.42	0.54	0.12	0.37	0.24	1.08	1.07	1.13	0.55	1.08	0.81	1.05	1.02	1.14	0.86	1.16	0	0.99	1.12	0.69	1.26
A430078G23Rik	NM_001033378	0.08	0.09	0.21	0.17	0.09	0.35	0.87	0	0	0	0.06	0	0	0	0	0	0	0	0	0	0	0	0	0	0	0	0	0	0	0.03	0.09	0	0	0	0	0	0.51	0.07
A430088P11Rik	NR_045309,NR_045310	0.28	0.07	0	0.1	0	0.05	0	0	0.06	0.06	0.17	0.06	0.12	0.08	0.1	0.06	0	0.06	0.07	0.23	0.34	0.06	0.05	0.02	0.08	0	0	0.02	0.05	0.1	0	0.07	0	0	0.04	0	0	0
A430089I19Rik	NM_177913,NM_177913_chr5:94951010_94955288	0	0	0	0	0	0	0	0	0	0	0	0	0	0	0	0	0	0	0	0	0	0	0	0	0	0	0	0	0	0	0	0	0	0	0	0	0	0
A430090L17Rik	NR_045836	0	0	0	0	0	0	0	0.06	0.02	0.13	0.27	0.02	0.02	0.02	0	0	0	0.02	0	0.06	0	0.06	0.02	0	0	0	0	0	0.05	0.05	0	0	0.07	0	0.02	0	0	0.06
A430093F15Rik	NR_027805	0	0	0	0	0	0	0	0	0.04	0	0	0	0.03	0	0	0	0	0	0	0.11	0	0	0.25	0.04	0.08	0.07	0.27	0.18	0.19	0.29	0	0.13	0	0	0.16	0.08	0	0.21
A430105I19Rik	NM_001001982	1.54	0.53	0.51	0.94	0.91	0.81	0.53	1.02	1.04	1.02	1.53	1.29	0.95	1.29	1.31	1.27	1.55	0.95	1.15	0.96	1.65	1.56	6.56	5.8	5.1	3.38	6.42	6.36	7.37	4.35	5.45	6.2	7.9	5.6	5.92	5.16	10.14	9.13
A4galt	NM_001004150,NM_001170954	2.52	1.97	2.09	1.3	1.85	1.11	1.67	8.27	8.79	10.99	9.64	9.32	8.61	8.74	8.17	8.44	5.92	6.08	7.25	9.59	12.12	12.4	20.26	20.74	22.56	26.83	22.29	17.97	20.75	25.6	23.82	22.88	24.07	24.6	21.32	25.17	29.92	28.41
A4gnt	NM_001077424	0	0	0	0	0	0	0	0	0	0	0	0	0	0	0	0	0	0	0	0	0	0	0	0	0	0	0	0	0	0	0	0	0	0	0	0.06	0	0
A530006G24Rik	NR_046014	0	0	0	0	0	0	0	0	0	0	0	0	0	0	0	0	0	0	0	0	0	0	0	0	0	0	0	0	0	0	0	0	0	0	0	0	0	0
A530013C23Rik	NR_015500,NR_110334	0	0	0	0	0	0	0	0.58	0.46	0.35	0.31	0.9	0.37	0.65	0.58	0.48	0.89	0.93	0.59	0.53	0.33	0.43	0.09	0.04	0.16	0	0.09	0	0.09	0.63	0	0.13	0	0	0.12	0.17	0.1	0
A530016L24Rik	NM_177039	0	0.1	0	0	0.1	0	0	0	0.13	0	0.13	0	0	0.06	0	0.15	0	0.05	0	0	0.13	0	0.08	0.03	0	0	0	0.04	0	0.35	0	0.1	0	0	0	0.34	0	0.08
A530032D15Rik	NM_213615	0	0.15	0	0	0	0.12	0	0.07	0	0	0	0	0	0	0	0	0	0	0	0	0.24	0	0.08	0.05	0.1	0	0.06	0	0.12	0.49	0	0	0	0	0	0.2	0.13	0
A530046M15Rik	NR_046131	0	0	0	0	0	0	0	0	0	0	0	0	0	0	0	0	0	0	0	0	0	0	0	0	0	0	0	0	0	0.07	0	0	0	0	0	0	0	0
A530050N04Rik	NR_045419	0	0.29	0	0	0	0.12	0	0	0	0	0	0	0	0	0	0	0	0	0	0	0	0	1.05	1.32	1.78	0.76	1.49	1.04	1.24	0	0.61	1.24	1.11	0	1.06	0.8	0.87	0.98
A530053G22Rik	NR_015565	0	0	0	0	0	0	0	0	0	0	0	0	0	0	0	0	0	0	0	0	0	0	0	0	0	0	0	0	0	0	0	0	0	0	0	0	0	0
A530054K11Rik	NM_183146	1.22	0.49	0.77	0.52	0.34	0.52	0.16	0.54	0.3	0.25	0.66	0.26	0.31	0.44	0.48	0.2	0.18	0.37	0.34	0.22	0.32	0.56	0.77	0.46	0.81	0.39	0.59	0.38	0.64	1.06	0.4	0.41	0.62	0.95	0.32	0.37	1.22	0.72
A530058N18Rik	NR_028423	0	0	0	0	0	0	0	0	0	0	0	0	0	0	0	0	0	0	0	0	0	0	0	0	0	0	0	0	0	0	0	0	0	0	0	0	0	0
A530064D06Rik	NM_001113556,NM_178796	0.15	0	0.12	0	0	0	0	0	0	0	0	0	0	0	0	0	0	0	0	0	0	0	0.12	0	0	0	0.4	0	0.06	1.67	0	0	0	0	0.15	0.11	0	0
A530065N20Rik	NR_046142	0	0	0	0	0	0	0	0	0	0	0	0.02	0	0	0	0	0	0	0	0	0	0	0	0	0	0	0	0	0	0	0	0	0	0	0	0	0	0
A530072M11Rik	NR_045765	0	0	0	0.28	0.29	0.23	0.96	0.06	0.05	0	0	0.05	0.04	0.04	0.06	0.04	0	0.11	0.16	0.12	0	0.13	0.37	0.21	0.37	0	0.26	0.32	0.33	0.11	0.15	0.15	0.47	0.93	0.27	0.2	0.48	0
A530088E08Rik	NR_029458	2.49	2.24	1.61	2.12	2.52	1.66	3.95	0.07	0.14	0	0.13	0	0.04	0	0	0	0	0	0	0	0	0.15	0.04	0	0	0	0.11	0.06	0	0.13	0	0	0	0	0	0	0	0
A530099J19Rik	NM_175688	0	0	0	0	0.09	0.07	0.31	0	0	0.09	0.06	0.03	0.07	0	0	0	0	0.02	0	0	0.25	0.08	0.36	0.06	0	0.05	0.07	0	0.04	0.18	0	0.1	0.04	0	0.03	0.32	0.39	0.23
A630001G21Rik	NM_177055	0	0.4	0	0.09	0	0	0	0.83	1.02	0.52	1.07	1.23	1.39	0.84	1.02	0.58	0.99	0.9	1.08	0.7	0.92	0.85	0.66	0.61	1.04	0	0.74	1.27	1.2	8.13	0.57	1.58	0.52	0	0.26	0.65	0.69	0.23
A630010A05Rik	NR_033556	1.01	1.3	1.18	0.86	1	0.93	0.55	0	0	0	0	0	0	0	0	0	0	0	0	0	0	0	0	0	0.11	0	0	0.06	0	0	0	0	0	0	0	0	0	0
A630012P03Rik	NR_045367	0	0	0	0	0	0	0	0	0	0	0	0	0	0	0	0	0	0	0	0	0	0	0	0	0	0	0	0	0	0	0	0	0	0	0	0	0	0
A630019I02Rik	NR_046182	0	0	0	0	0	0	0	0	0	0	0	0	0	0	0	0	0	0	0	0.03	0	0	0	0	0	0	0	0	0	0	0	0	0	0	0	0	0	0
A630020A06	NR_045740	0.25	0.14	0.17	0.28	0.72	0.17	0	0.03	0.12	0.07	0	0.05	0.06	0.02	0	0.02	0	0.04	0.06	0.12	0	0	0.09	0.09	0.05	0.04	0	0.11	0.06	0.08	0	0	0.1	0	0	0.2	0.31	0.06
A630023A22Rik	NM_001251843	7.1	8.92	5.55	12.37	6.47	9.18	6.5	0	0	0	0	0	0	0.09	0	0.06	0	0	0	0	0	0	0	0	0	0	0	0	0.08	0	0	0.22	0	0	0	0	0.17	0
A630023P12Rik	NR_102290	0	0	0.39	0	0	0	0	0	0	0	0	0	0	0	0	0.15	0	0	0	0	0	0	0.25	0	0	0	0.18	0	0	0	0.51	0	0	0	0	0	0	0
A630033H20Rik	NM_001122595,NM_001122596,NM_175442	0	0	0	0	0	0.07	0	0	0	0	0	0	0	0.03	0	0	0	0	0	0	0	0	0	0	0	0	0.12	0.13	0.07	1.32	0	0.09	0.04	0	0	0.06	0.22	0.07
A630066F11Rik	NR_030698	28.66	30.53	24.33	25.74	21.53	24.84	22.26	3.73	2.7	1.32	3.56	3.94	3.07	3.25	3.25	4.11	4.01	3	3.71	4.32	2.08	4.61	4.23	4.57	4.01	4.92	5.5	4.6	5.26	3.42	3.95	5.85	5.88	2.87	5.55	3.23	5.4	5.52
A630072M18Rik	NR_030699	1.35	1.08	0.81	1.12	1.21	0.9	1.24	3.64	3.22	3.33	3.18	3.57	3.37	3.61	3.52	3.12	3.16	3.29	3.88	2.42	3.39	2.88	0.7	0.79	0.94	0.75	1.03	0.86	0.89	1.11	0.62	0.72	0.84	0.91	0.7	0.59	1.05	1.46
A630073D07Rik	NM_001142969	0	0	0	0.93	0.75	0	0	0	0	0	0	0	0	0	0	0	0	0	0	0	0	0	0	0	0	0	0	0	0	0	0	0	0	0	0	0	0	0
A630075F10Rik	NR_033632,NR_033634	0	0	0.11	0	0	0	0	0.17	0.1	0.14	0.09	0.1	0.07	0.21	0.23	0.09	0	0.07	0.08	0	0.19	0.13	0.07	0	0	0	0.1	0.05	0.16	0.06	0	0.15	0.14	0	0.04	0.1	0	0
A630076J17Rik	NM_001256174	0	0	0	0	0	0	0	0	0	0	0	0	0	0	0	0	0	0	0	0.41	0	0	0	0	0	0	0	0	0	0	0	0	0	0	0	0	0	0
A630077J23Rik	NR_040667	0.26	0	0.72	0.97	0.3	0	0	0.24	0	0	0	0	0	0	0.12	0	0	0	0	0	0	0	0	0	0	0	0	0	0.12	0	0	0	0	0	0	0	0	0
A630089N07Rik	NR_015491	0	0	0	0.16	0	0	0	0	0	0	0.24	0.25	0.25	0.11	0.05	0.04	0	0.06	0.03	0	0	0.66	0.44	0.26	0.24	0	0.27	0.5	0.24	0.43	0.26	0	0	0	0.08	0.08	0.42	0.21
A630095E13Rik	NM_001033325	1.35	2.52	1.23	2.99	1.06	3.78	3.45	0.21	0	0.49	0	0	0.26	0.61	0	0	0	0.13	0.14	0	0	0.94	0.26	0.79	0.33	0.87	0	0.2	0	0	0	0	0	0	0.16	0	0.42	0
A630095N17Rik	NM_001243090,NM_001243091	5.43	5.69	9.64	8.56	5.06	5.16	3.25	0.2	0	0	1.26	0.8	0.49	0.43	0.38	0	0	0.12	0	0.85	0	0	0.5	0.6	0.31	0.27	1.25	0.74	0.38	0.19	1.01	0	1.84	0	0.93	0.33	1.6	0.4
A730006G06Rik	NR_110485	0	0.29	0.92	0.66	0.44	0.58	0.48	0	0.05	0	0	0	0.04	0	0	0.04	0	0	0	0	0	0	0.04	0	0	0	0.16	0.05	0.06	0.06	0	0	0	0	0.05	0	0	0
A730008H23Rik	NM_172505	1.28	1.62	2.4	2.05	2.35	2.92	2.12	1.09	0.42	0.43	1.03	0.76	0.71	0.56	0.71	0.9	0	0.45	1.02	0.74	1.79	2.48	0.38	0.22	0.52	0.27	0.74	0.61	0.26	0.32	0.19	0.24	0.21	0.49	0.43	1.04	1.7	0.52
A730017C20Rik	NM_001167925,NM_173759,NR_033764,NR_033765	8.77	7.85	8.31	7.16	6.14	8.28	11.77	0.59	0.05	0.28	0.1	0.44	0.22	0.22	0.16	0.09	0	0.03	0.17	0.51	0	0.13	2.61	1.78	2.53	1.59	1.38	0.66	0.96	1.55	1.83	3.86	3.07	14.37	2.68	3.21	1.86	3.3
A730017L22Rik	NR_015523	0.96	0.65	0.35	0.43	0.11	0.26	0	2.44	1.91	1.56	1.86	1.98	1.84	1.42	2.12	1.91	3.98	1.87	1.55	1.98	2.5	1.66	3.06	2.66	2.72	2.51	2.41	3.18	2.98	2.96	1.83	2.54	2.34	0.72	2	1.5	2.97	2.57
A730018C14Rik	NR_036459	0	0	0	0	0	0	0	0	0	0	0	0	0	0	0	0	0	0	0	0	0	0	0	0	0	0	0	0	0	0	0	0	0.22	0	0	0	0	0
A730020E08Rik	NR_040287	0	0	0.13	0.21	0	0	0	0.07	0	0	0	0	0.04	0.09	0.06	0.24	0	0.08	0.05	0.14	0	0.14	0.17	0.1	0.31	0.09	0	0	0.12	0.25	0.17	0.51	0.08	0	0.46	0.33	0.68	0.4
A730020M07Rik	NR_036456,NR_036457,NR_036458	0	0.38	0.09	0.25	0.11	0	0	0.38	0.95	0	1.32	0.35	0.14	0.33	0.36	0.36	4.38	0.85	0.28	0.99	0.53	1.18	0.67	0.1	0.21	0.56	0.18	0	0.25	0.17	0.8	0.46	0	0.72	0.07	0.52	0.09	0.64
A730036I17Rik	NR_045838	0	0	0	0	0	0	0	0	0	0	0	0	0	0	0	0	0	0	0	0	0	0	0	0	0	0	0	0	0	0	0	0	0	0	0	0	0	0
A730043L09Rik	NR_040769	0.2	0.45	0.18	0	0.23	0	0	0	0	0.44	0	0	0	0	0	0	0	0	0.07	0	0	0	0	0.07	0	0	0	0	0	0	0	0	0	0	0	0	0	0
A730046J19Rik	NR_040271	0.05	0.05	0.21	0.07	0.11	0.39	0.18	0	0	0	0	0	0	0	0	0	0	0.01	0	0	0	0	0.01	0	0	0	0	0	0	0.04	0	0	0	0	0.03	0	0.09	0.13
A730056A06Rik	NR_040324,NR_040325	0	0.18	0.29	0.18	0	0.07	0.32	0.07	0.09	0.17	0.17	0.06	0.07	0.03	0.04	0.08	0.32	0.07	0.13	0.69	0.36	0.24	0.15	0.08	0.34	0.05	0.16	0.24	0.27	0.15	0.19	0.09	0.08	0	0.14	0.4	0.37	0.52
A730082K24Rik	NR_040317,NR_040319	0	0	0	0	0	0	0	0	0	0	0	0	0	0	0	0	0	0	0	0	0	0	0	0	0	0	0	0	0	0	0	0	0	0	0	0	0	0
A730085K08Rik	NR_045967	0	0	0.46	0	0.6	0.47	0	0	0	0	0	0	0	0	0	0	0	0	0	0	0	0	0	0	0	0	0	0	0	0	0	0	0	0	0	0	0	0
A730090H04Rik	NR_040279	0	0	0	0	0	0	0	0	0.05	0	0	0.05	0.12	0.09	0	0	0	0	0.14	0	0	0.14	0.08	0	0	0	0	0	0	0	0	0	0	0	0	0	0	0
A730090N16Rik	NR_040390	1.55	0.78	0.94	0.89	1.39	1.11	0	0.48	0.13	0	0.13	0.13	0	0	0.16	0.06	0	0.2	0.28	0	0.27	0.18	0.2	0.24	0	0	0	0.07	0.23	0.08	0.21	0	0.09	0	0	0	0	0
A730098P11Rik	NR_038091	1.36	1.02	0.75	0.95	2.25	1.2	1.02	0.05	0.04	0	0.04	0.16	0.12	0.06	0.1	0.08	0	0.13	0.17	0.12	0.1	0.12	0.25	0.27	0.16	0	0.26	0.17	0.34	0.23	0.14	0.21	0.31	0	0.18	0.14	0.28	0.17
A830009L08Rik	NR_045161	0	0	0	0	0	0	0	0.15	0.06	0.09	0.06	0.12	0	0.35	0.04	0.11	0	0.07	0.1	0	0.25	0.08	0.24	0.3	0.41	0.11	0.23	0.31	0.32	0.11	0.19	0.1	0.26	0	0.4	0.5	0.62	0.61
A830010M20Rik	NM_001007574,NM_001168557	3.16	3.42	3.66	2.73	2.03	3.4	1.23	0.12	0.13	0.11	0.1	0.02	0.13	0.11	0.15	0.06	0	0.16	0.06	0.05	0.15	0.26	0.3	0.17	0.17	0.27	0.28	0.23	0.23	0.52	0.11	0.11	0.33	0	0.25	0.1	1.07	0.34
A830011K09Rik	NR_126072,NR_126073	0	0	0	0	0	0	0	0	0	0	0	0	0	0	0	0	0	0	0	0	0	0	0	0	0	0	0	0	0	0	0	0	0	0	0	0	0.09	0
A830018L16Rik	NM_001160369,NM_001160370,NM_001160371,NM_177173	0.32	0.09	0.15	0.12	0.37	0.17	0	0	0.05	0	0	0	0.05	0.03	0.07	0	0	0	0.03	0	0	0.33	0.02	0	0	0	0	0	0	0.02	0	0	0	0	0	0	0	0
A830019L24Rik	NR_040551	0	0	0	0.11	0.16	0	0	0	0	0	0	0	0	0	0	0	0	0	0	0	0	0	0	0	0	0	0	0	0	0	0	0	0	0	0	0	0	0
A830052D11Rik	NR_045403	0	0	0	0	0	0.2	0	0.7	0.51	0.71	0.65	0.83	0.82	0.95	0.59	0.82	0	1.2	0.28	0	0	0	1.14	1.42	1.75	0.99	1.62	1.86	0.95	0.49	1.29	1.82	3.06	0	3.76	1.53	1.87	0.83
A830080D01Rik	NM_001033472	2.65	2.54	1.62	1.03	1.44	2.49	1.01	0.98	1.01	0.43	1.24	0.63	0.81	0.89	0.75	0.94	0.55	0.83	1.1	0.39	1.52	1.68	4.41	2.09	1.98	0.39	2.07	2.9	3.51	3.59	1.18	1.76	3.16	1.49	2.17	0.93	2.13	3.68
A830082K12Rik	NR_045195	0	0	0	0	0	0	0	0.09	0.04	0	0.15	0.15	0	0.03	0.09	0.14	0	0.26	0.1	0	0	0.2	0.12	0.24	0.22	0.06	0	0	0	0.22	0	0	0.16	0	0.11	0.15	0.1	0.09
A830082N09Rik	NR_015526	0	0.03	0.08	0.12	0	0.08	0.11	0.08	0.09	0.09	0.19	0.05	0.07	0.08	0.08	0.06	0.23	0.15	0.11	0.08	0.13	0.17	0.15	0.09	0.16	0.13	0.21	0.18	0.13	0.22	0.33	0.07	0.24	0	0.14	0.04	0.24	0.21
A930001A20Rik	NR_040549,NR_040550	0	0	0	0.26	0	0	0	0	0.14	0	0	0	0.1	0.12	0	0.06	0	0	0	0.15	0.23	0	0.21	0.24	0	0	0.14	0.15	0	0.16	0	0	0	0	0.13	0	0	0
A930001C03Rik	NR_045989,NR_045990	0.6	1.11	0.61	0.57	0.47	1.28	0	4.38	2.07	4.12	1.99	3.19	3.01	1.52	2.43	2.81	2.31	3.85	2.98	1.93	4.16	3.79	9.11	1.96	3.31	4.42	4.49	4.12	2.53	3.87	2.04	3.19	4.36	0	3.24	2.02	2.17	3.15
A930002C04Rik	NR_126083	0.18	0.1	0	0	0.1	0	0	0	0	0	0	0	0	0	0	0	0	0	0	0.09	0	0	0	0	0	0	0	0	0	0	0	0	0	0	0	0	0	0
A930003A15Rik	NR_015488,NR_027896	0	0	0	0.18	0	0	0	0	0	0	0	0	0	0	0	0	0	0	0	0	0	0	0	0	0	0.16	0	0	0	0.11	0	0	0	0	0	0.19	0.47	0.21
A930003O13Rik	NR_027362	0	0.13	0.25	0.09	0	0.11	0	0	0	0	0	0	0	0	0	0	0	0	0	0	0	0	0	0	0	0	0	0.05	0	0.05	0	0	0	0	0	0	0.11	0.23
A930004D18Rik	NR_028376,NR_028377	0.28	0.55	0.31	0.21	0.32	0.13	0	0.21	0.65	0.31	0.57	0.38	0.13	0.39	0.25	0.65	0.29	0.52	0.52	0.53	0	0.28	0.75	0.54	0.57	0.09	0.21	0.15	0.28	1.35	0.33	0.47	0.25	0.52	0.39	0.3	0.83	0.54
A930005H10Rik	NR_015487,NR_027894,NR_027895	8.37	8.35	10.14	11.77	10.92	7.8	5.83	17.99	14.57	15.76	16.57	16.08	15.65	13.22	15.03	13.33	12.93	17.88	13.98	14.48	14.92	18.16	20.49	21.57	19.1	19.12	18.2	16.07	15.16	17.36	18.62	17.63	20.12	29.39	17.1	21.48	20.6	17.59
A930006I01Rik	NR_040332	0	0	0	0	0	0	0	0	0	0	0	0	0	0	0	0	0	0	0.03	0	0	0	0	0	0.15	0	0	0	0	0	0	0	0	0	0	0	0	0
A930006K02Rik	NR_077219	11.13	4.92	10.42	13.47	9.81	9.38	7.75	0.78	1.7	3.3	2.26	1.66	1.75	1.82	1.68	1.29	8.43	1.67	2.72	1.01	1.57	1.39	1.68	1.53	1.74	0.66	1.13	1.6	1.49	1.22	1.21	1.21	1.28	0	0.98	0.53	4.17	1.29
A930007I19Rik	NR_015567	0.69	0.55	0.98	0.36	0.23	0.36	0.38	0.05	0.04	0	0.07	0	0.06	0	0.04	0.03	0	0.09	0.06	0.1	0	0	0	0.03	0.07	0	0.04	0	0.04	0.09	0	0.12	0	0	0.07	0.15	0.1	0.19
A930009A15Rik	NM_029982	0	0	0	0	0	0	0	0	0	0	0	0	0	0	0	0	0	0	0	0	0	0	0	0	0	0	0	0	0	0	0	0	0	0	0	0	0	0
A930011G23Rik	NR_030692	0	0	0	0	0	0.12	0.25	0.03	0	0	0	0.03	0.02	0.02	0.03	0	0	0	0.06	0	0.1	0.14	0	0	0	0	0	0	0	0	0	0	0	0	0	0.1	0	0
A930011O12Rik	NR_040709	0	0	0	0	0	0	0	0	0	0	0	0	0	0	0	0	0	0	0	0	0	0	0	0	0	0	0	0	0	0	0	0	0	0	0	0	0	0
A930012L18Rik	NR_026853	0	0	0.09	0	0	0	0	0.05	0.04	0	0.22	0.09	0.03	0.08	0.05	0.1	0.4	0.13	0.11	0.28	0.57	0.22	0.08	0.21	0	0.25	0.08	0.12	0.04	0	0	0.23	0.21	0	0.38	0.08	0.21	0
A930013F10Rik	NR_027886	0.37	0.32	0.85	0.28	0.32	0.34	0.71	0.91	0.66	0.41	1.4	0.68	0.71	0.76	0.38	1.03	1.56	1.2	0.64	0.55	0.43	2	1.54	0.83	0.82	1.53	0.27	0.24	0.78	0.5	0.45	0.68	0.41	0	0.27	0.22	1.27	0.99
A930015D03Rik	NR_015618	0	0.73	0.89	0	0	0	2.5	3.13	3.73	2.69	3.4	3.37	2.57	3.11	2.86	1.9	2.72	4.7	3.97	4.79	3.53	2.55	1.12	1.91	0.96	0.63	0.75	1.07	2.27	2.56	2.1	0.78	1.37	0	1.75	1.98	4.35	2.75
A930016O22Rik	NR_073014,NR_073015	0	0	0.09	0.08	0	0.09	0	0.19	0.1	0.11	0.22	0.16	0.03	0.03	0.05	0.2	0	0.06	0.07	0.23	0.3	0.31	0.14	0.38	0.37	0.07	0.34	0.22	0.26	0.09	0.72	0	0.37	0	0.22	0.16	0.49	0.58
A930017M01Rik	NR_033609	0	0	0	0	0	0	0	0	0	0	0	0	0	0	0	0	0	0	0	0	0	0	0	0.02	0	0	0	0	0.03	0	0	0	0	0	0	0	0	0
A930018P22Rik	NM_026634	119.4	151.8	124.63	137.53	156.48	138.24	133.38	0.29	0.25	0.69	0	0	0.27	0	0.14	0.22	0	0.09	0.1	0	0.49	0	0.37	0	0	0	0.13	0.41	0.28	0.57	0	0.38	0.86	0	0.46	0.25	0	0
A930019D19Rik	NR_040619	0	0	0.24	0	0	0.24	0	0	0	0	0	0	0	0	0	0	0	0	0	0	0	0	0.08	0	0	0	0	0	0	0	0	0	0	0	0	0	0	0
A930024E05Rik	NR_045820	4.4	3.57	3.88	6.34	3.23	2.02	3.73	2.2	1.43	1.33	1.73	1.03	1.1	1.11	1.38	1.52	2.03	1.85	1.62	2.65	1.31	2.12	1.18	1.09	1.52	0.16	0.81	0.62	1.29	1.26	0.87	0.44	0.86	0	0.84	0.48	0.95	1.17
A930041C12Rik	NR_046195	0	0	0	0.8	0	0	0	0	0	0	0	0	0	0.18	0	0	0	0.16	0	0	0	0	0	0	0	0	0	0	0	0.25	0	0	0	0	0	0	0	0
AA387883	NR_030678	0	0	0.13	0	0	0	0	0	0	0	0	0	0	0	0	0	0	0	0	0	0	0	0	0	0	0	0	0	0	0	0	0	0	0	0	0	0	0
AA388235	NR_033305	0	0	0	0.09	0.07	0.05	0	0.13	0.09	0.12	0.17	0.09	0.22	0.15	0.26	0.12	0	0.18	0.07	0.11	0.09	0.17	0.08	0.16	0.13	0.08	0.38	0.39	0.23	0.54	0.07	0.21	0.34	0.43	0.02	0.18	0.39	0.44
AA413626	NR_102683	0	0	0	0	0	0	0	0	0.31	0	0	0.31	0.93	0.28	0.37	0	0	0.24	0.53	1.68	0	0.88	0.24	0	0	0	0.71	0	0.37	0.75	0	0	0.45	0	0	0	0	0
AA414768	NM_001272033	9.52	6.93	8.39	7.27	8.05	8.63	12.84	23.05	20.95	20.29	24.11	21.23	17.96	17.96	18.79	23.63	19.79	24.26	24.23	24.04	17.22	17.58	5.92	5.5	6.14	3.12	4.06	4.06	4.49	7.1	4.84	5.74	5.39	10.46	5.15	3.73	5.68	6.3
AA415398	NM_001004178	1.21	0.96	0.77	1.71	0.56	0.89	0.93	2.14	1.71	1.06	2.54	1.02	1.34	1.02	1.59	1.84	1.51	2.33	2.95	2.99	3.55	2.48	3.56	2.97	2.84	1.59	3.41	2.85	3.09	2.34	2.03	2.2	3.56	4.54	3.24	1.71	2.82	4.42
AA465934	NR_028363	0	0.98	0.8	1.58	0	0.83	0	7.17	3.96	5.69	5.77	7.82	4.41	5.58	4.32	7.35	7.32	5.07	5.3	6.24	4.13	4.64	7.88	6.65	9.2	14.35	4.91	12.89	6.99	4.73	9.34	7.12	7.54	0	5.09	6.75	2.4	6.61
AA467197	NM_001004174	435.65	440.5	477.83	553.04	591.28	551.85	638.22	0.59	0.67	1.41	0.96	121.34	137.35	141.07	135.01	1.35	28.77	0.38	1.53	0.86	0.67	0.89	2.66	1.36	0.96	1.95	373.76	285.7	324.76	139.51	0.52	153.29	1.87	12.73	3.76	4.04	2.85	1.64
AA474331	NR_033628	4.03	2.26	3.05	2.48	1.56	0.62	2.57	1.08	0.91	2.19	0.75	1.91	1.93	1.24	1.67	1.4	2.8	1.67	2.27	2	1.56	2.08	1.18	0.7	0.25	0	2.67	1.74	2.82	1.36	0.4	1.54	1.09	2.49	1.22	1.05	1.92	1.6
AA536875	NR_045143,NR_045144,NR_045145	0.12	0	0	0	0	0	0	0	0	0	0	0	0	0	0	0	0	0	0	0	0	0	0	0	0	0	0	0	0	0	0	0	0	0	0	0	0	0
AA543186	NR_027448	4.68	4.49	7.12	3.27	3.32	5.31	3.15	0.64	1.08	0.15	1.03	0.58	0.6	0.69	0.56	0.85	1.72	0.68	0.98	0.14	0.42	0.84	2.14	2.04	1.81	0.63	2.22	1.53	1.33	1.24	1.48	0.83	1.64	1.03	1.74	1.4	2.26	2.24
AA543401	NR_102273	0	0	0.17	0	0	0.18	0	0	0	0	0	0	0	0	0	0	0	0	0	0	0	0	0	0	0	0	0	0	0	0	0	0	0	0	0	0	0	0
AA545190	NR_033776	0	0	0	0	0	0	0	0	0	0	0	0	0	0	0	0	0	0	0	0	0	0	0	0	0	0	0	0	0	0	0	0	0	0	0	0	0	0
AA619741	NR_033627	0	0	0	0	0	0	0	0	0	0	0	0	0	0	0	0	0	0	0	0	0	0	0	0	0	0	0	0	0	0	0	0	0	0	0	0	0	0
AA792892	NM_178894	0	0	0	0.15	0	0	0	0	0	0	0	0	0	0	0	0	0	0	0	0	0	0	0	0	0	0	0	0	0	0	0	0	0	0	0	0	0	0
AA986860	NM_177604	2.32	2.09	2.17	1.89	1.24	1.49	1.18	0.86	0.73	0.84	1.09	0.59	1.22	0.62	0.94	1.09	0	0.61	0.8	1.22	1.18	1.88	5.73	6.8	5.12	2.18	5.92	5.41	5.65	2.8	7.73	5.31	6.57	13.88	7.72	10.1	8.17	8.58
AA987161	NM_001163246	1.43	1.19	1.11	0.36	0.54	1.06	0.17	0.65	0.19	0.41	0.49	0.35	0.36	0.37	0.33	0.36	0	0.47	0.36	0.22	0.07	0.58	1.37	0.52	0.66	0.27	0.66	0.75	0.65	1.22	0.38	0.55	0.74	1.63	0.49	0.36	1.21	1.76
Aaas	NM_153416	55.81	61.2	49.37	50.49	52.99	52.83	56.11	21.98	20.26	25.05	20.09	21.96	25.83	19.69	21.41	22.07	13.8	16.88	18.84	19.9	24.53	21.23	30.19	16.56	26.12	25.26	17.95	20.41	20.69	18.85	19.34	19.85	18.08	13.36	17.12	22.9	18.65	21.04
Aacs	NM_030210	11.98	15.63	15.15	14.86	10.41	12.8	10.49	49.77	47.35	51.77	50.74	58.81	59.07	52.75	59.61	51.9	54.16	44.91	49.73	43.25	48	49.31	52.13	65.9	59.42	58.87	60.58	62.92	80.6	37.31	68.05	58.33	51.79	50.17	47.62	70.63	56.22	61.88
Aadac	NM_023383	0	0	0	0	0	0	0	0.51	0.72	0	0.55	0.64	0.65	0.19	0.5	0.38	0	0.49	0.3	0	0.29	0.38	0	0	0	0	0	0	0	0	0	0	0	0	0	0	0	0
Aadacl2	NM_001128091	0.15	0	0	0	0	0	0	0	0	0	0	0	0	0	0	0	0	0	0	0	0	0	0	0	0	0	0	0	0	0	0	0	0	0	0	0	0	0
Aadacl3	NM_001085503	0.07	0	0.06	0	0	0	0	0	0	0	0	0	0	0	0	0	0	0	0	0	0	0	0	0	0	0	0	0	0	0	0	0	0	0	0	0	0	0
Aadat	NM_011834	0	0	0	0	0	0	0	0	0.05	0	0.19	0	0.04	0.13	0	0.05	0	0.04	0.13	0	0	0	0.08	0.13	0.19	0	0	0.06	0	0.12	0	0	0.07	0	0.09	0	0.13	0
Aaed1	NM_025370	11.1	13.63	10.55	13.57	9.27	12.41	11.85	3.1	3.81	3.09	2.5	3.44	3.51	4.17	3.96	5	0	4.52	6.51	6.65	3.19	5.04	2.35	2.06	3.6	0.5	3.87	1.22	4.33	6.5	2.77	2.17	2.38	1.92	1.49	2.82	7.66	6.16
Aagab	NM_025857	31.64	31.3	32.65	25.87	29.8	28.08	32.86	28.25	32.6	32.11	32.81	33.95	34.19	30.63	33.97	32.68	29.98	33.78	36.61	34.65	35.75	34.33	24.07	25.02	21.11	14.83	23.59	20.58	27.13	33.68	21.76	23.06	19.8	18.22	20.49	25.67	23.79	23.99
Aak1	NM_001040106,NM_177762	6.53	5.44	6.34	6.25	4.67	5.32	6.06	1.41	1.22	1.46	1.58	1.14	1.1	1.1	1.2	1.34	0.92	1.39	1.44	1.44	1.4	1.61	1.8	1.56	1.33	1.45	1.83	1.61	1.77	2.66	1.49	1.56	1.53	1.01	1.4	1.45	2.81	2.53
Aamdc	NM_001177945,NM_001177946,NM_001177947,NM_183251	33.02	29.42	29.97	31.76	31.5	34.07	37.39	55.11	50.05	61.37	48.33	50.63	58.01	54.16	48.7	58.38	49.37	50.1	48.68	62.03	76.63	60.88	33.66	29.88	31.81	42.79	32.74	27.2	36.46	41	35.01	30.56	23.71	24.94	29.5	38.24	29.65	27.78
Aamp	NM_001190444,NM_146110	610.87	614.82	603.46	666.21	617.14	585.22	594.87	288.49	301.36	294.49	282.03	325.05	328.03	343.23	338.81	295.29	310.33	284.84	299.75	300.07	289.09	283.81	166.82	161.78	179.96	210.84	175.86	200.88	213.31	237.13	182.49	179.45	151.52	150.74	145.89	183.28	141.35	162.04
Aanat	NM_009591,NR_033223	0	0	0.16	0	0	0	0	0.33	0.14	0.18	0	0	0.1	0.06	0	0.06	0.73	0.21	0.06	0	0	0.18	0	0.12	0.26	0	0.15	0.08	0.16	0.08	0	0	0.1	0	0.06	0	0	0
Aar2	NM_001164818,NM_026661	36.09	45.35	39.26	36.36	50.4	44.79	46.34	15.98	15.18	14.55	16.35	18.14	18.46	15.33	17.12	16.32	18.26	15.31	16.92	18.24	16.35	17.08	13.04	11.18	15.03	16.98	15.65	13.95	16.05	18.86	12.93	12.32	10.13	13.08	9.28	18.43	15.33	13.44
Aard	NM_175503	213.41	223.78	183.77	203.68	186.1	174.88	206.84	2.71	2.7	3.28	3.97	2.91	3.04	2.63	2.48	3.49	4.43	2.22	1.95	1.4	1.64	2.9	0.99	0.37	0.39	0.7	0.29	0.46	0.39	0.32	0.85	1.28	0.58	0	0.51	0.83	0	0.34
Aars	NM_146217	117.8	118.02	130.6	109.82	110.69	112.87	115.69	62.6	60.63	68.47	72.75	65.92	69.76	61.56	66.68	62.75	60.09	59.31	67.26	69.57	75.62	69.68	52.91	46.03	54.99	55.58	50.32	44.88	51.19	53.36	50.95	48.11	42.11	37.64	41.88	52.37	46.04	50.03
Aars2	NM_198608	32.1	35.16	33.89	32.68	35	32.43	32.55	6.85	6.16	6.17	7.3	7.6	8.48	7.73	7.22	7.06	5.26	6.24	7.54	5.96	8.79	7.65	5.96	6.66	7.28	4.81	7.16	7.24	7.15	5.7	8.81	6.27	5.96	3.99	6.18	7.83	7.83	5.81
Aarsd1	NM_144829	34.85	29.49	33.11	30.09	30.03	28.3	41.89	46.4	43.93	42.85	46.44	47.07	47.57	45.95	66.48	42	29.89	42.75	42.46	54.86	48.95	45.21	56.03	57.8	56.53	66.17	56.25	57.69	64.5	43.25	51.86	56.43	45.61	53.59	48.76	56.65	55.73	46.75
Aasdh	NM_173765	2.83	1.69	1.85	2.72	2.48	1.76	1.15	1.34	1.67	1.38	1.93	1.38	1.4	1.42	1.52	1.76	1.5	2.29	2.11	1.65	2.31	1.83	2.94	3.15	2.98	1.7	2.75	3.32	2.92	3.29	2.87	3.05	2.8	3.16	2.79	1.74	3.39	3.57
Aasdhppt	NM_026276	12.92	9.25	14.07	9.59	8.7	14.22	8.07	6.74	7.18	5.12	7.07	5.27	5.35	4.3	4.64	5.58	5.21	7.79	8.82	3.7	5.77	6.05	8.08	5.96	4.34	2.62	4.62	4.79	5.97	6.14	4.76	3.78	6.2	4.11	5.97	3.8	7.68	6.45
Aass	NM_013930	1.38	1.69	1.36	1.16	1.17	1.1	1.37	2.7	1.88	2.75	3.18	2.5	2.91	1.96	2.28	2.38	1.25	3.68	3.51	2.06	3.04	4.15	0.28	0.33	0.44	0	0.17	0.1	0.45	0.16	0.07	0	0.1	0	0.22	0.09	0.64	0.58
Aatf	NM_019816	41.26	41.48	47.16	38.35	41.79	40.66	40.89	9.25	8.26	8.85	12.21	6.5	8.82	7.03	8.45	10.05	7.5	11.86	10.58	12.33	13.48	10.39	11.42	6.03	7.25	5.49	8.1	7.26	7.87	11.4	4.61	9.32	9.23	12.53	5.95	8.48	8.98	11.11
Aatk	NM_001198785,NM_001198787,NM_007377	0.85	0.48	0.81	0.66	0.39	0.31	0.65	0.82	1.13	0.79	1.46	1.28	0.97	1.14	1.32	1.31	2.29	0.7	0.95	0.96	1.62	1.81	0.73	0.72	1.7	1.25	1.92	0.88	0.8	4.75	1.97	2	1.31	0	0.82	1.33	3.36	2.48
AB124611	NM_001198794,NM_206536	1.19	0.67	1.27	0.59	0.92	0.68	1.52	2.3	2.65	4.01	3.26	3.29	3.56	4.08	2.66	3.36	0.83	2.48	2.58	3.27	4.29	4.3	3.34	1.51	2.48	2.4	28.36	12.19	11.15	100.64	2.76	32.56	1.2	4.11	1.06	4.06	5.66	2.11
Abat	NM_001170978,NM_172961	38.57	31.78	33.55	25.72	27.39	32.27	29.39	3.73	3.73	4.79	6.03	3.71	4.62	3.19	4.45	4	2.87	3.46	5.46	4.12	5.32	5.45	3.62	2.49	3.45	1.85	2.5	1.83	2.25	1.75	4.36	3.7	3.29	3.33	2.86	3.48	6.06	4.06
Abca1	NM_013454	15.59	12.66	11.36	10.03	7.97	9.07	8.13	4.35	2.78	3.27	4.47	3.32	3.43	3.5	3.45	3.41	2.72	4.18	4.35	3.66	5.33	5.88	4.31	2.49	3.04	1.28	9.06	6.47	7.03	21.8	1.68	4.82	3.35	3.33	2.21	1.74	6.3	5.2
Abca12	NM_175210	0.31	0.41	0.35	0.45	0.27	0.26	0.1	0	0	0	0	0	0	0	0	0	0	0	0	0	0	0	0	0	0	0	0	0	0	0	0	0	0	0	0	0	0	0
Abca13	NM_178259	0.05	0.12	0.02	0.02	0.03	0	0	0	0.01	0	0	0	0	0	0	0	0	0	0	0	0	0	0	0	0	0	0.01	0	0.01	0	0	0	0	0	0	0	0	0
Abca14	NM_026458	27.12	24.81	27.52	19.57	21.75	28.91	19.28	0	0.02	0	0	0.02	0.02	0	0.04	0	0	0	0	0	0	0	0.01	0.01	0	0	0	0	0.04	0	0.05	0	0	0	0.01	0	0	0.12
Abca15	NM_177213	12.5	10	12.27	9.53	7.94	11.49	8	0	0	0	0	0	0.01	0	0	0	0	0.01	0.03	0	0	0	0	0	0	0	0	0	0	0.04	0	0	0	0	0	0.03	0	0.04
Abca16	NM_001278943,NM_001278944	17.75	12.19	16.4	12.86	9.41	14.33	9.56	0	0.02	0	0	0	0.01	0	0	0	0	0	0	0	0	0	0	0	0	0	0.02	0.02	0.02	0	0.05	0	0	0	0.03	0	0	0
Abca17	NM_001031621	26.99	27.59	33.69	26.72	26.91	30.22	25.45	0.02	0.02	0	0	0	0.04	0.04	0	0	0	0.01	0.01	0	0.06	0	0.01	0.01	0	0	0.09	0.04	0.11	0.06	0	0	0.11	0	0.08	0.07	0	0
Abca2	NM_007379	10.13	9.5	9.09	8.61	8.47	8.54	8.64	100.93	68.69	107.87	136.41	93.31	128.81	94.62	114.08	118.75	92.24	89.73	93.09	139.36	157.56	142.4	129.65	130.37	166.77	90.17	203.1	214.72	240.93	77.56	188.86	186.8	143.15	130.73	123.71	199.96	149.49	218.78
Abca3	NM_001039581,NM_013855	8.98	9.54	8.36	7.88	7.25	8.66	9.1	28.95	24.31	26.23	33.83	37.49	35.99	28.38	37.21	34.13	33.13	25.23	39.03	48.24	47.52	42.69	78.05	73.5	88.71	53.19	115.02	108.59	133.63	59.03	107.61	95.28	68.11	68.13	62.75	140.73	104.56	127.55
Abca4	NM_007378	0.3	0.24	0.16	0.25	0.31	0.25	0.46	0.1	0.02	0.03	0	0.03	0.07	0.05	0.05	0.06	0	0.02	0.05	0.15	0.09	0.03	0.06	0.05	0.09	0	0.07	0.03	0.04	0.03	0.04	0.18	0.03	0	0.03	0.28	0.32	0.12
Abca5	NM_147219	7.62	6.3	8.19	4.55	5.25	7.72	3.91	1.06	0.58	1.03	1.04	1.09	0.79	0.76	1.01	0.93	0.33	1.34	1.26	1.31	1.17	1.41	5.61	5.92	4.11	1.69	5.29	5.71	4.81	2.42	4.29	3.36	7.22	3.94	6.22	2.92	11.81	8.52
Abca6	NM_001166556,NM_001166557,NM_147218	0.65	1.11	0.42	0.19	0.34	0.45	1.77	0.14	0.02	0.05	0.03	0	0.06	0.07	0.07	0.12	0.68	0.04	0	0.21	0	0.34	0.07	0.2	0	0	0.33	0.2	0.32	0.35	0.05	0.48	0.31	0	0.11	0.03	1.19	0.24
Abca7	NM_013850	1.99	2.24	1.71	2.65	2.08	1.91	3.28	1.73	2.25	1.98	2.69	3.37	3.01	2.82	3.38	2.65	3.3	2.48	2.87	2.89	3.45	3.29	2.29	1.88	2.58	2.02	2.53	2.08	2.39	6.68	2.13	3.8	1.92	2.73	1.56	2.46	3.93	3.27
Abca8a	NM_153145	0.86	0.75	0.99	0.67	0.31	0.86	0.6	0.63	0.57	0.3	0.76	0.31	0.39	0.47	0.48	0.56	1.62	0.51	0.67	0.31	0.3	0.4	1.27	0.69	1.36	0.49	0.75	0.38	0.72	0.54	0.51	0.85	1.14	0	0.8	1.16	2.47	2.06
Abca8b	NM_013851	0.39	0.12	0.48	0.21	0.32	0.19	0	0.08	0.07	0	0.26	0.08	0.05	0.04	0.18	0.12	0.15	0.07	0.01	0.1	0.05	0.07	0.13	0.13	0.21	0.05	0.15	0.15	0.2	0.14	0.04	0.04	0.1	0	0.1	0.11	0.9	0.2
Abca9	NM_147220	4.67	3.88	5.28	3.62	2.71	4.85	2.79	0.11	0.18	0.19	0.21	0.08	0.19	0.16	0.11	0.17	0	0.2	0.15	0.31	0.37	0.18	0.37	0.08	0.13	0.11	0.33	0.12	0.14	0.48	0.12	0.21	0.04	0	0.14	0.19	0.95	0.57
Abcb10	NM_019552	4.41	3.58	3.63	3.81	3.99	3.48	3.72	14.07	12.89	15.26	19.21	14.2	14.11	11.32	15.64	16.51	18.11	13.88	18.48	18.59	17.92	17.5	7.04	6.32	6.2	6.3	7.68	6.33	7.9	6.69	6.66	7.92	5.34	10	4.72	7.84	8.48	9.25
Abcb11	NM_021022	0.36	0.25	0.41	0.43	0	0.29	0.69	0	0.02	0	0	0	0	0	0	0.05	0	0.01	0	0	0	0	0.05	0	0	0	0.02	0.02	0	0.02	0	0	0	0	0	0	0	0
Abcb1a	NM_011076	2.2	2.08	2.12	2.31	1.72	2.43	2.02	0.57	0.65	0.39	0.43	0.78	0.64	0.61	0.79	0.69	0	0.6	0.88	0.72	0.54	0.98	0.55	0.32	0.93	0.23	0.67	0.33	0.54	0.68	0.51	0.87	0.8	0.99	0.52	0.35	1.98	1.49
Abcb1b	NM_011075	0.11	0.06	0.43	0.21	0	0.26	0	0.09	0.11	0	0.19	0.02	0.09	0.14	0.19	0.22	0	0.13	0.08	0.12	0.23	0.05	0.46	0.35	0.19	0.03	0.34	0.44	0.41	1.58	0.2	0.47	0.2	0	0.22	0.36	2	1.01
Abcb4	NM_008830	0.54	0.79	0.97	0.48	0.31	0.51	0.41	0.05	0.02	0	0	0	0.08	0	0.02	0.02	0	0	0.02	0	0.08	0.06	0.05	0.06	0	0	0.11	0.09	0.14	0.12	0	0.2	0	0	0.02	0.3	1.5	0
Abcb5	NM_029961	0	0	0	0.04	0	0.05	0	0.56	0.34	0.56	0.77	0.31	0.67	0.31	0.34	0.35	0	0.7	0.54	0.28	1.49	0.99	80.55	40.44	49.7	14.7	67.54	71.97	86.61	47.65	34.7	35.27	56.17	55.75	40.03	35.19	111.16	127.83
Abcb6	NM_023732	68.5	90.45	78.53	64.87	84.1	71.34	79.2	8.15	8.36	7.09	10.85	11.54	12.44	10.74	12.21	10.78	13.36	7.37	8.62	11.97	11.86	12.54	13.11	12.67	12.89	18.29	15.05	14.63	16.13	14	12.77	16.07	11	10.89	10.77	12.71	10.78	16.36
Abcb7	NM_009592	1.06	0.73	1.07	0.73	0.39	0.66	0.87	1.74	1.24	0.95	1.39	1.14	1.12	1.24	0.93	0.98	0.32	1.58	1.56	0.75	1.16	1.39	2.34	1.77	1.66	0.88	1.69	1.55	1.6	2.49	0.86	1.1	2.12	0.57	1.78	0.77	2.67	2.08
Abcb8	NM_029020	32.67	39.44	41.35	34.79	41.46	38.8	45.77	25.95	28.68	32.03	25.18	27.7	31.16	28.19	29.08	28.19	27.6	24.41	28.44	24.41	24.95	25.47	19.68	18.79	20.81	19.15	22.69	21.34	25.02	16.7	23.76	23.21	20.16	20.02	17.03	21.54	17.13	19.54
Abcb9	NM_019875	41.08	39.39	41.58	48.28	40.61	32.7	39.09	99.73	99.42	80.66	77.39	144.66	108.79	140.62	110.15	77.55	164.29	114.08	117.72	52.57	64.35	82.39	6.91	5.27	7.12	6.42	8.96	9.69	13.72	3.18	8.46	13.89	6.79	8.02	5.42	5.66	4.1	5.9
Abcc1	NM_008576	34.2	29.71	30.51	27.18	27.76	29.97	29.12	10.09	8.95	13.54	14.63	11.21	10.73	8.11	11.26	11.77	8.57	11.07	14.85	16.07	16.72	15.64	6.53	6.45	8.26	3.9	8.72	6.54	7.96	13.67	7.38	7.3	6.52	4.98	5.71	10.08	12.57	10.68
Abcc10	NM_145140,NM_170680	4.72	5.1	5.22	3.91	4.87	4.07	5.36	4.62	4.3	4.71	6.16	4.12	3.88	4.11	4.18	4.74	3.95	4.52	4.97	6.18	5.71	5.47	2.87	2.56	2.9	2.32	2.99	2.86	4.28	3.17	3.73	3.66	3.02	3.74	2.95	3.69	3.32	4.78
Abcc12	NM_172912	38.31	37.14	45.7	37.12	30.63	39.54	33.77	0.02	0	0	0.04	0	0.07	0	0	0	0	0	0.02	0.05	0	0	0	0	0	0.13	0	0.02	0.02	0.11	0	0	0	0	0.02	0	0.24	0
Abcc2	NM_013806	0.12	0.18	0.07	0.12	0.19	0.11	0.16	0.02	0.05	0	0.06	0.16	0.06	0.14	0.04	0.04	0	0.09	0.11	0.08	0	0.17	0.02	0.07	0	0	0.08	0.14	0.09	0.04	0.05	0	0.04	0.61	0.03	0	0	0.23
Abcc3	NM_029600	32.99	36.01	39.56	36.93	37.23	36.18	43.1	13.17	9.72	15.32	17.58	11.34	14.3	10.04	13.08	13.55	9.67	9.71	10.7	14.63	20.2	18.6	9.51	7.05	9.5	5.98	16.18	13.45	23.3	26.91	10.73	15.43	7.36	8.24	8.62	13.43	9.37	10.79
Abcc4	NM_001033336,NM_001163675,NM_001163676	2.87	1.75	2.29	1.54	1.68	1.68	1.6	12.41	10.5	11.76	14.3	11.9	11.07	9.79	11.61	12.31	10.42	14.93	18.97	13.97	14.77	16.7	1.45	1.4	1.88	1.26	2.34	0.88	1.83	2.5	1.78	2.02	1.55	0.9	1.4	1.87	3.26	2.98
Abcc5	NM_013790,NM_176839	4.56	4.77	6.26	4.08	4.81	2.86	2.73	6.54	4.25	7.05	7.95	6.04	6.64	4.11	5.91	7.15	5.9	5.11	5.45	6.34	7.12	8.06	14.77	11.08	12	12.4	16.6	15.18	16.92	29.88	14.15	12.58	11.32	25.26	10.79	13.73	20.73	17.65
Abcc6	NM_018795	0.09	0.05	0.32	0.4	0.2	0.08	0.17	0.02	0.07	0	0	0.08	0.05	0.06	0.02	0.15	0	0.06	0.04	0.04	0	0	0.05	0.02	0.06	0.03	0.02	0.02	0.02	0.04	0.05	0	0.05	0	0.02	0.07	0	0.09
Abcc8	NM_011510	0.31	0.5	0.76	0.69	0.3	0.37	0	0.21	0.57	0.24	0.5	0.53	0.34	0.31	0.32	0.34	0	0.31	0.32	0.44	0.34	0.5	1.48	1.97	3.46	0.47	1.52	1.98	4.72	0.68	1.32	1.55	0.82	1.67	0.91	0.94	0.26	3.32
Abcc9	NM_001044720,NM_011511,NM_021041,NM_021042	1.12	0.83	1.58	0.86	1.01	1.14	0.56	0.41	0.24	0.29	0.31	0.27	0.35	0.35	0.25	0.34	0.25	0.39	0.37	0.32	1.04	0.48	1.26	0.53	0.58	0.37	0.91	0.68	0.63	1.17	1.02	0.89	1.48	0.89	0.72	1	4.99	2.41
Abcd1	NM_007435	14.55	17.34	16.59	18.88	16.06	14.78	13.76	4.98	4.78	6	6.65	6.7	5.99	5.43	6.07	7.7	7.08	4.67	6.02	6.96	6.43	7.4	3.46	2.38	3.15	3.96	8.5	4.23	4.85	22.21	3.44	7.28	3.41	0.98	2.48	6.47	7.52	6.35
Abcd2	NM_011994	1.74	0.89	0.9	0.79	0.72	0.8	0.75	0.04	0.02	0	0.03	0.02	0.03	0.03	0.02	0.01	0	0.03	0.04	0.12	0.12	0.12	0.08	0.01	0.03	0.03	0.28	0.1	0.22	1.97	0.05	0.19	0	0	0.01	0.03	0.23	0
Abcd3	NM_008991	17.44	16.61	17.31	12.12	13.97	17.62	14.02	19.23	15.49	16.08	17.71	11.27	12.14	11.9	11.7	16.89	16.89	23.65	23.8	12.96	12.27	14.33	34.95	28.22	26.28	24.9	22.78	23.22	25.79	29.34	20.79	20.42	31.12	29	23.47	15.72	33.34	29.86
Abcd4	NM_008992	1.7	0.3	1.63	0.73	1.13	0.99	0.34	2.74	2.7	2.64	4.54	2.5	2.82	2.62	2.71	3.27	1.12	3.02	2.7	3.97	3.71	3.19	3.31	2.71	3.79	1.59	3.33	3.05	3.38	7.39	3.63	3.24	3.3	4.02	2.39	3.44	4.43	4.29
Abce1	NM_015751	23.09	20.3	23.59	18.53	15.91	21.97	12.88	4.61	3.81	2.85	5.08	3.01	3.09	2.41	2.23	3.93	1.93	6.38	5.23	2.34	2.77	3.84	12.13	8.45	7.63	3.67	7.38	7.53	7.62	10.14	4.72	5.13	8.71	6.98	7.2	4.56	11.88	10.21
Abcf1	NM_013854	112.4	99.43	106.03	90.55	88.82	107.52	100.59	34.73	31.94	33.67	34.91	30.93	34.21	29.42	30.29	34.17	33.34	36.83	39.07	36.67	34.64	36.54	36.99	32.07	31.52	38.01	31.4	28.23	34.34	48.1	31.49	33.24	30.89	29.27	25.98	33.27	35.33	35.74
Abcf2	NM_001190443,NM_013853	271.05	274.5	284.84	263.59	273.83	261.06	259.81	39.31	38.95	42.81	49.76	48.82	48.59	43.34	47.9	47.34	51.15	39.14	48.37	58.99	56.93	55.02	31.48	30.27	35.96	33.8	40.54	38.27	47.85	54.23	38.47	37.21	29.89	40.14	29.36	45.32	37.71	43.13
Abcf3	NM_013852	76.85	85.59	84.99	80.03	81.48	86.54	83.73	33.74	34.18	38.55	38.35	41.12	40.46	37.11	40.19	41.22	43.44	37.02	40.06	44	45.3	46.94	22.68	25.52	25.13	26.49	26.38	25.55	28.28	30.34	26.71	29.82	22.68	30.02	21.91	30.75	30.09	30.53
Abcg1	NM_009593	1.02	0.89	0.85	0.98	0.6	1.24	0.72	9.01	9.64	8.9	10.19	12.25	10.04	10.01	11.97	11.91	10	8.94	11.4	14.15	13.08	13.48	3.01	2.25	2.66	1.83	22.45	8.77	11.27	71.42	2.42	17.85	2.1	1.69	1.89	3.74	4.21	3.17
Abcg2	NM_011920	13.46	11.67	14.69	13.77	10.43	13.19	8.34	5.39	6.3	5.95	7.19	5.39	4.53	5.24	6.12	5.33	4.16	6.91	7.55	3.94	4.33	4.35	2.27	2	1.46	2.15	3.38	1.35	1.87	10.93	1.3	2.85	1.53	0	2.1	2	4.15	3.14
Abcg3	NM_030239	0	0	0	0.38	0	0.14	0	0.03	0	0	0.11	0.06	0.02	0.02	0	0.03	0	0.06	0	0	0.23	0.15	0.13	0.08	0.11	0	0.33	0.16	0.03	1.42	0	0.27	0	0	0	0.06	0.65	0.14
Abcg4	NM_138955	0.55	0.41	0.28	0.32	0.07	0.51	0.7	0.37	0.34	0.2	0.5	0.35	0.27	0.29	0.28	0.34	0.51	0.45	0.28	1.27	0.66	0.5	0.61	0.25	0.4	0.36	0.81	0.47	0.51	0.55	0.95	0.59	0.8	1.38	0.77	0.82	0.95	1.18
Abcg5	NM_031884	0.1	0	0	0.15	0	0.09	0	0.61	0.47	0.44	0.08	0.23	0.26	0.27	0.32	0.42	0	0.32	0.29	0.4	0.15	0.51	0.09	0.03	0.15	0.07	0	0.13	0.13	0	0.24	0	0.05	0	0.04	0.63	0	0.39
Abcg8	NM_001286005,NM_026180,NR_104382	2.59	2.83	2.35	3.4	3.39	3.59	2.54	0.21	0.18	0.07	0.33	0.08	0.13	0.09	0.09	0.21	0	0.25	0.15	0	0.11	0.15	0.02	0	0	0.05	0.03	0.16	0.03	0	0	0.09	0.04	0	0	0.1	0	0
Abhd1	NM_021304,NR_003522	0.73	0.16	0.34	0.69	0.73	0.36	0.7	4.82	5.74	5.97	4.05	4.75	4.03	5.69	5.42	3.89	2.32	5.19	4.17	5.76	3.01	3.96	2.82	3.52	2.99	2.27	2.75	2.93	3.47	1.8	3.21	0.84	1.56	1.36	3.15	1.25	2.04	1.06
Abhd10	NM_001272070,NM_172511,NR_073572	31.05	27.27	27.85	26.92	29.59	26.11	32.59	7.09	6.61	7.97	8.94	7.18	8.96	6.09	8.46	7.03	5.36	8.84	7.89	4.91	10.92	8.88	9.29	7.71	9.22	6.85	7.2	6.98	6.84	8.48	6.74	8.82	7.36	8.1	6.22	9.98	9.34	7.88
Abhd11	NM_001190437,NM_145215,NR_033794	77.56	85.82	97.23	90.47	91.89	76.48	84.32	66.68	59.77	67.25	60.03	59.77	64.55	63.21	69.01	62.54	62.24	67.68	58.02	62.04	65.83	55.26	105.74	111.43	98.63	91.71	95.33	112.09	114.1	86.81	83.9	89.79	89.33	89.24	101.23	92.48	85.45	95.07
Abhd11os	NR_026688	1.2	0.67	0.55	0	1.42	0	0	2.76	4.15	1.96	0.89	2.04	3.42	2.63	2.72	2.31	5.02	4.05	2.32	5.45	3.76	6.29	39.22	31.41	29.97	31.53	19.43	26.15	39.04	24.5	17.27	12.91	18.94	17.62	17.14	29.49	16.26	26.27
Abhd12	NM_024465	96.15	103.7	105.54	94.88	103.31	90.52	97.09	254.37	259.11	256.13	262	325.42	315.92	304.52	322.66	286.51	299.39	245.66	269.86	320.19	318.14	310.22	244.27	251.92	272.16	254.55	328.53	331.12	413.94	353.02	290.38	330.33	225.46	256.63	231.67	355.61	257.19	276.53
Abhd12b	NM_001195033	0	0	0	0	0	0	0	0	0	0	0	0.09	0.07	0.15	0	0	0	0.07	0	0	0	0	0	0	0	0	0	0	0.1	0.51	0	0	0	0	0	0	0	0
Abhd13	NM_001081119,NM_026868	3.1	3.14	3.23	2.43	3.44	3.08	2.31	3.92	3.76	4.44	5.4	3.89	3.67	3.44	3.74	4.64	4.32	5.09	5.26	3.87	3.69	4.57	8.08	6.44	5.96	4.41	6.34	5.89	7.99	7.01	5.26	5.28	6.36	4.55	5.99	6.25	9.84	8.35
Abhd14a	NM_001110271,NM_001110272,NM_145919	141.56	147.08	149.49	149.8	137.05	131.5	137.56	22.78	20.65	22.72	22.93	19.75	21.53	20.25	22.01	19.93	22.65	17.98	15.67	20.38	23.29	18.59	18.07	15.52	16.35	23.63	16.15	17.43	15.22	17.12	21.16	28.04	19.82	23.74	16.55	20.93	18.86	18.83
Abhd14b	NM_029631	17.01	14.07	14.42	12.97	11.64	8.72	9.81	173.57	170.28	171.82	156.05	188.91	188.52	211.69	193.65	178.19	173.48	182.23	189.1	208.03	185.65	197.58	61.81	70.7	67.35	80.77	59.03	62.3	58.27	44.02	92.07	65.11	89.91	69.47	66.97	85.9	69.67	56.67
Abhd15	NM_026185	0	0.08	0.25	0.2	0.31	0.19	0.26	0.32	0.57	0.52	0.26	0.74	0.46	0.42	0.59	0.54	0.29	0.6	0.78	0.74	1.05	0.98	0.26	0.07	0.2	0.14	0.2	0.18	0.48	0.89	0	0.58	0.15	0	0.07	0.43	0.07	0.46
Abhd16a	NM_178592	114.99	123.9	127.38	127.25	125.42	112.66	123.19	146.56	146.8	139.12	139.05	159.3	167.25	168.02	163.71	156.54	155.72	141.67	153.34	164.98	141.53	150.49	85.41	88.57	98.76	91.65	107.3	124.8	127.95	81.33	111.55	107.16	90.16	83.33	89.02	127.29	100.08	107.3
Abhd16b	NM_183181	58.65	60.97	69.86	80.98	67.72	64.04	60.03	0.24	0.15	0.14	0.59	0	0.23	0.18	0.18	0.23	0	0.08	0.13	0.39	0	0.27	0.04	0.14	0.48	0	0.11	0.22	0.34	0.24	0.31	0	0.28	0	0.47	0	0	0.5
Abhd17a	NM_145421	299.22	309.9	321.36	314.64	333.85	272.67	285.61	253.84	267.37	270.64	246.47	296.7	292.9	311.69	291.89	260.62	251.26	248.49	254.04	204.86	220.3	199.69	80.85	79.01	104.47	105.69	91.07	113.8	119.26	107.15	109.07	106.62	82.64	80.37	73.91	93.58	72.72	85.51
Abhd17b	NM_146096	31.78	29.06	30.91	33.71	27.73	34.3	24.83	2.04	1.18	1.2	1.37	1.37	1.15	0.68	1.32	1.26	0.76	1.49	1.84	0.81	0.42	1.86	7.28	5.88	4.01	1.08	4.38	4.56	4.26	6.78	3.17	2.32	4.17	6.86	4.72	3.52	9.42	7.9
Abhd17c	NM_133722	15.09	14	14.15	13.16	11.82	12.73	13.24	21.42	19.43	15.55	24.94	22.03	26	20.52	24.05	22.56	12.71	20.86	24.21	29.72	27.24	30.22	8.22	7.32	7.22	4.48	10.1	9.37	10.87	17.19	7.29	10.82	7.63	6.87	7.86	11.18	10.28	10.06
Abhd2	NM_018811	131.91	121.13	142.41	143.1	125.26	121.73	127.33	109.56	54.82	78.84	136.05	106.56	103.54	57.42	120.68	118.98	73.29	108.09	214.85	182.52	173.09	243.21	19.81	14.88	20.53	6.15	30.91	25.61	40.58	16.82	19.28	20.72	18.88	15.07	9.19	35.83	46.97	54.06
Abhd3	NM_134130	6.37	7.03	8.34	7.63	5.63	6.76	5.15	4.36	3.88	4.54	7.03	4.49	3.39	3.59	3.76	4.82	4.58	5.78	6.75	4.11	5.08	6.12	2.91	4.38	3.49	1.12	1.62	1.98	1.34	1.15	1.75	1.92	4.65	0.92	3.97	1.82	4.62	3.75
Abhd4	NM_001205181,NM_134076	342.43	345.29	355.88	356.99	318.56	301.53	321.58	122.55	105.72	121.15	116.24	138.94	138.21	144.79	138.2	136.52	122.36	113.39	119.11	142.73	128.41	126.44	53.43	57.19	67.15	50.78	73.25	79.92	91.66	87.91	62.04	65.03	56.79	52.28	49.7	83.24	54.89	75.48
Abhd5	NM_026179	116.03	92.62	107.9	106.96	90.99	98.67	96.32	6.15	5.43	4.65	7.53	5.98	5.6	5.09	5.36	6.41	7.68	5.77	7.2	8.04	5.78	5.64	11.38	10.71	11.13	11.57	11.51	9.33	11.89	19.56	8.64	9.6	11.79	11.18	9.72	13.47	17.95	13.96
Abhd6	NM_025341	19.48	21.02	21.4	18.93	22.77	20.62	22.2	4.74	4.68	5.59	6.88	5.01	6.3	3.99	6.13	5.54	5.21	5.24	5.1	9.32	9.98	6.04	6.15	4.97	5.41	3.36	5.41	4.51	5.65	4.45	4.48	6.45	4.51	6.82	4.47	4.46	8.28	6.55
Abhd8	NM_022419	303.03	351.24	330.56	359.53	347.11	306.5	295.96	25.22	31.29	29.82	26.12	31.34	31.07	36.5	33.8	29.55	28.92	24.34	26.7	30.29	30.82	26.37	18.1	19.3	26.92	23.33	28.37	27.61	28.04	25.96	32.92	26.56	18.62	18.21	17.97	30.88	27.63	26.77
Abi1	NM_001077190,NM_001077192,NM_001077193,NM_007380,NM_145994	12.85	9.11	9.1	8.67	6.3	9.8	7.73	8.1	5.69	6.7	8.55	5.93	6.51	4.94	5.19	6.51	4.67	8.49	9.92	5.9	8.9	9.15	15.64	10.01	10.04	4.32	13.03	10.95	13.02	27.45	5.67	10.37	10.42	13.5	8.12	8.1	19.92	17.2
Abi2	NM_001198570,NM_001198571,NM_198127	9.42	7.77	9.04	8.23	7.18	8.85	7.99	2.04	1.53	1.8	1.83	1.12	1.38	1.42	1.28	1.32	1.52	2.22	1.86	1.44	1.68	2.69	5.87	5	3.57	2.53	3.77	4.46	3.56	2.99	3.17	3.37	7.92	8.93	5.7	2.62	6.91	6.91
Abi3	NM_001163464,NM_025659	15.3	14.51	14.1	19.52	13.23	16.23	12.84	3.13	2.59	3.47	3.58	3.54	2.99	3.17	2.83	3.62	2.61	3.17	2.46	2.11	4.49	3.28	1.32	0.86	0.99	1.22	7.75	3.87	3.74	26.13	2.64	10.61	1.6	0	1.33	1.83	2.48	3.07
Abi3bp	NM_001014399,NM_001014422,NM_001014423,NM_001014424,NM_178790	1.4	1.71	2.06	1.19	0.78	1.09	1.09	0.45	0.22	0.81	0.51	0.22	0.43	0.35	0.23	0.37	0	0.48	0.43	0.45	0.09	0.64	1.94	0.82	1.08	0.26	1.21	0.44	0.97	1.11	1.02	0.74	1.42	0.43	1.03	1.16	5.83	3.01
Abl1	NM_001112703,NM_001283045,NM_001283046,NM_001283047,NM_009594	69.48	66.72	68.76	68.08	56.28	61.09	65.03	19.95	18.75	20.58	27.16	22.05	24.03	19.77	23.88	22.45	20.82	17.95	19.87	25.96	30.01	26.77	16.55	14.78	20.8	16.18	22.02	19.03	21.5	25.29	22.23	24.49	19.52	16.05	15.37	25.95	31.07	30.74
Abl2	NM_001136104,NM_009595	1.16	0.75	1.27	0.63	1	1.18	0.87	0.39	0.27	0.27	0.31	0.26	0.23	0.33	0.26	0.27	0.35	0.41	0.43	0.39	0.38	0.57	0.15	0.25	0.11	0.03	0.26	0.38	0.16	0.3	0.12	0.18	0.15	0	0.11	0.07	0.3	0.25
Ablim1	NM_001103177,NM_001103178,NM_001290813,NM_001290815,NM_001290816,NM_178688	2.4	3.71	3.38	3.1	2.62	2.06	1.93	9	8.4	9.62	13.77	8.93	8.64	7.16	8.06	10.25	8.95	11.13	12.48	12.56	10.82	11.39	5.74	3.95	5.68	4.15	5.22	4.15	5.09	6.88	4.65	4.6	4.48	3.6	4.36	4.74	16.83	7.35
Ablim2	NM_001177696,NM_001177697,NM_001177698,NM_001177699,NM_001177700,NM_177678	0.32	0.65	0.41	0.6	0.52	0.12	0	12.5	12.8	14.25	12.57	12.02	10.39	10.83	16.63	11.57	11.52	12.56	13.15	12.62	14.83	12.5	2.77	2.5	4.12	4.49	7.6	2.96	2.83	1.68	6.63	4	4.85	3.88	2.8	4.43	10.42	6.98
Ablim3	NM_001164491,NM_198649	4.25	3.48	5.18	3.89	3.9	4.95	4.2	0.36	0.29	0.46	0.43	0.2	0.2	0.11	0.17	0.34	0.44	0.15	0.29	0.93	0.4	0.27	0.18	0.23	0.19	0.28	0.09	0.11	0.11	0.47	0.25	0.13	0.26	0.39	0.11	0.9	0.77	0.35
Abo	NM_001290444,NM_030718	1.55	0.73	2.93	2.3	1.98	3.21	0.49	0.39	0.51	0.46	0.11	0.22	0.45	0.3	0.58	0.63	0	0.38	0.21	0.83	0	0.4	20.75	24.73	25.96	19.91	20.04	19.67	27.6	6.89	26.85	21.82	12.31	14.73	13.81	21.12	16.01	15.67
Abr	NM_001291186,NM_198018,NM_198894,NM_198895	8.95	6.18	9.05	8.95	7.63	8.06	9.44	27.48	24.8	29.89	33.51	34.89	35.31	33.23	40.26	40.47	34.48	28.08	35	44.67	44.4	50.81	17.65	21.71	25.66	17.19	25.77	21.95	45.27	50.36	20.62	23.09	13.91	18.53	12.88	23.24	20.21	24.5
Abra	NM_175456	0	0.3	0.12	0.1	0	0	0	0	0	0	0	0.1	0	0.04	0	0.14	0	0.04	0	0	0	0.27	0.04	0	0.1	0	0	0	0	0	0	0.16	0	0	0.05	0.62	18.89	0.13
Abracl	NM_028440	4.49	3.6	4.96	5.7	4.11	3.87	4.92	73.35	47.91	47.51	59.44	38.74	47.77	33.81	44.37	49.17	38.77	68.57	49.84	43.41	48.16	52.94	141.78	83.35	60.93	31.43	62.28	55.67	62.22	99.44	36.41	43.51	71.42	73.76	67.12	49.64	90.83	90.36
Abt1	NM_013924	5.79	4.68	5.43	4.74	6.4	5.99	3.59	5.71	6.07	6.04	5.8	6.54	6.03	6.16	6.51	6.39	4.52	5.84	6.27	5.74	5.69	6.64	5.95	5.79	6.31	7.78	5.93	5.96	6.24	6.03	6.78	5.56	4.75	3.34	5.05	6.21	6.02	5.6
Abtb1	NM_030251	31.61	32.65	33.49	33.85	33.63	26.23	33.83	28.56	28.66	30.96	27.7	29.56	29.58	31.05	29.73	27.53	23.01	26.99	29.55	31.04	27.78	28.6	20.46	22.21	25.15	28.52	24.3	28.98	29.59	39.07	24.35	26.98	27.49	27.59	21.76	27.45	24.52	26.86
Abtb2	NM_178890	10.88	11	10.52	10.45	8.41	10.1	8.86	0.72	0.74	0.32	1.05	0.69	0.86	0.75	0.68	0.95	0.8	0.55	0.53	0.86	0.82	0.34	0.47	0.35	0.63	0.67	0.28	0.35	0.32	0.95	0.81	0.82	0.52	0	0.28	0.45	0.85	1.34
Acaa1a	NM_130864	19.08	21.11	19.36	18.54	16.77	15.61	20.41	147.4	154.84	146.92	144.13	161.59	172.8	170.88	171.68	152.93	139.73	150.19	150.54	141.53	147.67	137.4	105.73	102.15	108.86	118.2	98.06	107.36	111.13	133.21	99.56	109.96	89.27	92.54	86.01	102.46	82.9	77.66
Acaa1b	NM_146230	4.03	6.63	4.8	5.92	3.83	6.4	5.15	1.06	0.76	1.64	1.43	1.16	1.16	0.96	1.52	1.26	2.88	0.95	1.25	1.28	0.83	0.73	0.28	0.07	0.27	0.13	0	0.16	0.08	0.34	0	0.87	0.68	1.47	0.28	0.43	0.54	0
Acaa2	NM_177470	90.24	88.38	99.65	90.73	102.09	89.74	90.29	151.45	148.78	175.52	161.4	228.06	231.35	214.25	224.02	219.69	235.76	173.17	190.32	245.84	214.92	208.87	71.53	40.23	75.43	76.41	52.97	44.59	63.07	89.1	57.3	63.15	42.38	34.1	31.93	64.6	56.39	54.12
Acaca	NM_133360	23.55	24.33	24.36	19.1	17.96	22.28	17.04	8.07	6.87	7.88	9.72	8.31	8.43	6.9	7.16	8.14	8.77	8.69	9.63	7.56	8.38	9.84	11.46	11.98	10.72	8.85	10.87	10.16	11.35	7.92	12.16	10.12	11.76	13.52	11.13	10.79	15.95	14.42
Acacb	NM_133904	3.35	2.13	2.62	2.66	1.9	2.72	1.86	0.74	0.85	1.06	0.94	1.02	0.99	0.86	0.91	0.74	0.74	0.68	0.88	1.08	0.98	1.12	1.9	2.05	2.81	2.56	1.92	1.33	1.51	1.28	1.46	1.79	1.51	0.77	1.45	2.07	4.07	2.41
Acad10	NM_028037	8.74	9.29	10.41	9.02	10.8	9.42	9.78	10.29	9.06	11.53	12.74	13.59	12.59	12.06	11.96	12.13	9.19	9.59	11.15	15.57	13.84	12.41	9.07	8.95	10.73	9.45	12.62	15.45	14.82	9.68	12.58	11.19	9.22	8.32	8.42	14.78	10.56	14.33
Acad11	NM_175324	15.79	15.6	15.17	12.56	12.66	15.46	17.3	6.76	4.57	5.01	8.6	5.36	5	3.68	5.42	6.61	6.92	7.58	9.56	6.68	9.91	10.3	8.03	7.37	6.65	2.63	7.03	6.73	8.4	6.06	5.64	6.75	7.48	5.99	5.99	5.22	10.49	9.13
Acad12	NM_178799	3.88	3.51	4.52	3.06	3.22	4.98	4.48	8.46	8.77	9.25	9.34	13.09	11.14	9.52	11.23	11.68	11.91	8.98	11.88	12.91	10.87	11.22	4.66	5.72	6.43	4.43	7.31	6.72	8.8	4.87	6.85	6.57	5.14	7.1	4.15	13.62	9.38	10.68
Acad8	NM_025862	9.73	9.1	9.75	7.98	6.74	7.85	10.79	28.38	29.66	29.08	37.24	34.09	33.2	31.54	34.08	33.55	31.63	34.4	35.66	36.91	36.37	35.85	20.3	17.36	18.94	20.04	18.77	16.58	25.1	19.46	18.62	14.67	16.05	8.82	15.22	18.94	21.19	20.84
Acad9	NM_172678	6.74	5.8	5.75	4.54	5.96	6.75	5.19	12.09	9.46	12.41	13.44	12.51	11.38	9	13.02	10.67	10.12	12.94	13.92	10.24	12.16	13.06	8.15	6.11	6.6	5.1	6.25	4.37	6.92	9.16	4.79	4.92	5.59	5.1	5.13	5.15	7.27	6.19
Acadl	NM_007381	28.4	28.76	27.71	24.23	24.2	30.35	29.39	15.33	15.27	15.73	18.18	16.06	14.99	12.47	17.65	15.96	12.79	19.22	20.61	22.28	23.28	22.2	10.49	8.34	9.07	6.59	11.79	6.05	7.43	34.15	5.5	7.85	8.22	8.85	5.88	11.12	22.46	10.88
Acadm	NM_007382	17.25	13.65	16.87	14.95	12.78	15.34	7.65	12.88	11.28	9.34	12.62	10.51	9.95	8.5	9.15	13.39	11.57	15.71	15.52	11.19	14.02	16.22	15.41	12.16	11.13	7.73	12.65	10.76	13.19	22.57	9.82	9.53	13.04	16.65	9.7	11.6	23.51	19.09
Acads	NM_007383	21.4	26.86	24.25	24.87	23.6	21.26	25.05	47.79	46.09	48.12	40.77	47.22	54.49	52.55	51.48	44.5	31.37	43.82	49.73	50.49	46.96	47.19	19.52	17.91	27.19	29.33	24.34	24.57	23.35	48.9	23.46	24.45	21.61	12.95	15.42	28.87	25.98	21.56
Acadsb	NM_025826	9.79	9.67	9.79	7.91	7.93	9.41	5.34	8.02	8.09	6.68	6.71	5.13	5.13	6.59	5.09	7.02	6.37	10.93	8.33	6.81	8.28	8.53	42.17	39.96	32.43	23.98	28.38	31.12	30.67	20.52	25.34	22.19	45.74	39.45	37.51	15.71	55.95	46.5
Acadvl	NM_017366	41.47	43.95	44.16	34.25	39.8	36.45	42.69	55.45	58.84	62.71	55.93	63.38	62.51	61.42	62.25	57.32	49.05	52.25	59.12	75.51	69.3	59.38	30.88	27.12	36.05	39.86	32.26	28.32	31.57	43.06	35.37	29.85	25.04	28.14	20.43	40.74	35.94	34.92
Acan	NM_007424	0.59	0.87	0.64	0.64	0.41	0.38	0.79	0.01	0	0.06	0	0.02	0	0	0	0.01	0	0.01	0.03	0.06	0.14	0	0.23	0.22	0.75	0.29	0.21	0.18	0.34	0.28	0.11	0.18	0.05	0.22	0.07	0.07	0.12	0.28
Acap1	NM_153788	1.92	2.36	2.57	2.3	1.57	2.26	2.44	114.97	112.23	104.98	113.54	144.92	141.23	135.96	142.8	117.59	129.01	135.03	155.73	96.45	112.55	119.27	12.43	14.66	13.98	12.76	10.29	14.83	21.82	8.39	12.85	10.13	8.82	7.52	6.77	6.72	6.11	11.81
Acap2	NM_030138	3.13	2.69	2.99	2.15	1.81	2.34	2.57	2.9	2.16	2.35	3.41	1.89	1.51	1.5	2.11	2.22	2.09	3.32	3.08	1.42	2.37	1.88	4.18	2.8	2.4	0.58	3.04	3.08	3.54	7.66	2.28	1.91	3.04	3.53	2.52	1.53	6.26	5.32
Acap3	NM_207223	8.6	9.11	10.12	9.62	7.09	8.21	12.12	5.98	6.4	6.47	6.99	6.71	6.21	6.45	6.25	6.68	6.59	6.91	7.93	6.59	6.83	6.71	4.67	3.59	5	3.87	5.14	4.76	5	8.63	6.23	5.75	4.42	3.84	3.39	5.14	6.08	6.83
Acat1	NM_144784	24.52	19.79	20.99	21.93	18.09	19.88	21.45	18.03	17.95	21.69	25.6	17.69	18.78	15.97	19.83	23.95	20.32	19.51	20.88	24.31	24.54	24.4	28.42	23.82	22.4	16.2	21.98	17.26	22.38	22.05	24.82	24.57	23.41	24.28	22.16	28.44	27.18	26.68
Acat2	NM_009338	18.86	18.25	20.63	19.62	16.77	17.97	18.68	147.01	139.27	154.5	178.11	194.25	191.07	163.13	200.93	163.61	190.55	159.08	187.22	156.86	186.25	210.03	273.33	261.73	282.08	210.49	232.99	200.31	270.99	106.51	238.96	194.27	211.86	210.2	225.67	271.45	208.49	254.96
Acat3	NM_153151	4.07	6.14	5.28	4.79	5.63	3.36	2.74	3.68	3.69	6.92	6.88	3.2	8.56	4.2	4.51	5.61	3.35	3.95	2.46	2.6	7.16	4.9	7.42	2.99	6.43	4.81	1.2	1.03	2.4	1.47	1.78	1.26	1.07	3.2	1.99	1.27	1	2.95
Acbd3	NM_133225	19.37	17.84	21.76	16.1	14.47	19.47	12.74	8.29	6.03	6.5	9.57	4.62	5.75	4.23	6.03	6.5	4	10.84	9.77	6.12	6.49	6.72	15.17	11.08	9.35	4.09	10.39	10.46	12.31	16.65	6.88	6.97	10.82	9.62	11.06	6.08	15.84	13.9
Acbd4	NM_025988	3.54	5.59	3.41	4.18	2.66	2.03	3.8	32.17	26.93	27.33	26.45	31.35	28.87	34.4	31.86	30.71	24.8	32.38	32.25	29.83	32.59	30.07	26.29	30.42	34.36	30.93	27.39	30.26	31.66	22.95	32.02	29.97	34.05	25.63	29.5	33.06	39.5	34.19
Acbd5	NM_001102436,NM_001102437,NM_001102438,NM_028793	8.61	8.15	8.17	6.7	6.22	8.14	4.72	3.32	2.58	2.77	2.4	2.51	2.35	2.7	2.24	2.43	1.03	4.65	3.77	1.7	1.33	2.83	8.29	6.33	5.63	2.48	5.68	7.66	6.64	8.26	3.83	3.66	6.84	3.71	5.43	1.79	11.49	9.27
Acbd6	NM_001145781,NM_026683,NM_028250	287.78	294.17	281.21	288.79	285.26	279.11	291.51	91.45	92.63	94.91	85.19	110.65	103.5	114.56	116.66	93.14	81.13	97.86	102.94	84.51	89.54	80.95	91.43	79.89	80.84	94.96	85.84	87.89	94.06	76.78	81.54	85.92	95.58	113.54	82.27	74.18	74.94	89.18
Acbd7	NM_030063	0	0	1	0	1.29	0.51	0	16.57	9.25	16.66	17.05	12.17	13.75	11.97	13.11	16.03	4.57	15.54	8.44	8.25	7.68	12	988.28	1463.94	1026.31	929.36	903.23	793.67	829.17	242.55	996.41	837.69	1254.59	896.17	1248.27	834.42	1112.65	952.59
Accs	NM_001290782,NM_183220	0.99	0.69	0.51	0.5	0.71	0.72	0.43	2.95	3.09	3.79	3.64	3.72	3.62	3.46	3.48	3.26	2.56	2.91	4.24	3.12	3.61	4.04	1.99	1.5	1.65	2.1	2.3	1.62	2.21	4.83	1.07	1.81	1.46	2.1	1.29	1.01	2.31	1.88
Accsl	NM_001033452	0	0	0	0	0	0	0	0	0	0	0	0.08	0	0	0	0	0	0	0	0	0	0	0	0	0	0.07	0	0	0.18	0	0	0.37	0.06	0	0	0	0.2	0
Acd	NM_001012638	46.68	51.74	46.16	52.41	47.63	46.67	42.7	35.37	26.41	34.69	33.17	36.71	38.99	35.41	37.89	35	29.12	32.09	33.7	39.85	37.97	39.2	16.24	13.69	19.27	16.24	24.18	21.02	21.78	35.86	18.89	20.27	16.46	22.39	13.84	21.01	17.53	20.1
Ace	NM_001281819,NM_009598,NM_207624	560.19	588.81	556.67	529.39	564.24	532.96	608.14	172.46	127.65	190.61	226.25	129.36	197.05	126.8	169.09	182.43	140.59	133	127.81	210.24	205.62	192.06	21.86	17.36	24.3	21.7	20.57	20.77	28.76	38.32	17.82	28.17	13.47	13.51	13.76	15.27	15.48	16.92
Ace2	NM_001130513,NM_027286	0.65	0.37	0.53	0.24	0.45	0.36	0	1	0.84	1.35	0.54	0.98	0.64	0.79	0.68	0.43	1.35	1.44	1.48	0.19	0.2	0.93	2.12	1.99	0.86	2.31	0.4	0.83	0.89	0.12	1.78	0.47	1.94	1.95	1.36	0.36	1.58	1.32
Ace3	NM_001101453	50.95	45.26	51.1	58.85	42.14	43.1	49.64	0.05	0.2	0	0	0	0.06	0	0	0	0	0	0.03	0.1	0	0.21	0	0.07	0	0	0	0.04	0.18	0.37	0.49	0	0.06	0	0.15	0.16	0	0.1
Acer1	NM_175731	0	0	0	0.07	0	0	0	0	0	0	0	0	0	0	0	0	0	0	0	0	0	0	0	0	0	0	0	0	0	0	0	0	0	0	0	0	0	0
Acer2	NM_001290541,NM_001290543,NM_139306	5.45	5.87	5.87	5.88	5.52	4.93	1.58	2.72	3.61	5.5	3.8	4.26	4.29	4.01	2.9	3.64	1.81	2.82	4.09	5.99	4.17	7.22	13.26	9.82	8.47	4.85	15.58	14.07	13.31	8.54	14.78	12.22	11.42	11.42	12.91	20.59	20.38	16.24
Acer3	NM_025408	6.05	3.68	4.95	2.75	2.5	3.85	2.71	2.53	2.54	2.44	3.66	1.92	1.86	1.41	1.53	2.57	1.81	2.87	2.51	1.77	2.34	2.66	4.19	2.39	1.95	1.94	3.12	2.89	3.32	11.05	1.69	4.01	2.66	2.86	1.73	2.39	3.29	2.72
Ache	NM_001290010,NM_009599	0	0.12	0.19	0.15	0	0.09	0	0.53	0.53	0.79	0.85	0.75	0.45	0.63	0.7	0.71	0.86	0.48	0.57	0.81	2.06	0.84	0.55	0.43	1.51	0.47	0.6	0.48	0.5	0.65	0.86	0.87	1.07	0	0.71	0.97	1.5	0.99
Acin1	NM_001085472,NM_001085473,NM_001242605,NM_001242606,NM_019567,NM_023190	133.14	130.37	135.32	113.7	106.86	134.3	125.89	61.62	55.79	45.59	65.79	48.14	54.76	51.68	54.14	61.14	52.59	77.18	68.97	59.33	66.67	64.49	80.1	73.28	80.72	55.86	69.94	71.19	85.85	84.69	58.42	68.16	76.07	87.46	72.44	69.8	84.98	82.91
Ackr1	NM_010045	0	0	0	0	0	0	0	0.68	0.41	0.46	1.1	0.72	0.73	0.57	0.29	0.51	0.88	1.17	0.89	4.17	3.9	1.94	4.39	2.48	4.79	4.53	1.4	2.08	0.93	5.02	2.77	3.04	2.51	1.57	2.51	3.96	9.31	5.24
Ackr2	NM_001276719,NM_021609	0.46	0.61	0.2	1.13	0.34	0.92	1.77	0.14	0.12	0	0.29	0.21	0.18	0.1	0	0.16	0	0.11	0.12	0.44	0.24	0.16	0.2	0.05	0.17	0	0.03	0.07	0.07	0.03	0	0	0.04	0	0.11	0.3	0.23	0.37
Ackr3	NM_001271607,NM_007722	10.83	9.14	8.19	6.45	5.83	7.78	7.33	12.33	17.53	19.55	17.92	18.81	16.34	15.32	18.93	17.4	16.89	13.17	13.4	19.46	17.86	16.94	25.97	20.84	26.44	14.44	23.79	22.65	25.75	11.39	29.28	22.58	26.93	23.63	30.82	33.23	36.29	39.85
Ackr4	NM_145700	0.65	0.49	0.99	0.64	0.75	0.5	1.25	5.28	5.44	5.92	7.54	7.35	8.1	7.13	10.36	7.34	7.68	6.13	7.86	6.42	6.68	7.75	16.41	19.93	21.65	11.54	22.48	22.07	42.14	15.45	12.96	23.18	15.15	16.26	9.67	15.66	20.84	21.86
Acly	NM_001199296,NM_134037	50.23	42.97	49.04	45.19	40.82	44.51	42.91	239.72	188.65	238.33	295.65	275.46	277.83	202.37	293.17	293.92	251.73	258.57	327.34	306.74	345.19	351.1	201.02	177.6	154.89	73.37	188.74	151.48	178.08	74.63	188.98	170.28	171.24	178.78	181.77	206.22	185.19	231.71
Acmsd	NM_001033041	0.2	0	0	0.07	0.34	0	0	0	0	0	0	0	0	0	0	0	0	0	0	0	0	0	0	0	0.07	0	0	0	0	0	0	0	0	0	0	0	0	0
Acn9	NM_001077713	7.38	3.54	2.88	5.83	4.35	4.44	2.02	3.63	4.05	2.29	2.35	3.97	5.42	4.26	3.1	4.96	2.2	6.02	5.42	2.12	4.1	2.75	5.73	6.15	4.3	2.71	4.24	6.68	6.12	4.76	2.52	4.41	5.44	3.87	3.65	4.52	6.92	3.51
Acnat1	NM_001164565	0	0	0.08	0.04	0	0.04	0	0.36	0.5	0.62	0.55	0.69	0.44	0.45	0.55	0.49	0.9	0.73	0.92	0.6	0.4	1.15	0.71	0.55	0.67	0.46	0.42	0.57	1.02	0.57	0.47	0.95	0.28	0	0.56	0.51	0.97	0.67
Acnat2	NM_145368	0.7	0.95	0.49	0.61	0	0.26	0.54	0	0.36	0	0	0.13	0.11	0.09	0	0.15	0	0.09	0	0	0	0	0.14	0.26	0	0	0.19	0	0.26	0.3	0	0	0.23	0	0	0	0	0.13
Aco1	NM_007386	14.26	13.29	12.43	10.25	11.7	11.99	13.66	69.63	64.86	76.12	87.37	84.49	84.81	70.13	82.37	81.75	65.61	68.05	80.82	84.74	92.32	93.43	69.84	54.31	74.31	53.3	73.8	67.82	101.63	70.65	59.35	61.09	45.88	44.09	40.46	80.62	62	72.36
Aco2	NM_080633	216.87	227.98	220.82	190.37	191.79	197.8	203.48	134.42	133.27	157.25	162.99	157.44	161.61	140.79	166.66	155.86	150.42	125.14	149.6	173.46	177.14	169.45	114.42	114.04	142.45	120.03	144.35	128.73	157.58	127.3	154.79	147.88	112.77	109.68	102.39	168.46	178.28	160.54
Acot1	NM_012006	4.46	3.87	11.77	3.19	4.62	3.04	2.31	34.01	38.14	38.81	42.29	40.91	40.2	35.92	42.94	39.02	25.74	31.55	35.78	49.64	48.28	48.53	37.47	31.27	32.16	35.02	40.15	36.23	39.58	31.92	39.24	40.25	30.09	19.23	29.56	50	48.38	42.33
Acot10	NM_022816	20.43	19.19	23.78	16.94	13.5	21.8	8.66	0	0.07	0	0	0	0.1	0	0	0	0	0	0	0	0	0	0.14	0.15	0.12	0.11	0	0.14	0.14	0.15	0	0	0	0	0.12	0	0.48	0
Acot11	NM_025590	1.07	0.88	0.99	0.7	1.04	0.92	0.68	1.27	1.3	1.79	1.35	1.17	1.39	1.1	1.48	1.3	1.12	1.1	1.21	3.3	1.54	1.45	1.37	0.82	1.72	1.78	2.88	1.24	1.47	3.74	1.98	1.43	1.82	0.29	1.07	1.83	3.53	1.96
Acot12	NM_028790	2.57	2.23	2.33	1.25	1.26	2.02	1.68	0	0	0	0	0.03	0.04	0.05	0	0	0	0	0	0	0	0.22	0	0.08	0	0	0.03	0.03	0	0	0	0	0.12	0	0.05	0	0	0
Acot13	NM_025790	6.71	10.18	7.18	9.62	8.3	6.97	3.02	72.25	60.55	77.7	70.36	59.31	67.37	63.47	61.68	69.87	59.21	72.27	65.5	73.23	78.93	78.41	78.88	86.25	68.71	51.24	80.71	62.25	91.6	72.59	76.37	69.47	77.96	102.05	80.83	78.52	96.81	83.86
Acot2	NM_134188	0.36	0.96	0.67	0.66	0.41	0.39	1.99	7.73	7.48	7.47	9.79	8.46	8.36	8.07	7.9	6.87	2.6	6.73	6.67	8.59	8.79	9.89	8.5	8.29	8.23	7.04	8.53	8.79	11.97	9.42	7.94	7.85	8.15	6.18	7.4	14.8	13.3	8.27
Acot3	NM_134246	0	0.1	0	0.06	0	0	0	0	0	0	0	0	0	0	0	0	0	0	0	0	0	0	0	0.03	0	0	0.04	0	0	0	0	0	0	0	0.06	0.14	0	0
Acot4	NM_134247	0	0.13	0.09	0.07	0	0.09	0	0.19	0.32	0.54	0.52	0.49	0.54	0.11	0.09	0.14	0.41	0.06	0.36	0.39	0.15	0.1	0.04	0.03	0.15	0	0.12	0	0	0.31	0	0.12	0	0	0.07	0.15	0	0
Acot5	NM_145444	0.16	0.17	0	0	0	0.29	0	0.51	0.95	0.51	0	0.84	0.41	0.61	0.81	0.6	0	0.18	0.7	0.46	1.94	0.16	0.08	0.05	0	0.1	0.07	0.14	0.07	0.07	0	0	0	0	0.11	0	0	0.15
Acot6	NM_172580	0.13	0.54	0.92	0.28	0.29	0.82	0	1.47	1.92	2.23	2.45	1.71	2.3	2.17	2.65	1.95	2.12	2.07	2.34	2.64	2.93	1.69	4.58	5.03	3.83	3.1	4.64	4.68	7.27	3.49	3.81	2.92	3.32	3.8	4.34	5.01	3.72	7.57
Acot7	NM_001146057,NM_001146058,NM_133348	1046.46	1100.45	1109.61	1054.53	1127.17	993.32	1112.52	21.1	24.15	23.59	23.56	19.26	25.97	20.87	20.2	25.25	19.6	21.15	18.56	19.84	26.34	24.12	18.3	15.61	19.43	19.97	20.71	22.55	21.74	28.79	20.86	17.87	18.57	9.12	18.28	16.8	17.35	16.79
Acot8	NM_133240	37.55	37.91	41.42	47.15	45.83	38.37	30.83	31.06	32.47	26.11	30.18	31.44	34.19	31.7	32.01	32.04	37.95	30.66	31.37	25.2	28.45	26.96	13.32	16.74	15.7	16.46	14.81	12.64	12.71	20.02	17.97	18.12	11.39	20.54	11.88	11.78	14.47	15.82
Acot9	NM_019736	34.19	31.6	31.64	25.26	28.8	31.84	24.54	6.68	5.58	6.3	6.58	4.76	5.12	3.79	4.47	6.98	6.32	7.84	7.49	4.8	9.36	6.99	120.88	100.27	89.06	61.57	75.96	69.93	105.62	53.53	64.95	63.75	90.6	86.32	81.46	65.25	108.94	101.48
Acox1	NM_001271898,NM_015729	18.55	20.11	19.02	18.35	16.38	17.18	19.06	89.98	85.72	89.45	111.55	97.53	96.7	75.01	97.7	104.31	87.32	101.41	115.69	114.6	111.83	119.57	27.42	26.17	28.2	18.06	31.96	26.89	32.65	32.23	26.68	27.34	23.67	20.38	22.78	36.63	45.34	40.25
Acox2	NM_001161667,NM_053115	0.19	0.21	0.25	0	0	0.17	0	0.3	0.38	0.71	0.21	0.3	0.22	0.28	0.42	0.42	0	0.13	0.3	0.18	0.94	0.38	0.11	0.1	0.14	0	0.15	0.04	0	0.08	0	0	0	0	0.03	0	0	0
Acox3	NM_030721	35.76	33.46	39.29	37.99	34.14	32.07	38.42	255.05	236.36	261.5	300.29	293.38	279.18	250.3	311.14	319.01	283.75	241.49	312.68	352.02	303.56	316.96	125.7	141.24	142.37	90.46	144.18	149.26	207.71	111.34	159.65	151.92	104.46	104.12	92.55	141.91	107.15	140.12
Acoxl	NM_028765	0.47	0.44	0.21	0.23	0.09	0.36	0.3	1.67	3.17	1.8	1.93	1.56	2.02	2.19	1.53	1.62	2.94	1.62	1.61	1.08	1.21	1.92	0.07	0.46	0.34	0.26	0.19	0.3	0.31	0.46	0.09	0.28	0.34	0	0.2	0.12	0	0.53
Acp1	NM_001110239,NM_021330	25.72	17.11	22.09	23.21	19.72	23.66	17.88	20.92	14.51	16.72	24.03	11.22	16.54	11.3	13.74	17.3	15.26	22.46	18.96	14.74	15.58	17	20.18	13.43	12.34	5.72	10.98	9.21	11.74	17.38	7.9	7.91	13.87	12.96	11.3	6.72	17.08	13.12
Acp2	NM_007387	12.76	12.46	14.15	10.71	11.23	10.88	10.65	7.91	7.29	8.22	9.57	7.65	8.18	6.98	7.44	8.26	7.21	8.87	9	8.28	8.85	9.69	8.95	8.23	6.77	6.5	14.96	10.14	13.41	36.57	7.28	13.53	9.1	14.43	7.13	7.68	12.77	12.36
Acp5	NM_001102404,NM_001102405,NM_007388	2.47	2.66	3.23	4.01	2.73	3.74	3.88	21.2	20.54	20.65	20.93	19.21	22.28	18.45	19.26	15.84	9.15	13.29	15.51	23.7	19.24	19.21	7.06	2.93	6.93	7.39	65.93	15.35	17.42	331.55	2.95	46.59	2.4	5.27	1.85	14.78	7.83	4.7
Acp6	NM_019800	10.6	11.17	10.82	9.43	9.44	8.16	6.58	23.83	27.07	27.85	30.61	25.91	27.41	27.86	26.52	28.1	29.74	24.76	25.29	27.96	28.1	28.65	20.75	22.29	22.64	23.16	23.39	23.1	28.8	18.96	24.96	24.58	25.65	23.76	20.82	21.26	28.95	21.56
Acpp	NM_019807,NM_207668	0.1	0.5	0.49	0.66	0.73	0.68	0.56	3.97	3.41	3.48	5.18	3.74	4.43	3.38	3.39	15.94	6.33	4.93	4.91	12.26	11.36	14.14	2.67	2.55	2.46	0.83	2.51	2.34	3.48	1.82	6.49	4.34	2.31	2.58	2.12	4.3	9.49	8.42
Acpt	NM_001195034	9.98	10.59	11.8	17.03	15.21	10.76	12.24	0	0	0	0	0	0	0	0	0.07	0	0	0	0	0	0	0.11	0.07	0	0	0.08	0.24	0.17	0.17	0.22	0	0.1	0	0.07	0.44	0	0
Acr	NM_001205049,NM_001277245,NM_001277246,NM_001277247,NM_013455	297.38	291.67	294.54	293.98	298.89	285.69	302.02	0.24	0.2	0.38	0.64	0.4	0.45	0.12	0.16	0.18	0	0.2	0.11	0.34	0.24	0.18	0	0.22	0.25	0	0.22	0.47	1.66	0.78	0.21	0.54	0.09	1.29	0.62	2.34	0.33	0.5
Acrbp	NM_001127340,NM_016845	579.38	549.58	566.34	614.56	521.14	592.45	583.08	4.26	2.78	4.21	3.96	1.86	4.27	2.5	3.55	4.68	6.53	3.01	3.46	3.91	6.62	4.25	20.66	27.85	18.82	17.07	26.29	31.48	35.06	16.22	30.44	31.46	28.39	24.82	27.15	35.46	26.41	32.85
Acrv1	NM_007391	126.26	108.3	117.73	142.62	102.33	127.34	91.94	0.1	0.26	0	0	0.17	0.33	0.08	0	0.16	0	0	0.29	0.44	0.35	0.23	2.18	3.58	1.15	2.64	3.36	1.83	3.37	1.11	4.29	3.24	3.17	1.67	3.33	3.51	3.67	1.93
Acsbg1	NM_053178	242.66	262.8	274.99	252.49	265.29	238.67	245.69	25.58	34.31	37.58	28.27	26.61	25.04	24.82	24.82	29.94	26.63	26.06	29.36	27.3	41.96	28.32	20.99	8.18	24.31	18.37	19.54	18.14	16.28	13.9	15.09	10.37	11.84	20.66	14.16	10.68	8.19	15.94
Acsbg2	NM_001039114	174.74	153.46	154.61	186.2	172.03	170.24	173.7	0.68	0.41	0.85	0.58	0.73	1.01	0.35	0.74	0.75	0.72	0.73	0.42	0.68	1.06	0.44	0.08	1.99	0.38	0	2.25	2.36	2.47	2.6	2.89	2.61	1.88	5.19	4.24	1.9	0.67	1.25
Acsf2	NM_153807	20.94	19.3	20.92	16.9	18.81	19.28	18.11	14.6	14.47	15.99	16.55	16.03	17.02	17.39	16.85	16.99	17.59	15.52	14.92	20.46	23.51	21.3	5.14	4.23	5.9	4.12	5.11	4.53	4.32	10.04	4.87	6.69	5.22	6.01	3.89	7.78	7.16	7.56
Acsf3	NM_144932	29.08	32.02	30.8	28.41	25.53	24.52	22.93	13.84	14.82	16.58	13.35	17.05	16.74	14.8	15.2	13.52	14.62	14.09	14.84	16.51	13.19	15.5	6.86	7.61	7.63	9.16	7.61	8.41	7.04	9.19	9.26	6.11	10.33	11.62	9.8	8.59	10.73	7.83
Acsl1	NM_001302163,NM_007981	260.51	226.32	210.15	263.08	214.97	235.57	225.8	66.58	53.97	63.6	83.9	59.89	63.01	52.77	66.92	77.17	57.17	80.39	95.13	76.8	80.49	79.93	72.72	70.58	65.62	25.57	91.33	84.64	92.7	79.98	77.29	80.93	91.3	92.53	86.01	72.7	93.5	102.9
Acsl3	NM_001033606,NM_001136222,NM_028817	10.22	9.65	11.54	7.56	8.14	9.8	8.82	2.9	2.7	2.43	3.82	2.64	2.37	2.3	2.83	3.17	2.73	4.79	4.6	2.13	2.9	3.79	6.74	5.81	3.93	0.86	4.22	4.17	5.64	4.65	3.06	4.12	6.02	9.85	4.51	2.62	7.92	7.94
Acsl4	NM_001033600,NM_019477,NM_207625	7.68	5.73	8.66	3.5	3.65	5.99	4.44	4.35	3.21	2.69	3.95	2.55	2.53	3.28	2.85	2.4	2.56	5.06	3.65	2.51	2.84	3.85	31.8	32.11	19.44	9.71	20.66	25.18	26.7	21.65	13.5	12.82	29.04	20.83	25.52	10.12	37.41	29.78
Acsl5	NM_027976	12.35	11.43	14.49	11.49	10.33	10.42	12.74	7	5.01	6.73	9.32	6.9	5.8	4.66	5.29	9.17	5.6	8.84	10.46	8.59	8.82	8.81	39.39	23.45	23.59	18.51	21.65	16.95	23.66	34.59	18.36	21.67	27.07	23.94	19.46	21.47	34.97	30.62
Acsl6	NM_001033597,NM_001033598,NM_001033599,NM_144823	54.5	53.09	52.29	57.98	52.69	59.79	58.28	0.7	0.66	0.77	0.91	1.22	1.83	1.1	1.6	1.1	1.1	1.23	1.55	1.63	1.63	2.43	0.1	0	0.19	0.06	0.04	0.04	0.08	0.04	0.11	0.21	0	0	0	0.21	0.6	0.08
Acsm1	NM_054094	0	0	0	0	0	0	0	0	0	0	0	0	0	0	0	0	0	0	0	0	0	0	0	0	0	0	0	0	0	0	0	0	0	0	0	0	0	0
Acsm2	NM_001177977,NM_001177978,NM_146197	0	0	0	0	0	0	0	0	0	0	0	0	0	0	0	0	0	0	0	0	0	0	0.04	0	0.02	0	0	0	0	0	0	0	0	0	0	0	0	0
Acsm3	NM_016870,NM_212441,NM_212442	0.2	0.22	0.26	0.36	0.1	0.31	0	0.16	0.23	0	0	0.29	0.15	0.2	0	0.33	0	0.18	0.34	0	0	0.51	0.25	0.58	0.82	0	0.31	0.32	0.06	0.14	0.23	0.6	0.98	1.33	0.57	0.78	1.43	1.26
Acsm4	NM_178414	0	0	0	0	0	0	0	0	0	0	0	0	0.03	0	0.05	0	0	0.03	0.03	0	0	0	0	0	0	0	0	0	0	0	0	0	0	0	0	0	0	0
Acsm5	NM_178758	0.45	0.31	0.17	0.07	0.52	0.17	0.35	0	0.04	0.1	0	0.03	0.13	0.06	0	0.09	0	0.05	0	0	0.14	0	0	0	0	0	0	0	0.04	0	0	0	0.05	0	0	0	0	0
Acss1	NM_080575	9.34	5.15	7.63	6.84	6.16	6.3	9.68	16.22	11.71	12.88	16.8	17.51	12.82	13.29	15.71	15.42	11.31	14.29	17.09	21.84	20.11	20.56	5.57	7.37	6.36	5	8.23	5.99	10.57	16.08	5.61	6.57	6.31	12.06	5.1	8	14.92	9.97
Acss2	NM_019811	54.69	54.41	61.21	49.9	57.86	60.52	55.77	17.28	16.07	21.11	19.31	24.42	20.96	19.13	23.89	19.72	22.43	19.03	24.37	22.03	22.29	21.48	15.97	16.99	15.86	13.29	15.25	13.97	18.47	9.15	20.16	16.76	16.27	16.65	12.89	23.32	22.13	19.33
Acss2os	NR_040613	0.44	1	0.81	0.34	0	0.42	1.74	0	0	0	0	0	0	0.15	0	0.31	0	0	0	0	0	0.46	0	0	0	0	0	0	0	0	0	0.54	0	0	0	0	0	0
Acss3	NM_001142804,NM_198636	0.32	0.48	0.49	0.56	0.81	0.65	0.41	2.48	1.61	1.41	2.71	2.12	2.6	2.44	2.92	1.86	0.89	2	2.64	2.42	2.35	5.7	0.22	0.16	0.24	0	0.22	0.18	0.19	0.19	0	0.13	0.17	0	0.25	0.17	1.06	0.41
Acta1	NM_001272041,NM_009606	0	0	0.15	0	0.18	0.15	0	9.45	8.67	9.51	8.1	10.4	10.78	8.71	10.33	10.75	4.66	6.79	7.14	8.83	17.7	5.39	268.69	202.57	277.21	285.08	258.01	154.61	110.86	74.67	541.57	161.25	271.06	235.46	175.76	696.21	2070.37	301.17
Acta2	NM_007392	116.93	123.58	123.01	95.86	111.9	102.97	115.17	360.4	409.27	447.64	423.66	377.43	410.11	361.77	399.12	439.16	416.49	292.34	285.16	398.33	580.3	337.96	1966.01	1148.62	1929.09	2346.77	1710.74	923.7	737.8	504.91	2853.71	1721.59	1911.26	1572.4	1335.73	1751.77	3190.35	2564.45
Actb	NM_007393	946.83	921.59	998.83	866.05	895.62	942.44	1026.99	1025.85	1015.06	1274.2	1292.94	1070.59	1194.91	1035.19	1109.96	1203.25	1150.47	872.7	892.36	1327.07	1457.53	1339.24	1769.43	1391.65	1937.64	2685.47	2342.16	1713.99	1781.82	4815.02	2074.05	2530.79	1635	1248.45	1336.41	2170.49	2416.88	2010.98
Actbl2	NM_175497	0	0	0	0	0	0	0	0	0	0	0	0	0	0	0	0	0	0	0	0	0	0	0	0	0	0	0	0	0	0	0	0	0	0	0	0	0	0
Actc1	NM_009608	0.17	0.19	0	0.13	0	0	0	0	0	0	0	0	0	0	0	0	0	0	0	0	0	0	0	0	0	0	0	0	0	0.15	0	0	0	0	0.19	0.27	1.49	0
Actg1	NM_009609	1602.46	1728.5	1763.39	1491.02	1632.91	1619.56	1680.89	1095.73	1018.83	1137.78	1240.39	1144.38	1323.37	983.36	1214.6	1274.49	1107.65	951.01	1144.97	1405.91	1552.2	1333.66	1157.52	851.04	1039.34	1298.1	1357.87	974.13	1290.73	2914.21	957.62	1156.92	692.32	730.14	642.09	1226.64	1323.35	1124.33
Actg2	NM_009610	350.95	356.4	313.66	380.83	354.84	360.88	377.96	4222.86	4236.53	3811.05	3818.34	4614.25	4213.1	4654.89	4275.24	3873.32	4380.53	4247.95	4539.36	3523.9	3727.44	3804.74	1375.85	725.36	1062.24	1116.73	920.5	439.69	411.6	323.63	1424.31	983.47	963.21	920.87	599.64	860.51	1553.14	1379.27
Actl10	NM_001171640	43.28	50.44	43.86	41.54	49.47	41.87	39.7	0.22	0.31	0	0.59	0.12	0.18	0	0.14	0.27	0	0	0	0.31	0	0	0.09	0.05	0	0	0	0.07	0.14	0.21	0.38	0	0	0	0	0.12	0	0.15
Actl11	NM_026338	233.38	216.74	207.82	240.47	210.22	226.37	256.78	0.85	0.63	0.85	1.28	0.64	1	0.54	0.78	0.65	0	0.44	0.5	0.6	1.36	0.68	0.26	2.2	0.97	0.04	1.58	1.55	1.94	1.24	1.72	1.27	1.68	3.74	2.63	2.26	0.76	1.54
Actl6a	NM_019673	114.65	117.54	113.81	103.45	120.53	124.17	121.12	16.89	17.57	18.36	21.37	18.02	20.88	15.87	21.04	19.97	15.56	18.59	20.03	17.64	23.37	18.49	36.82	28.39	35.62	21.54	31.91	28.46	50.22	47.29	25.95	26.65	22.85	22.75	23.69	36.74	33.64	34.51
Actl6b	NM_031404	0.46	0.51	0.14	0.34	0.18	0	0	0	0	0	0	0	0.04	0	0	0	0	0	0	0	0	0	0.04	0	0	0	0.06	0	0	0	0	0	0	0	0	0	0	0
Actl7a	NM_009611	562.01	513.16	539.67	571.53	608.39	542.49	589.37	0.51	1.16	0.86	1.76	0.72	1.6	1	1.14	1.63	0	0.09	0.61	0.47	1.93	0.8	0.37	3.19	1.03	0.1	3.06	3.08	4.21	3.88	3.56	3.03	1.62	7.03	3.96	4.06	2.27	3.76
Actl7b	NM_025271	1112.71	1122.49	1118.52	1264.14	1233.17	1094.15	1167.99	0.77	0.52	0.55	0.12	0.51	0.63	0.34	0.53	0.4	0	0.83	0.22	0.66	2.57	1.03	0.1	0.35	0.24	0	1.46	1.29	2.94	1.5	0.8	2.21	0.54	1.25	1.03	6.02	1.29	2.88
Actl9	NM_183282	955.47	971.72	964.3	1006.52	1098.63	978.45	1067.75	2.26	2.11	4.37	4.16	1.46	3.49	2.46	2.99	2.89	2.9	2.03	1.58	1.72	3.22	2.14	0.46	3.43	3.32	0.11	2.02	3.58	2.91	3.68	5.41	1.89	3.22	0	4.34	3	1.01	2.17
Actn1	NM_134156	9.14	9.96	8.51	7.58	8.97	8	8.84	13.23	14.34	15.92	19.05	12.82	15.72	11.33	14.25	19.69	13.56	13.02	14.01	19.55	28.77	18.04	49.85	28.16	37.58	14.09	43.89	23.46	22.95	49.76	47.21	40.7	48.17	30.27	28.27	39.97	93.96	79.64
Actn2	NM_033268	1.95	1.35	1.84	1.62	1.38	2	0.86	0.07	0	0	0	0.06	0.02	0	0	0.03	0	0	0	0	0	0	0.09	0.1	1.31	0	0.09	0.26	0.26	0.07	0.18	1.81	0.12	1.13	0	9.36	73.67	0.36
Actn3	NM_013456	23.42	22.33	23.93	16.46	20.06	19.92	16.64	0.76	0.55	0.76	1.05	0.77	1.07	0.86	0.81	0.7	1.62	0.48	0.56	0.31	0.36	1.19	0.87	1.2	1.99	1.84	1.32	1.62	0.68	0.59	1.58	5.16	1.18	6.41	0.98	29.76	106.8	3.8
Actn4	NM_021895	48.42	47.17	48.04	41.7	43.57	43.05	39.55	122.39	109.09	127.44	148	130.56	141.14	115.56	133.3	141.39	119.39	115.63	131.89	151.95	166.56	149.18	93.06	71.5	83.92	58.11	87.51	71.68	90.86	138.32	88.45	94.83	68.75	67.88	60.2	107.39	114.13	116.91
Actr10	NM_019785	146.54	142.6	162.38	149.59	141.42	145.11	129.25	20.38	19.83	20.46	20.46	20.49	21.45	18.84	20.97	21.99	19.21	20.15	23.27	18.83	20	19.58	21.78	17.07	18.24	16.54	18.11	14.53	20.46	25.56	19.69	17.34	13.49	11.56	14.99	19.16	21.37	19.74
Actr1a	NM_016860	402.92	433.88	454.03	386.8	407.97	397.26	410.1	121.71	121.53	124.65	128.6	141.32	138.29	129.15	141.98	124.62	132.12	123.24	142.78	142.62	138.33	135.87	81.89	75.8	90.88	100.48	103.65	93.6	113	134.07	92.77	94.16	64.17	44.92	64.97	106.16	95.41	97.41
Actr1b	NM_146107	30.59	30.82	30.27	34.17	31.32	25.16	32.07	97.52	98.84	97.49	105.76	117.85	112.87	103.27	115.59	99.58	93.19	92.44	106.24	112.41	118.76	113.13	47.27	44.48	57.96	45.32	69.85	61.75	67.41	70.46	63.35	61.91	47.75	56.18	47.03	62.72	75.11	69.3
Actr2	NM_146243	11.56	10.43	8.9	9.75	7.76	9.94	12.02	9.09	7.33	6.01	9.17	6.35	6.24	6.36	6.54	6.48	4.28	10.28	9.87	5.83	6.22	7.75	24.22	15.24	14.82	5.93	18.03	16.89	17.55	57.56	7.8	12.5	18.75	20.88	13.2	9.3	28.21	23.69
Actr3	NM_001205385,NM_001205386,NM_023735	26.14	24.05	22.13	17.35	19.1	22.05	11.28	26.81	22.81	21.17	29.11	19.34	18.13	16.78	20	21	19.9	31.12	31.05	28.14	29.27	24.97	58.17	37.92	39.58	17.34	54.66	39.22	49.08	191.91	27.92	48.03	37.33	25.25	30.49	33.56	77.46	47.68
Actr3b	NM_001004365	3.27	3.53	3.09	2.83	1.72	2.13	1.04	0.5	0.64	0.74	1.02	0.83	0.91	0.78	0.49	0.61	0	0.71	0.44	0.67	1.26	0.83	3.88	3.24	4.78	2.41	3.38	2.62	4.01	3.12	3.41	3.45	3.7	2.04	2.95	2.88	4.74	4.31
Actr5	NM_175419	14.72	18.07	16.65	14.68	18.42	13.87	14.97	8.63	7.41	6.67	7.99	7.13	8.42	7.66	7.3	6.26	6.75	6.45	7.04	7.53	6.61	6.23	9.39	10.04	10.25	11.6	9.59	10.9	10.94	9.39	10.94	10.26	9.23	10.02	9.36	9.89	7.05	10.63
Actr6	NM_025914	12.88	9.24	9.7	8.63	8.51	10.2	4.19	1.9	1.87	1.34	1.23	1.15	1.51	1.06	1.36	1.56	0	2.59	1.95	1.22	0.21	0.98	6.11	5.75	5.4	2.51	5.04	5.02	6.68	4.8	2.94	4.29	4.83	1.02	4.3	3	5.69	6.95
Actr8	NM_027493	59.29	58.2	60.36	51.76	59.51	58.23	66.83	16.49	16.31	20	21.26	19.24	18.12	15.52	20.89	18.02	14.81	20.08	21.99	23.19	24.38	23.99	22.65	21.52	22.54	15.5	25.11	19.91	27.53	24.27	17	23.82	23.72	17.77	20.07	24.28	27.94	28.86
Actrt1	NM_028514	15.91	13.46	12.82	17.09	16.28	16.96	17.08	0	0.07	0	0.13	0	0	0	0	0	0	0	0	0	0.28	0	0	0	0	0	0	0.08	0.08	0.16	0	0	0.19	0	0.13	0	0	0
Actrt2	NM_028513	707.79	679.12	720.91	867.39	783.98	723.06	783.59	2.36	2.25	1.97	2.46	1.7	1.39	1.55	1.12	0.68	1.37	1.25	0.53	1.14	2.79	0.84	0.15	2.78	1.08	0	1.37	2.18	1.52	3.4	3.15	2.38	2.15	7.38	3.39	3.22	0.79	1.42
Actrt3	NM_029690	72.43	58.4	80.03	61.61	63.43	63.66	63.47	0.28	0.1	0.4	0	0.33	0.14	0.33	0.55	0.13	0	0.28	0.32	0	0	0.62	0	0.21	0.27	0	0.1	0.05	0.11	0.11	0	0	0.07	0	0.09	0.38	0	0
Acvr1	NM_001110204,NM_001110205,NM_007394	4.5	5.6	4.71	5.7	4.55	4.93	4.34	6.34	4.29	5.42	7.86	5.74	8.48	4.59	6.34	7.83	5.05	7.74	8.42	8.28	10.33	9.15	3.95	2.48	3.31	1.54	2.31	1.91	2.32	5.46	2.03	3.03	2.38	3.04	2.13	2.73	4.17	4.43
Acvr1b	NM_007395	9.95	9.2	8.34	10.11	8.5	9.06	16.65	5.96	5.29	6.53	9.61	8.74	9.51	7.84	10.62	8.87	6.23	5.96	9.09	14.27	16.3	12.05	10.47	9.2	11.77	3.49	18.67	15.94	25.04	16.37	13.65	13.98	8.17	11.74	7.57	21.25	17.81	23.45
Acvr1c	NM_001033369,NM_001111030	0	0.11	0.02	0.09	0.11	0.05	0.1	0.07	0	0	0.09	0.03	0.01	0.02	0.02	0.03	0	0.04	0.03	0.02	0.04	0.13	0	0	0	0.02	0	0	0.02	0.01	0	0	0.03	0	0	0.04	0.05	0.02
Acvr2a	NM_007396	4.16	3.71	3.36	3.84	2.94	4.19	1.77	0.78	0.47	0.7	1.14	0.75	0.9	0.87	0.78	0.6	0.36	1.15	1.04	0.52	0.43	0.97	2.19	1.75	1.11	0.53	1.4	2.37	1.99	1.64	0.66	1.07	2.13	1.25	1.73	0.67	3.95	3.68
Acvr2b	NM_007397	2.61	3.09	2.12	2.03	1.42	3.91	1.57	1.84	0.75	1.05	1.84	1.26	1.36	1.15	1.49	0.9	1.14	0.96	1.47	1.62	1.05	0.98	1.01	0.94	1.4	0.54	1.19	1.75	1.63	1.79	1.15	1.98	0.97	0	0.79	0.75	0.8	0.92
Acvrl1	NM_001277255,NM_001277257,NM_001277258,NM_001277259,NM_009612	3.57	3.65	6.07	4.13	4.21	3.77	3.33	11.3	13.12	10.46	12.43	12.81	12.31	11.52	12.32	13.26	15.78	10.95	10.64	12.41	14.25	12.55	8.23	4.84	7.29	6.47	7.87	5.73	7.84	19.57	5.87	11.89	5.91	6.07	4.91	9.86	9.35	10.33
Acy1	NM_001276442,NM_025371	6.24	6.65	6.41	3.9	4.54	5.74	4.4	45.68	44.6	45.45	43.3	46.88	49.44	44.33	50.02	43.32	62.78	44.52	48.2	47.7	37.91	41.11	21.19	23.9	25.23	28.29	18.78	23.79	15.89	11.56	24.87	20.16	28.59	24.48	23.28	17.85	18.2	18.86
Acy3	NM_001302479,NM_001302480,NM_001302481,NM_001302482	5.28	8.26	6.63	7.25	9.87	9.16	7.17	45.43	51.89	49.23	51.32	48.73	48.27	59.25	48.49	53.51	36.38	50.17	51.25	44.79	35.02	40.37	19.52	19.65	22.84	25.6	19.45	19.15	22.62	15.01	24.96	27.96	21.09	26.75	19.95	26.39	21.84	27.31
Acyp1	NM_025421	222.85	215.57	204.22	266.82	220.53	256.44	257.06	22.83	23.26	26.77	23.96	29.22	24.36	23.99	28.57	23.59	14.16	30.76	29.26	25.44	24.37	31.68	39.87	48.72	33.54	19.16	40.36	35.57	61.86	36.76	27.89	29.46	35.71	62.64	37.64	35.09	41.32	36.79
Acyp2	NM_029344	7.31	9.1	10.33	15.59	9.01	13.97	18.67	2.43	2.19	2.21	3.32	3.07	3.26	2.32	6.78	3.1	10.15	4.74	3.27	2.03	0.63	4.62	20.49	19.07	11.38	2.88	13.3	13.2	18.74	12.08	14.06	17.49	14.76	14.99	18.14	13.62	22.28	15.08
Ada	NM_001272052,NM_007398	6.99	5.86	7.59	7.22	7.41	8.33	11.53	4.18	3.11	3.29	4.91	2.46	4.55	2.08	3.1	3.74	1.14	2.95	1.91	2.03	4.84	7.14	3.58	2.22	4.41	3.23	1.87	1.29	1.08	6.09	1.8	2.81	3.05	1.02	3.26	2.04	3.58	2.1
Adad1	NM_009350	158.96	157.42	164.82	128.67	121.68	178.28	109.77	0.05	0.05	0	0	0	0	0	0.05	0.08	0	0	0	0	0	0.12	0.03	0.12	0	0	0.14	0.05	0.31	0.26	0.14	0.7	0	0	0.34	0.46	0.11	0
Adad2	NM_029428	44.16	41.74	35.41	39.06	40.83	39.38	38.86	0	0	0	0	0	0.28	0	0	0	0	0	0	0	0	0.12	0	0.04	0	0	0	0.1	0	0	0	0	0	0	0	0	0	0
Adal	NM_001290811,NM_001290812,NM_029475	3.26	3.61	3.39	3.93	3.53	2.65	2.24	2.53	1.8	1.15	3.26	2	2.06	1.91	1.59	2.18	1.61	2.77	2.87	2.08	1.92	2.44	5.22	4.89	4.59	2.14	2.89	3.39	4.82	3.3	3.73	2.66	2.69	1.44	3.98	3.04	6.24	4.77
Adam10	NM_007399	12.19	10.05	10.15	7.17	6.15	9.59	7.51	10.63	5.91	6.33	8.28	7.39	7.06	5.91	7.29	6.08	4.99	11.63	11.29	7.36	6.18	10	14.14	9.33	8.08	3.88	8.54	9.12	9.92	16.98	4.46	6.61	11.35	8.64	8.84	5.68	17.2	15.52
Adam11	NM_001110778,NM_009613	5.21	6.88	6.08	5.15	4.36	4.42	4.93	0.68	1.42	1.27	2.06	1.11	1.49	1.01	1.03	1.1	0.99	0.63	0.92	1.14	1.25	1.11	1.19	0.97	1.16	1.38	1.83	1.36	1.96	1.74	2	1.82	1.84	0.72	1.2	2.02	4.53	2.64
Adam12	NM_007400	0.48	0.8	0.98	0.76	0.45	0.91	0.54	0.03	0.06	0.06	0.06	0.02	0.06	0.05	0.13	0.07	0.12	0.08	0.07	0.08	0	0.06	0.19	0.04	0.02	0	0.05	0.02	0.02	1.78	0.03	0.58	0.06	0	0.03	0.18	0.14	0.49
Adam15	NM_001037722,NM_009614	12.86	12.99	13.11	13.98	11.38	10.23	8.88	62.96	68.62	71.84	68.63	75.19	75.27	69.49	73.23	67.88	68.53	62.59	70.03	67.23	75.76	70.77	35.63	28.35	41.34	44.32	44.52	38.28	42.74	81.37	33.88	44.16	33.2	31.76	26.37	40.71	52.12	51.42
Adam17	NM_001277266,NM_001291871,NM_009615,NR_102380,NR_120376	9.02	6.92	8.72	5.41	5.67	6.53	6.81	5.95	5.27	4.33	6.5	3.63	4.87	3.57	4.96	5.18	4.04	5.97	5.37	3.77	3.81	4.89	6.51	4.92	5.79	3.52	6.66	4.79	5.58	18.44	4.45	6.4	4.9	2.03	4.94	3.69	6.9	6.97
Adam18	NM_010084	59.41	49.09	62.64	50.02	45.95	59.5	58.85	0.04	0.15	0	0.14	0.04	0.08	0.03	0.17	0.1	0	0.06	0.03	0	0.15	0	0	0	0	0	0	0	0.13	0.04	0	0	0.16	0.72	0.14	0.38	0	0
Adam19	NM_001291890,NM_001291891,NM_009616	0.6	0.71	0.86	0.81	0.76	1	0.27	0.47	0.82	0.96	1.13	0.52	0.75	0.64	0.7	0.96	1.02	0.71	0.54	1.24	0.94	0.94	3.07	0.81	1.79	0.83	1.45	0.79	1.26	6.87	1.09	2.12	1.45	0	1.54	1.27	3.5	3.18
Adam1a	NM_172126	114.28	104.54	102.09	141.4	112.89	108.49	89.26	0.86	0.91	0.39	0.92	0.36	0.64	0.61	0.53	1.15	0	0.9	0.79	0.85	0.95	0.8	1.33	1.41	1.11	0.48	1.46	0.86	2.27	1.59	1.1	1.66	1.38	1.09	0.96	1.09	1.68	0.94
Adam1b	NM_172125	69.77	69.56	76.02	72.4	61.86	74.15	75.9	0.05	0.12	0	0	0	0.42	0	0.06	0.16	0	0.07	0.04	0	0.18	0.49	0.08	0	0	0	0.26	0.3	0.15	0.21	0.12	0	0.2	0	0.14	0.3	0.23	0.56
Adam2	NM_009618	206.9	203.01	211.78	170.86	176.23	207.58	163.26	0.04	0.07	0.19	0.07	0.03	0.21	0.06	0	0.03	0	0.03	0	0	0	0	0	0.09	0	0.23	0.07	0.19	0.35	0.24	0.42	0.11	0	0	0.06	0.14	0	0.17
Adam20	NM_001009548	18.1	11.05	13.04	16.88	10.83	14.33	13.6	0	0	0	0	0	0.08	0	0	0	0	0	0	0	0	0	0	0	0	0	0	0	0.04	0	0	0	0	0	0.06	0	0	0
Adam21	NM_020330	17.36	14.5	16.1	14.83	13.88	19.04	11.78	0	0.03	0.17	0.12	0.03	0.05	0.08	0	0.03	0	0.02	0	0	0	0	0	0.03	0.06	0	0.06	0.1	0.07	0	0.18	0.09	0.04	0	0.11	0.12	0	0
Adam22	NM_001007220,NM_001007221,NM_001098225	2.62	1.62	2.45	1.45	1.55	1.82	0.37	0.2	0.16	0.28	0.23	0.28	0.15	0.17	0.12	0.16	0.5	0.13	0.18	0.12	0.07	0.1	0.35	0.4	0.37	0.11	0.45	0.28	0.25	0.37	0.68	0.26	0.93	0.36	0.73	0.11	0.56	0.89
Adam23	NM_001177600,NM_011780	3.98	3.29	3.4	2.9	3.04	3.54	1.79	0.87	0.58	1.11	0.95	0.28	0.42	0.33	0.42	0.64	0.41	0.45	0.57	0.8	0.3	0.32	5.95	1.75	3	4.31	2.08	1.21	2.38	3.13	1.87	4.91	3.04	3.69	1.8	5	10.23	10.95
Adam24	NM_010086	25.6	21.42	23.73	24.87	14.54	19.83	13.16	0	0	0	0	0	0.09	0	0	0	0	0	0	0	0	0.08	0	0	0	0	0	0	0.07	0.14	0	0	0	0	0.06	0	0	0
Adam25	NM_011781	14.67	9.84	12.14	10.33	8	12.78	5.1	0	0	0	0	0.03	0	0	0	0	0	0	0	0	0	0	0	0	0	0	0	0.04	0	0	0	0	0	0	0	0	0	0
Adam26a	NM_010085	13	9.46	10.74	13.91	8.94	12.18	3.63	0	0	0	0	0	0.11	0	0	0	0	0	0	0	0	0	0	0.03	0	0	0.04	0	0	0	0	0	0	0	0	0	0	0
Adam26b	NM_001009547	6.07	4.59	6.18	6.73	8.59	7.82	6.85	0	0	0	0	0	0.03	0	0	0.03	0	0	0	0	0	0	0	0	0	0	0.04	0.16	0.04	0.08	0	0.11	0	0	0	0.07	0	0
Adam28	NM_001048175,NM_010082,NM_183366,NR_102399	0	0	0	0.13	0	0	0	454.95	469.32	405.63	471.25	344.59	354.84	334.15	294.68	330.21	337.49	621.69	625.92	264.95	263.56	378.94	0.08	0.06	0.04	0	0.19	0.22	1.53	0.15	0	0	0.14	0	0	1.06	0.27	0.11
Adam29	NM_175939	11.5	7.68	9.69	10.18	5.27	9.8	4.71	0	0	0	0	0	0.02	0	0	0	0	0	0	0	0	0	0	0	0.06	0	0.03	0	0	0	0	0	0	0	0	0	0	0
Adam3	NM_009619	333.55	295.08	333.3	295.46	231.61	300.44	188.29	0.35	0.33	0.36	0.31	0.16	0.75	0.11	0.34	0.23	0	0.19	0.16	0.33	0.38	0.08	0.12	0.37	0.43	0	0.76	0.39	1.28	0.93	0.3	1.41	0.59	0.62	1.41	1.24	1.05	1.04
Adam30	NM_027665	33.4	32.71	34.76	33.64	32.13	35.53	31.98	0.09	0	0	0	0.04	0.03	0	0	0	0	0	0	0	0	0	0	0.03	0	0	0.08	0.08	0.21	0.09	0.11	0	0	0	0.07	0.23	0	0
Adam32	NM_001293693,NM_153397	235.54	201.66	242.16	199.02	167.47	204.96	169.07	0.19	0.04	0	0.35	0.07	0.22	0.07	0.05	0.07	0	0.13	0.06	0.2	0.31	0.47	0.11	0.21	0.41	0.07	0.27	0.24	0.57	0.25	0.12	0.37	0.5	0	0.43	0.15	0.9	0.39
Adam33	NM_001163529,NM_033615	0	0.49	0.33	0.38	0	0.27	0	0.86	1.41	1.46	1.52	0.81	1.48	1.05	0.71	1.22	0	1.52	1.18	2.02	5.2	1.18	1.04	0.56	0.94	0.57	1.41	1.2	0.99	2.47	0.95	2.1	1.76	1.09	0.88	1.44	3.78	2.78
Adam34	NM_145745	5.18	5.25	6.43	6.02	3.61	5.46	3.2	0	0	0	0	0	0.03	0	0	0	0	0	0	0	0	0	0	0	0	0	0	0	0	0	0	0	0	0	0.03	0	0	0
Adam39	NM_001025380	13.53	8.8	10.97	12.55	6.8	10.72	12.33	0	0	0	0	0	0	0	0	0.06	0	0	0	0	0	0	0.03	0	0	0	0.04	0	0.08	0	0	0	0	0	0	0.07	0.18	0
Adam4	NM_009620	20.65	16.99	19.49	15.4	16.41	19.19	19.14	0.18	0.13	0.21	0.15	0	0.43	0.03	0.09	0.07	0.41	0.06	0.1	0.1	0.15	0.6	0.19	0.07	0.14	0.13	0.15	0.25	0.26	0.13	0.12	0	0.11	0.73	0.39	0	0.47	0.66
Adam5	NM_001272057,NM_001272058,NM_001272059,NM_007401	325.81	292.25	330.5	266.93	216.16	307.39	185.83	0.26	0.13	0	0.3	0.15	0.65	0.08	0.07	0.17	0	0.1	0.19	0.35	0.25	0.09	0.12	0.16	0.18	0.05	0.45	0.45	0.95	0.53	0.55	0.47	0.35	0.6	0.71	0.18	1.57	0.7
Adam6a	NM_174885	49.22	33.88	43.3	34.35	30.42	36.72	37.7	0	0	0	0	0.14	0.05	0	0	0	0	0	0	0	0	0	0	0.06	0	0	0	0	0.12	0	0	0	0	0	0.03	0	0	0
Adam6b	NM_001009545	30.93	24.81	33.03	26.12	26.53	27.85	24.82	0.09	0	0	0	0.04	0.03	0	0	0	0	0	0	0.1	0	0	0	0	0	0	0	0	0	0.09	0	0	0	0	0.04	0	0	0
Adam7	NM_007402	0	0	0	0.05	0	0	0	978.17	855.63	776.17	895.97	658.23	638.81	697.53	666.27	810.91	801.89	1240.86	1015.52	614.75	617.99	724.87	835.67	890.54	568.25	357.42	485.69	519.68	456.61	117.84	451.27	495.08	768.43	626.68	700.33	205.87	685.03	833.58
Adam8	NM_001291066,NM_007403	4.62	5.12	3.89	3.7	3.13	3.12	4.51	0.72	1.5	1.44	1.32	0.74	0.82	0.75	1.03	1.24	0.61	0.75	0.95	1.45	2.27	2.09	1.14	0.66	0.7	0.63	36.93	7.72	11.68	190.39	0.09	21.21	1.08	0.55	0.66	2.43	2.66	0.92
Adam9	NM_001270996,NM_007404	8.71	8.02	8.35	6.67	6.96	7.56	6.15	4.89	3.26	3.33	5.73	3.06	3.18	2.36	3.29	3.21	1.62	6.17	6.57	2.37	3.53	5.51	9.16	5.1	6.54	1.42	6.32	7.16	6.91	12.38	4.31	4.1	7.61	4.11	5.31	3.95	18.71	16.39
Adamdec1	NM_021475	0	0	0	0	0	0	0	4.31	3.57	2.05	3.72	3.02	1.95	3.23	2.47	3.24	1.96	6.76	5.95	3.24	3.47	2.78	0.03	0.1	0.07	0	0.12	0	0.29	0.21	0	0	0	0	0.07	0	0.18	0.09
Adamts1	NM_009621	1.71	1.47	1.51	0.53	0.88	0.78	0	1.4	1.02	1.42	1.48	0.9	1.21	1.03	1.04	1.08	0.56	1.45	1.67	1.19	2	1.92	5.02	5.67	3.11	1.21	2.41	1.79	2.21	3.21	2.09	2.39	2.59	3.71	2.59	6.25	20.52	13.25
Adamts10	NM_172619,NR_037707,NR_037708	0.6	0.8	1.14	0.85	1.18	0.75	1.25	6.8	7.05	9.45	9.27	6.32	6.72	6.15	6.33	7.92	8.14	7.27	6.04	6.17	8.94	6.55	5.78	2.65	5.43	2.37	3.23	3.4	3.17	9.42	6.25	6.5	4.48	2.86	3.51	4.27	5.4	5.84
Adamts12	NM_175501	0.25	0.16	0.25	0.21	0.16	0.29	0.13	0.05	0.05	0.08	0.08	0.07	0.02	0.02	0.03	0.08	0	0.01	0.05	0.03	0.05	0.07	0.14	0.02	0.03	0	0.13	0.09	0	0.16	0	0	0.04	0	0.01	0.08	0.27	0.24
Adamts13	NM_001001322,NM_001290463,NM_001290464,NM_001290465	0	0	0	0	0	0	0	0	0.06	0.11	0.04	0.04	0.04	0.02	0.03	0	0	0.01	0.02	0	0.08	0	0.03	0	0.05	0.04	0.13	0.16	0.15	0.09	0.08	0	0.05	0	0.04	0.05	0	0
Adamts14	NM_001081127	0.3	0.24	0.38	0.25	0.29	0.19	0.48	0.67	0.63	0.92	0.98	0.84	0.54	0.6	0.52	0.92	0.35	0.54	0.51	0.54	0.52	0.6	1.86	0.96	1.23	1.53	2.04	0.99	0.94	1.44	1.71	1.28	0.8	0.95	0.85	0.73	2.27	2.03
Adamts15	NM_001024139	0.66	0.83	1.04	0.99	1.27	0.81	0.7	3.54	4	5.19	5.4	4.86	4.61	2.87	4.57	5.49	3.83	3.08	3.93	4.38	5.26	4.42	2.49	1.98	3.41	3.2	2.11	1.58	2.37	8.56	3.39	5.79	1.2	2.49	1.6	3.09	3.74	3.47
Adamts16	NM_172053	0	0.15	0	0.03	0.05	0.04	0	0.49	0.5	0.77	0.4	0.42	0.48	0.45	0.38	0.58	0.18	0.4	0.36	0.61	0.2	0.54	0.17	0.08	0.13	0.15	0.09	0.04	0.17	0.3	0.21	0.32	0	0.33	0.06	0.28	0.22	0.25
Adamts17	NM_001033877	3.81	3.14	3.88	3.23	3.73	3.32	3.18	0.18	0.17	0.16	0.19	0.06	0.16	0.09	0.11	0.2	0.15	0.05	0.12	0	0.06	0.07	0.47	0.47	0.32	0.41	0.54	0.28	0.76	0.5	0.69	0.53	0.45	0	0.29	0.43	0.42	0.38
Adamts18	NM_172466	0.05	0.05	0	0.03	0	0.12	0	0	0	0	0	0.02	0	0	0	0.03	0	0	0	0	0	0	0	0	0	0	0	0	0	0	0	0	0	0	0	0.11	0	0
Adamts19	NM_175506	0.05	0.27	0.21	0.14	0.27	0.09	0	0	0.04	0.1	0.04	0	0.08	0.02	0.04	0.08	0	0.03	0.06	0.14	0.07	0	0.94	0.24	0.38	0.34	0.17	0.16	0.17	0.3	0.28	0.23	0.67	1.06	0.32	0.3	1.1	0.72
Adamts2	NM_001277305,NM_175643	4.61	4.9	6.82	4.67	4.93	4.17	5.95	6.19	6.99	7.15	7.97	4.13	4.98	4.18	4.76	6.53	5.85	3.87	4.24	6.57	7.14	4.47	7.65	2.2	4.86	3.26	3.72	1.9	2.95	15.25	4.52	12.44	3.19	1.12	1.96	6.63	11.29	10.98
Adamts20	NM_001164785,NM_001164786,NM_177431	0.94	0.53	1.94	1.14	1.79	0.82	1.34	0.03	0.01	0.07	0.05	0.18	0.09	0.12	0.05	0	0	0.01	0.08	0.06	0	0	0.15	0.02	0.05	0.08	0	0.04	0.05	0.05	0	0	0.06	0	0.04	0	0.03	0
Adamts3	NM_001081401,NM_177872	0.17	0.13	0.34	0.17	0.1	0.29	0.22	0.03	0.01	0	0.02	0	0.01	0.02	0.01	0	0	0.01	0.04	0	0.04	0	0.32	0.11	0.08	0.11	0.08	0.06	0.04	0.18	0.21	0.03	0.14	0.65	0.2	0.14	0.56	0.39
Adamts4	NM_172845	0.36	0.27	0.33	0.18	0.14	0.28	0	0.06	0.33	0.13	0.27	0.14	0.19	0.1	0.03	0.54	0	0.26	0.24	0.24	0.28	0.25	0.6	3.02	0.4	0.72	0.15	0.31	0.08	1.06	0.14	0.51	0.1	1.36	0.22	0.43	1.71	0.87
Adamts5	NM_011782	2.17	2.32	2.63	2.07	1.41	2.06	1.02	0.6	0.43	0.76	0.46	0.4	0.39	0.36	0.38	0.41	0.22	0.58	0.49	0.24	0.45	0.57	2.12	0.71	0.96	0.53	0.35	0.32	0.59	1.59	0.67	0.52	0.65	0.4	0.57	0.76	2.07	1.52
Adamts6	NM_001081020	0.18	0.26	0.21	0.3	0.1	0.04	0	0.19	0.02	0.1	0.24	0.14	0.13	0.14	0.23	0.06	0	0.12	0.18	0	0.14	0.37	0.15	0.02	0	0.15	0.06	0.06	0.1	0.22	0.16	0.11	0.1	0	0	0	0.76	0.44
Adamts7	NM_001003911	1.68	1.52	1.53	1.4	1.27	1.05	1.1	0.4	0.72	0.27	0.52	0.58	0.58	0.43	0.59	0.41	0.17	0.39	0.32	0.52	1.38	0.54	0.69	0.18	0.6	0.38	0.49	0.35	0.2	1.89	0.44	0.64	0.24	0	0.28	0.51	1.16	0.83
Adamts8	NM_013906	0.67	1.31	1.33	0.41	0.35	1.01	1.87	1.19	1.53	1.6	1.32	1.15	0.96	1.01	2.02	1.45	2.29	0.84	0.91	0.9	1.22	1.24	3.45	2.6	3.17	4.22	4.21	1.95	1.47	1.51	5.33	3.47	3.12	2.75	1.83	4.03	8.93	4.69
Adamts9	NM_175314	1.01	1.02	1.25	0.86	0.75	1.13	0.69	2.28	2.06	2.45	2.49	1.68	1.85	1.19	1.78	2.08	1.2	2.51	2.15	1.21	1.39	1.8	2.17	1.42	2.24	1.48	1.13	0.95	1.06	2.01	1.51	1.18	1.65	2.17	0.81	1.11	2.08	1.88
Adamtsl1	NM_029967	1.16	1.34	0.96	1.48	1.05	1.62	2.01	0.9	0.93	0.82	1.59	1.08	0.96	0.64	1.15	1.16	0.81	0.77	0.91	1.44	1.06	1.24	3.07	2.08	3.97	1.84	3.26	1.95	2.06	2.25	3.44	2.88	3.62	2.29	2.59	4.17	10.28	8.03
Adamtsl2	NM_029981	0.14	0.78	0.69	0.26	0.79	0.13	0.53	4.12	4.72	4.13	4.01	3.32	3.38	3.69	3.42	4.13	1.72	3.87	4.7	3.18	3.06	2.1	0.51	0.07	0.15	0.14	0.03	0	0	0.31	0.08	0.08	0	0	0.02	0.05	0.33	0.07
Adamtsl3	NM_001190374	0.12	0.1	0.05	0.09	0.03	0.03	0	0.48	0.35	0.55	0.62	0.5	0.36	0.46	0.35	0.48	0.37	0.66	0.91	0.62	0.73	0.45	0.11	0.09	0.07	0	0.22	0.15	0.07	0.01	0.18	0.11	0.16	0	0.13	0.05	0.9	0.66
Adamtsl4	NM_001301705,NM_144899	1.02	1.02	1.18	1.05	1.55	0.93	0.65	6.92	7.65	8.86	8.24	6.2	6.62	3.96	5.59	6.29	5.4	6.17	6.09	7.24	6.68	7.99	4.71	3.6	6.18	4.91	6.01	3.46	2.82	4.59	7.96	5.39	6.51	6.36	4.8	7.05	16.01	11.03
Adamtsl5	NM_001285435,NR_104339,NR_104340	2.88	2.82	2.89	1.72	1	1.84	1.67	1.61	1.39	1.37	1.92	1.72	1.61	1.78	1.95	2.35	0.52	1.95	1.56	2.34	3.65	1.8	2.12	1.74	2.84	1.69	7.11	3.44	2.82	16.37	1.64	4.61	2.7	2.34	1.99	4.05	4.38	4.8
Adap1	NM_172723	14.67	16.3	19.41	16.09	16.94	12.52	13.38	1.58	1.15	1.44	1.2	1.56	1.49	1.43	1.71	1.24	1.18	0.77	1.23	1.21	1.89	1.35	2.97	1.59	2.56	4.35	13.01	4.67	4.65	45.86	2.82	12.67	3.34	2.13	2.18	3.78	7.25	4.99
Adap2	NM_172133	1.03	0.5	0.53	0.87	0.68	0.41	0	0.88	0.52	0.48	0.44	0.39	0.47	0.4	0.46	0.81	0	0.43	0.24	0.44	0.9	0.9	0.3	0.05	0	0	0.61	0.25	0.39	3.5	0	0.89	0.08	0	0.11	0.35	0.71	1.27
Adar	NM_001038587,NM_001146296,NM_019655	6.67	6.87	6	5.23	4.56	4.78	4.38	15.34	13.14	15.29	20.12	15.63	15.33	12.89	16.7	17.23	15.12	14.89	18.29	22.36	19.97	20.75	13.56	13.89	14.46	9.36	15.37	13.71	21.32	29.39	16.96	19.33	14.95	19.15	13.79	18.67	17.48	18.18
Adarb1	NM_001024837,NM_130895,NR_004429,NR_021486	6.08	7.69	6.25	5.7	6.03	5.87	5.21	1.33	1.27	1.56	1.42	1.31	1.56	1.07	1.38	1.39	1.94	1.62	1.87	1.5	2.91	2.33	1.87	1.91	1.5	2.39	2.31	1.96	2.28	2.73	2.5	2.8	2.82	2.25	1.87	3.03	3.83	3.61
Adarb2	NM_001289530,NM_052977,NR_110345	0	0.17	0	0	0.06	0.05	0	0	0	0	0	0	0	0	0	0	0	0	0	0	0	0	0	0	0	0	0	0	0	0	0	0	0	0	0	0	0	0
Adat1	NM_013925	2.55	2.07	2.95	2.05	3	2.86	2.43	2.1	2.41	1.93	2.06	2.2	2.05	1.6	1.6	2.58	0.88	1.96	2.44	1.95	1.95	3.02	2.66	2.79	2.73	1.77	3.06	2.71	4.28	2.13	2.79	3.5	2.84	0.53	2.24	2.5	4.4	3.6
Adat2	NM_025748	14.35	12.98	9.84	11.88	8.2	13.42	11.77	3.01	3.42	2.31	4.3	5.38	5.16	4.28	4.51	4	2.71	3.01	4.63	5.16	3.62	3.39	4.65	3.84	3.38	5.12	3.45	3.79	5.27	6.99	3.7	4.71	4.72	10.96	3.9	4.26	6.64	4.62
Adat3	NM_001100606	21.07	26.54	25.4	24.62	23.31	24.68	27.06	4.99	6.06	4.77	5.65	5.4	6.37	8.23	6.17	7.57	3.51	4.71	6.12	4.5	3.37	6.89	3.31	3.67	3.82	2.75	4.47	3.46	5.12	5.3	5.03	2.84	3.29	3.77	3.65	5.54	3.58	5
Adck1	NM_001277296,NM_001277297,NM_028105	15.23	15.9	16.83	16.22	16.41	17.88	11.08	10.04	11.64	10.81	11.45	10.7	12.05	9.55	10.86	11	9.9	8.07	9.66	13.26	14.29	12.15	9.49	8.76	11.45	9.71	11.08	12	12.34	18.78	12.97	10.99	8.09	5.43	8.1	14.61	8.73	11.2
Adck2	NM_178873	7.73	7.71	7.01	6.49	8.92	6.28	6.24	6.2	6.21	7.26	7.65	7.58	8.54	6.96	8.15	7.99	8.88	7.37	7.47	10.51	9.06	7.41	12.89	12.04	12.46	10.82	11.11	12.54	14.7	8.65	14.84	12.44	8.76	13.67	10.67	13.75	10.7	14.41
Adck3	NM_001163290,NM_023341	14.82	17.79	15.42	13.99	15.01	13.73	17.2	22.33	17.22	24.44	25.88	17.67	20.4	18.14	21.61	24.31	21.06	18.94	17.19	30.4	21.28	25.19	5.07	5.84	6.01	5.67	6.35	6.05	6.87	6.1	5.89	7.11	5.83	4.28	4.87	9.08	25.55	5.31
Adck4	NM_133770	25.67	28.3	25.19	27.79	25.75	20.41	29.1	24.48	22.25	25.13	24.44	23.02	27.55	22.27	24.28	24.32	30.36	21.53	24.03	27.65	31.89	25.73	23.97	22.26	23.99	27.91	22.92	26.96	28.42	33.09	26.88	21.89	24.73	28.89	19.62	27.38	19.22	27.19
Adck5	NM_172960,NR_073123	14.8	16.65	18.45	16.6	19.59	19.31	14.67	27.56	24.48	28.94	31.67	26.21	29.1	28.58	27.18	28.06	30.52	30.3	28.11	30.74	28.13	32.83	44.78	48.07	47.11	42.99	39.04	47.62	48.32	26.72	50.43	41.14	54.46	53.23	46.15	54.43	44.11	49.71
Adcy1	NM_009622	1.3	1.84	1.79	1.64	1.89	1.69	1.08	0.06	0.1	0.02	0.05	0.02	0.05	0.05	0.06	0.08	0	0.03	0.03	0.05	0.13	0.07	0.15	0.1	0.31	0.09	0.17	0.13	0.18	0.26	0.15	0.17	0.08	0	0.12	0.39	0.5	0.46
Adcy10	NM_173029	92.1	76.86	88.39	72.68	64.22	83.68	62.24	0.06	0.02	0.09	0.06	0.02	0.17	0.03	0	0	0	0.1	0.01	0.04	0	0	0	0.12	0	0	0.05	0.07	0.33	0.13	0.1	0.1	0.02	0	0.03	0.13	0	0.12
Adcy2	NM_153534	3.67	3.6	3.52	2.61	2.58	3.37	2.8	0.07	0.08	0.17	0	0	0.05	0.07	0.02	0.04	0	0.05	0.17	0	0.08	0	0.28	0.34	0.27	0.24	0.15	0.09	0.14	0.19	0.19	0.19	0.14	0	0.09	0.41	1.58	0.4
Adcy3	NM_001159536,NM_001159537,NM_138305	2.35	2.3	2.22	1.96	1.66	2.01	1.31	3.35	3.48	2.74	3.92	5.83	4.72	7.21	5.39	6.33	4.98	4.55	5.12	5.84	3.33	2.84	0.82	0.44	0.7	0.68	2.22	0.75	1.44	6.83	1.14	2.04	0.34	0	0.41	1.55	1.42	1.75
Adcy4	NM_080435	0.2	0.22	0.66	0.78	0.45	0.54	0.5	1.28	2.14	2	2.35	2.14	1.95	2.08	1.72	1.85	2.73	1.45	1.73	2.52	2.52	1.87	0.48	0.52	1.48	1.04	0.49	0.17	0.35	3.09	1.17	1.27	0.75	1.48	0.33	0.98	1.72	0.94
Adcy5	NM_001012765	4.3	3.96	5.43	4	5.06	3.42	3.98	4.16	4.21	4.54	5.61	6.07	5.59	4.81	6.59	5.48	6.49	3.21	4.81	6.57	7.05	5.95	9.57	8.6	12.55	6.94	13.47	7.73	8.59	3.95	17.28	11.43	12.29	9.77	8.51	15.31	25.66	22.82
[truncated: 21,847 more rows]

## Sheet: Supplemental Table S2
Table S2: Inguenity Pathway Analysis (IPA) software molecules output for GF/SPF cauda samples
Symbol	Entrez Gene Name	Gene Symbol - mouse (Entrez Gene)/RefSeq	Expr Log Ratio	Expr p-value	Location	Type(s)	Group
0610009B22Rik	RIKEN cDNA 0610009B22 gene	0610009B22Rik	-0.055	0.812	Nucleus	other	all genes
0610009L18Rik	RIKEN cDNA 0610009L18 gene	0610009L18Rik	0.081	0.76	Other	other	all genes
0610040B10Rik	RIKEN cDNA 0610040B10 gene	0610040B10Rik	0.35	0.359	Other	other	all genes
1110006O24Rik	RIKEN cDNA 1110006O24 gene	1110006O24Rik	-0.35	0.104	Other	other	all genes
1110020A21Rik	RIKEN cDNA 1110020A21 gene	1110020A21Rik	-0.16	0.601	Other	other	all genes
1110038B12Rik	RIKEN cDNA 1110038B12 gene	1110038B12Rik	0.188	0.243	Other	other	all genes
1110065P20Rik	RIKEN cDNA 1110065P20 gene	1110065P20Rik	0.229	0.179	Other	other	all genes
1300002E11Rik	RIKEN cDNA 1300002E11 gene	1300002E11Rik	-0.286	0.12	Other	other	all genes
1500009L16Rik	RIKEN cDNA 1500009L16 gene	1500009L16Rik	0.951	0.00441	Other	other	significant
1500011B03Rik	RIKEN cDNA 1500011B03 gene	1500011B03Rik	0.015	0.941	Other	other	all genes
1600020E01Rik	--	1600020E01Rik	0.312	0.085	Other	other	all genes
1700003F12Rik	RIKEN cDNA 1700003F12 gene	1700003F12Rik	-0.939	0.0234	Other	other	significant
1700007L15Rik	--	1700007L15Rik	0.085	0.73	Other	other	all genes
1700008J07Rik	RIKEN cDNA 1700008J07 gene	1700008J07Rik	-0.761	0.00236	Other	other	significant
1700009J07Rik	RIKEN cDNA 1700009J07 gene	1700009J07Rik	-2.23	0.000691	Other	other	significant
1700009N14Rik	RIKEN cDNA 1700009N14 gene	1700009N14Rik	-1.341	0.0168	Nucleus	transporter	significant
1700015G11Rik	RIKEN cDNA 1700015G11 gene	1700015G11Rik	-0.202	0.778	Other	other	all genes
1700018L02Rik	RIKEN cDNA 1700018L02 gene	1700018L02Rik	-0.064	0.786	Other	other	all genes
1700027A15Rik	RIKEN cDNA 1700027A15 gene	1700027A15Rik	-1.065	0.153	Other	other	all genes
1700029F12Rik	RIKEN cDNA 1700029F12 gene	1700029F12Rik	-1.396	0.00484	Other	other	significant
1700029H14Rik	RIKEN cDNA 1700029H14 gene	1700029H14Rik	-1.208	0.0841	Other	other	all genes
1700052K11Rik	RIKEN cDNA 1700052K11 gene	1700052K11Rik	0.159	0.509	Other	other	all genes
1700086O06Rik	--	1700086O06Rik	0.02	0.942	Other	other	all genes
1700096K18Rik	RIKEN cDNA 1700096K18 gene	1700096K18Rik	-0.343	0.139	Other	other	all genes
1700113A16Rik	--	1700113A16Rik	0.306	0.0752	Other	other	all genes
1810019D21Rik	RIKEN cDNA 1810019D21 gene	1810019D21Rik	-0.078	0.626	Other	other	all genes
1810021B22Rik	--	1810021B22Rik	-0.139	0.692	Other	other	all genes
1810037I17Rik/Gm2036	RIKEN cDNA 1810037I17 gene	1810037I17Rik	0.14	0.386	Cytoplasm	other	all genes
1810044D09Rik	--	1810044D09Rik	0.457	0.0106	Other	other	all genes
1810062G17Rik	RIKEN cDNA 1810062G17 gene	1810062G17Rik	0.285	0.373	Other	other	all genes
2010109A12Rik	RIKEN cDNA 2010109A12 gene	2010109A12Rik	0.166	0.698	Other	other	all genes
2010315B03Rik	RIKEN cDNA 2010315B03 gene	2010315B03Rik	0.307	0.264	Other	other	all genes
2010320M18Rik	RIKEN cDNA 2010320M18 gene	2010320M18Rik	0.311	0.09	Other	other	all genes
2200002J24Rik	RIKEN cDNA 2200002J24 gene	2200002J24Rik	3.372	4.51e-08	Other	other	significant
2210406O10Rik	RIKEN cDNA 2210406O10 gene	2210406O10Rik	-0.454	0.167	Other	other	all genes
2210408F21Rik	RIKEN cDNA 2210408F21 gene	2210408F21Rik	0.044	0.852	Other	other	all genes
2210416O15Rik	RIKEN cDNA 2210416O15 gene	2210416O15Rik	-0.435	0.0939	Other	other	all genes
2310001H17Rik	--	2310001H17Rik	0.468	0.0775	Other	other	all genes
2310010J17Rik	--	2310010J17Rik	0.201	0.445	Other	other	all genes
2310034G01Rik	RIKEN cDNA 2310034G01 gene	2310034G01Rik	-0.132	0.646	Other	other	all genes
2310039H08Rik	RIKEN cDNA 2310039H08 gene	2310039H08Rik	0.127	0.495	Other	other	all genes
2410002F23Rik	RIKEN cDNA 2410002F23 gene	2410002F23Rik	-0.167	0.212	Other	other	all genes
2410006H16Rik	RIKEN cDNA 2410006H16 gene	2410006H16Rik	0.136	0.471	Other	other	all genes
2510002D24Rik	RIKEN cDNA 2510002D24 gene	2510002D24Rik	0.358	0.063	Other	other	all genes
2610016A17Rik	RIKEN cDNA 2610016A17 gene	2610016A17Rik	-0.195	0.545	Other	other	all genes
2610035D17Rik	RIKEN cDNA 2610035D17 gene	2610035D17Rik	-0.289	0.234	Other	other	all genes
2610306M01Rik	RIKEN cDNA 2610306M01 gene	2610306M01Rik	0.11	0.639	Other	other	all genes
2610318N02Rik	RIKEN cDNA 2610318N02 gene	2610318N02Rik	-1.15	0.118	Other	other	all genes
2610507I01Rik	--	2610507I01Rik	-0.097	0.56	Other	other	all genes
2610524H06Rik	RIKEN cDNA 2610524H06 gene	2610524H06Rik	-0.147	0.356	Other	other	all genes
2810013P06Rik	RIKEN cDNA 2810013P06 gene	2810013P06Rik	-0.188	0.295	Other	other	all genes
2810025M15Rik	RIKEN cDNA 2810025M15 gene	2810025M15Rik	0.356	0.173	Other	other	all genes
2810408A11Rik	RIKEN cDNA 2810408A11 gene	2810408A11Rik	-0.389	0.0387	Other	other	all genes
2900026A02Rik	RIKEN cDNA 2900026A02 gene	2900026A02Rik	-0.308	0.0157	Other	other	all genes
2900092D14Rik	RIKEN cDNA 2900092D14 gene	2900092D14Rik	0.209	0.401	Other	other	all genes
3000002C10Rik	glyceraldehyde-3-phosphate dehydrogenase pseudogene	3000002C10Rik	0.043	0.862	Other	other	all genes
3110045C21Rik	--	3110045C21Rik	0.67	0.0408	Other	other	significant
4833419F23Rik	RIKEN cDNA 4833419F23 gene	4833419F23Rik	-0.316	0.327	Other	other	all genes
4930413G21Rik	RIKEN cDNA 4930413G21 gene	4930413G21Rik	-0.298	0.139	Other	other	all genes
4930426D05Rik	RIKEN cDNA 4930426D05 gene	4930426D05Rik	0.171	0.478	Other	other	all genes
4930471G03Rik	RIKEN cDNA 4930471G03 gene	4930471G03Rik	-1.433	0.0265	Other	other	significant
4930481A15Rik	RIKEN cDNA 4930481A15 gene	4930481A15Rik	-0.392	0.0441	Cytoplasm	enzyme	all genes
4930526I15Rik	RIKEN cDNA 4930526I15 gene	4930526I15Rik	0.183	0.39	Other	other	all genes
4933421O10Rik	RIKEN cDNA 4933421O10 gene	4933421O10Rik	0.017	0.912	Other	other	all genes
4933431E20Rik	--	4933431E20Rik	0.01	0.946	Other	other	all genes
4933439C10Rik	RIKEN cDNA 4933439C10 gene	4933439C10Rik	0.087	0.713	Other	other	all genes
5031425E22Rik	--	5031425E22Rik	-0.278	0.0765	Other	other	all genes
5430416N02Rik	RIKEN cDNA 5430416N02 gene	5430416N02Rik	0.028	0.943	Other	other	all genes
5730408K05Rik	RIKEN cDNA 5730408K05 gene	5730408K05Rik	0.155	0.72	Other	other	all genes
5830454E08Rik	RIKEN cDNA 5830454E08 gene	5830454E08Rik	-0.036	0.901	Other	other	all genes
9030025P20Rik/Gm3435	predicted gene 3435	9030025P20Rik	0.554	0.0132	Other	other	all genes
9130221H12Rik	RIKEN cDNA 9130221H12 gene	9130221H12Rik	0.009	0.963	Other	other	all genes
9130230L23Rik	RIKEN cDNA 9130230L23 gene	9130230L23Rik	0.358	0.0244	Other	other	all genes
9230112D13Rik	RIKEN cDNA 9230112D13 gene	9230112D13Rik	-0.613	0.254	Other	other	all genes
9330133O14Rik	--	9330133O14Rik	-0.382	0.025	Other	other	all genes
9330162012Rik	cDNA RIKEN 9330162012 gene	9330162012Rik	-0.179	0.361	Other	other	all genes
9430038I01Rik	RIKEN cDNA 9430038I01 gene	9430038I01Rik	-0.109	0.596	Other	other	all genes
9530082P21Rik	RIKEN cDNA 9530082P21 gene	9530082P21Rik	0.158	0.412	Other	other	all genes
A4GALT	alpha 1,4-galactosyltransferase (P blood group)	A4galt	0.211	0.288	Cytoplasm	enzyme	all genes
A630066F11Rik	RIKEN cDNA A630066F11 gene	A630066F11Rik	-0.059	0.83	Other	other	all genes
A730063M14Rik	RIKEN cDNA A730063M14 gene	NR_040660	0.451	0.145	Other	other	all genes
A930005H10Rik	RIKEN cDNA A930005H10 gene	A930005H10Rik	0.38	0.079	Other	other	all genes
AA414768	expressed sequence AA414768	AA414768	0.273	0.289	Other	other	all genes
AA465934	expressed sequence AA465934	AA465934	0.364	0.473	Other	other	all genes
AAAS	aladin WD repeat nucleoporin	Aaas	0.431	0.022	Nucleus	other	all genes
AACS	acetoacetyl-CoA synthetase	Aacs	-0.031	0.84	Cytoplasm	enzyme	all genes
AAGAB	alpha and gamma adaptin binding protein	Aagab	-0.024	0.853	Cytoplasm	other	all genes
AAMDC	adipogenesis associated Mth938 domain containing	Aamdc	0.201	0.356	Cytoplasm	other	all genes
AAMP	angio associated migratory cell protein	Aamp	0.061	0.717	Plasma Membrane	other	all genes
AAR2	AAR2 splicing factor	Aar2	0.121	0.54	Other	other	all genes
AARS1	alanyl-tRNA synthetase 1	Aars	0.217	0.138	Cytoplasm	enzyme	all genes
AARS2	alanyl-tRNA synthetase 2, mitochondrial	Aars2	-0.146	0.436	Cytoplasm	enzyme	all genes
AARSD1	alanyl-tRNA synthetase domain containing 1	Aarsd1	0.182	0.267	Nucleus	enzyme	all genes
AASDHPPT	aminoadipate-semialdehyde dehydrogenase-phosphopantetheinyl transferase	Aasdhppt	0.214	0.374	Cytoplasm	enzyme	all genes
AATF	apoptosis antagonizing transcription factor	Aatf	0.111	0.652	Nucleus	transcription regulator	all genes
ABCA1	ATP binding cassette subfamily A member 1	Abca1	-0.997	0.00328	Plasma Membrane	transporter	significant
ABCA2	ATP binding cassette subfamily A member 2	Abca2	-0.584	2.13e-06	Plasma Membrane	transporter	significant
ABCA3	ATP binding cassette subfamily A member 3	Abca3	-0.518	2.59e-06	Plasma Membrane	transporter	all genes
ABCB10	ATP binding cassette subfamily B member 10	Abcb10	-0.056	0.767	Cytoplasm	transporter	all genes
ABCB5	ATP binding cassette subfamily B member 5	Abcb5	-0.307	0.328	Plasma Membrane	transporter	all genes
ABCB6	ATP binding cassette subfamily B member 6 (Langereis blood group)	Abcb6	0.079	0.696	Cytoplasm	transporter	all genes
ABCB8	ATP binding cassette subfamily B member 8	Abcb8	-0.126	0.344	Cytoplasm	transporter	all genes
ABCB9	ATP binding cassette subfamily B member 9	Abcb9	-0.647	0.000906	Cytoplasm	transporter	significant
ABCC1	ATP binding cassette subfamily C member 1	Abcc1	-0.186	0.26	Plasma Membrane	transporter	all genes
ABCC3	ATP binding cassette subfamily C member 3	Abcc3	-0.878	6.26e-07	Plasma Membrane	transporter	significant
ABCC5	ATP binding cassette subfamily C member 5	Abcc5	-0.352	0.0191	Plasma Membrane	transporter	all genes
ABCD1	ATP binding cassette subfamily D member 1	Abcd1	-0.676	0.0313	Plasma Membrane	transporter	significant
ABCD3	ATP binding cassette subfamily D member 3	Abcd3	0.443	0.000145	Cytoplasm	transporter	all genes
ABCE1	ATP binding cassette subfamily E member 1	Abce1	0.357	0.119	Cytoplasm	transporter	all genes
ABCF1	ATP binding cassette subfamily F member 1	Abcf1	0.256	0.0915	Cytoplasm	transporter	all genes
ABCF2	ATP binding cassette subfamily F member 2	Abcf2	-0.174	0.247	Cytoplasm	transporter	all genes
ABCG1	ATP binding cassette subfamily G member 1	Abcg1	-2.26	8.84e-09	Plasma Membrane	transporter	significant
ABHD10	abhydrolase domain containing 10, depalmitoylase	Abhd10	0.343	0.0415	Cytoplasm	enzyme	all genes
ABHD11	abhydrolase domain containing 11	Abhd11	0.1	0.439	Cytoplasm	enzyme	all genes
Abhd11os	--	Abhd11os	0.64	0.0168	Other	other	significant
ABHD12	abhydrolase domain containing 12, lysophospholipase	Abhd12	-0.274	0.0341	Plasma Membrane	enzyme	all genes
ABHD13	abhydrolase domain containing 13	Abhd13	0.107	0.484	Other	peptidase	all genes
ABHD14A	abhydrolase domain containing 14A	Abhd14a	0.052	0.838	Cytoplasm	enzyme	all genes
ABHD14B	abhydrolase domain containing 14B	Abhd14b	0.188	0.397	Cytoplasm	enzyme	all genes
ABHD16A	abhydrolase domain containing 16A, phospholipase	Abhd16a	-0.222	0.111	Other	enzyme	all genes
ABHD17A	abhydrolase domain containing 17A, depalmitoylase	Abhd17a	-0.085	0.638	Plasma Membrane	enzyme	all genes
ABHD17C	abhydrolase domain containing 17C, depalmitoylase	Abhd17c	-0.409	0.0134	Plasma Membrane	enzyme	all genes
ABHD2	abhydrolase domain containing 2, acylglycerol lipase	Abhd2	-0.766	0.00404	Cytoplasm	enzyme	significant
ABHD4	abhydrolase domain containing 4, N-acyl phospholipase B	Abhd4	-0.269	0.0423	Cytoplasm	peptidase	all genes
ABHD5	abhydrolase domain containing 5, lysophosphatidic acid acyltransferase	Abhd5	0.252	0.101	Cytoplasm	enzyme	all genes
ABHD6	abhydrolase domain containing 6, acylglycerol lipase	Abhd6	0.019	0.926	Cytoplasm	enzyme	all genes
ABHD8	abhydrolase domain containing 8	Abhd8	-0.268	0.166	Cytoplasm	enzyme	all genes
ABI1	abl interactor 1	Abi1	-0.028	0.913	Cytoplasm	other	all genes
ABI3	ABI family member 3	Abi3	-2.216	6.44e-08	Plasma Membrane	other	significant
ABL1	ABL proto-oncogene 1, non-receptor tyrosine kinase	Abl1	-0.267	0.0788	Nucleus	kinase	all genes
ABO	ABO, alpha 1-3-N-acetylgalactosaminyltransferase and alpha 1-3-galactosyltransferase	Abo	0.093	0.589	Plasma Membrane	enzyme	all genes
ABR	ABR activator of RhoGEF and GTPase	Abr	-0.305	0.148	Cytoplasm	other	all genes
ABRACL	ABRA C-terminal like	Abracl	0.661	0.0129	Other	other	significant
ABRAXAS2	abraxas 2, BRISC complex subunit	NM_198017	0.005	0.983	Nucleus	other	all genes
ABT1	activator of basal transcription 1	Abt1	0.217	0.303	Nucleus	transcription regulator	all genes
ABTB1	ankyrin repeat and BTB domain containing 1	Abtb1	-0.017	0.929	Cytoplasm	translation regulator	all genes
ACAA1	acetyl-CoA acyltransferase 1	Acaa1a	0.179	0.229	Cytoplasm	enzyme	all genes
ACAA2	acetyl-CoA acyltransferase 2	Acaa2	0.362	0.0953	Cytoplasm	enzyme	all genes
ACACA	acetyl-CoA carboxylase alpha	Acaca	0.081	0.528	Cytoplasm	enzyme	all genes
ACAD10	acyl-CoA dehydrogenase family member 10	Acad10	-0.373	0.0202	Cytoplasm	enzyme	all genes
ACAD11	acyl-CoA dehydrogenase family member 11	Acad11	-0.087	0.686	Cytoplasm	enzyme	all genes
Acad12	acyl-Coenzyme A dehydrogenase family, member 12	Acad12	-0.347	0.0804	Cytoplasm	enzyme	all genes
ACAD8	acyl-CoA dehydrogenase family member 8	Acad8	0.159	0.387	Cytoplasm	enzyme	all genes
ACAD9	acyl-CoA dehydrogenase family member 9	Acad9	0.348	0.0266	Cytoplasm	enzyme	all genes
ACADL	acyl-CoA dehydrogenase long chain	Acadl	0.248	0.278	Cytoplasm	enzyme	all genes
ACADM	acyl-CoA dehydrogenase medium chain	Acadm	0.142	0.421	Cytoplasm	enzyme	all genes
ACADS	acyl-CoA dehydrogenase short chain	Acads	0.107	0.638	Cytoplasm	enzyme	all genes
ACADSB	acyl-CoA dehydrogenase short/branched chain	Acadsb	0.419	0.00258	Cytoplasm	enzyme	all genes
ACADVL	acyl-CoA dehydrogenase very long chain	Acadvl	0.224	0.258	Cytoplasm	enzyme	all genes
ACAP1	ArfGAP with coiled-coil, ankyrin repeat and PH domains 1	Acap1	0.074	0.733	Plasma Membrane	other	all genes
ACAP3	ArfGAP with coiled-coil, ankyrin repeat and PH domains 3	Acap3	-0.221	0.225	Nucleus	transcription regulator	all genes
ACAT1	acetyl-CoA acetyltransferase 1	Acat1	0.126	0.394	Cytoplasm	enzyme	all genes
ACAT2	acetyl-CoA acetyltransferase 2	Acat3	1.936	2.44e-07	Cytoplasm	enzyme	significant
ACBD3	acyl-CoA binding domain containing 3	Acbd3	0.138	0.575	Cytoplasm	other	all genes
ACBD4	acyl-CoA binding domain containing 4	Acbd4	0.135	0.419	Other	other	all genes
ACBD5	acyl-CoA binding domain containing 5	Acbd5	0.103	0.704	Nucleus	other	all genes
ACBD6	acyl-CoA binding domain containing 6	Acbd6	0.157	0.302	Cytoplasm	other	all genes
ACBD7	acyl-CoA binding domain containing 7	Acbd7	0.454	0.0124	Other	other	all genes
ACD	ACD shelterin complex subunit and telomerase recruitment factor	Acd	-0.271	0.134	Nucleus	other	all genes
ACE	angiotensin I converting enzyme	Ace	-0.074	0.671	Plasma Membrane	peptidase	all genes
ACER2	alkaline ceramidase 2	Acer2	-0.61	0.00104	Cytoplasm	enzyme	significant
ACIN1	apoptotic chromatin condensation inducer 1	Acin1	0.024	0.807	Nucleus	enzyme	all genes
ACKR3	atypical chemokine receptor 3	Ackr3	-0.091	0.576	Plasma Membrane	G-protein coupled receptor	all genes
ACKR4	atypical chemokine receptor 4	Ackr4	-0.379	0.13	Plasma Membrane	G-protein coupled receptor	all genes
ACLY	ATP citrate lyase	Acly	-0.154	0.404	Cytoplasm	enzyme	all genes
ACO1	aconitase 1	Aco1	-0.095	0.477	Cytoplasm	enzyme	all genes
ACO2	aconitase 2	Aco2	-0.137	0.322	Cytoplasm	enzyme	all genes
Acot1	acyl-CoA thioesterase 1	Acot1	-0.081	0.614	Cytoplasm	enzyme	all genes
ACOT13	acyl-CoA thioesterase 13	Acot13	0.018	0.907	Cytoplasm	enzyme	all genes
ACOT2	acyl-CoA thioesterase 2	Acot2	-0.072	0.66	Cytoplasm	enzyme	all genes
ACOT7	acyl-CoA thioesterase 7	Acot7	-0.063	0.752	Cytoplasm	enzyme	all genes
ACOT8	acyl-CoA thioesterase 8	Acot8	0.166	0.505	Cytoplasm	enzyme	all genes
ACOT9	acyl-CoA thioesterase 9	Acot9	0.385	0.00665	Cytoplasm	enzyme	all genes
ACOX1	acyl-CoA oxidase 1	Acox1	-0.126	0.243	Cytoplasm	enzyme	all genes
ACOX3	acyl-CoA oxidase 3, pristanoyl	Acox3	-0.276	0.0268	Cytoplasm	enzyme	all genes
ACP1	acid phosphatase 1	Acp1	0.495	0.0253	Cytoplasm	phosphatase	all genes
ACP2	acid phosphatase 2, lysosomal	Acp2	-0.527	0.0131	Cytoplasm	phosphatase	all genes
Acp5	acid phosphatase 5, tartrate resistant	Acp5	-2.139	0.00302	Cytoplasm	phosphatase	significant
ACP6	acid phosphatase 6, lysophosphatidic	Acp6	-0.041	0.796	Cytoplasm	phosphatase	all genes
ACRBP	acrosin binding protein	Acrbp	-0.432	0.0124	Extracellular Space	other	all genes
ACSBG1	acyl-CoA synthetase bubblegum family member 1	Acsbg1	0.279	0.324	Cytoplasm	enzyme	all genes
ACSF2	acyl-CoA synthetase family member 2	Acsf2	0.035	0.867	Cytoplasm	enzyme	all genes
ACSF3	acyl-CoA synthetase family member 3	Acsf3	0.15	0.51	Cytoplasm	enzyme	all genes
ACSL1	acyl-CoA synthetase long chain family member 1	Acsl1	-0.479	0.0113	Cytoplasm	enzyme	all genes
ACSL4	acyl-CoA synthetase long chain family member 4	Acsl4	0.306	0.258	Cytoplasm	enzyme	all genes
ACSL5	acyl-CoA synthetase long chain family member 5	Acsl5	0.444	0.00585	Cytoplasm	enzyme	all genes
ACSS1	acyl-CoA synthetase short chain family member 1	Acss1	-0.162	0.492	Cytoplasm	enzyme	all genes
ACSS2	acyl-CoA synthetase short chain family member 2	Acss2	-0.009	0.956	Cytoplasm	enzyme	all genes
ACTA1	actin alpha 1, skeletal muscle	Acta1	0.156	0.74	Cytoplasm	other	all genes
ACTA2	actin alpha 2, smooth muscle	Acta2	0.319	0.364	Cytoplasm	other	all genes
ACTB	actin beta	Actb	0.052	0.829	Cytoplasm	other	all genes
ACTG1	actin gamma 1	Actg1	0.067	0.706	Cytoplasm	other	all genes
ACTG2	actin gamma 2, smooth muscle	Actg2	0.434	0.198	Cytoplasm	other	all genes
ACTL6A	actin like 6A	Actl6a	0.007	0.968	Nucleus	other	all genes
ACTN1	actinin alpha 1	Actn1	-0.113	0.701	Cytoplasm	other	all genes
ACTN4	actinin alpha 4	Actn4	-0.087	0.442	Cytoplasm	transcription regulator	all genes
ACTR10	actin related protein 10	Actr10	0.14	0.328	Cytoplasm	other	all genes
ACTR1A	actin related protein 1A	Actr1a	-0.048	0.784	Cytoplasm	other	all genes
ACTR1B	actin related protein 1B	Actr1b	-0.301	0.0252	Cytoplasm	other	all genes
ACTR2	actin related protein 2	Actr2	0.102	0.708	Plasma Membrane	other	all genes
ACTR3	actin related protein 3	Actr3	-0.136	0.543	Plasma Membrane	other	all genes
ACTR5	actin related protein 5	Actr5	0.1	0.596	Nucleus	other	all genes
ACTR8	actin related protein 8	Actr8	-0.04	0.771	Nucleus	other	all genes
ACVR1B	activin A receptor type 1B	Acvr1b	-0.926	0.00012	Plasma Membrane	kinase	significant
ACVRL1	activin A receptor like type 1	Acvrl1	-0.111	0.626	Plasma Membrane	kinase	all genes
ACY1	aminoacylase 1	Acy1	0.38	0.0971	Cytoplasm	peptidase	all genes
ACY3	aminoacylase 3	Acy3	0.075	0.738	Cytoplasm	enzyme	all genes
ACYP1	acylphosphatase 1	Acyp1	-0.04	0.876	Cytoplasm	enzyme	all genes
ACYP2	acylphosphatase 2	Acyp2	-0.114	0.748	Cytoplasm	enzyme	all genes
ADAM10	ADAM metallopeptidase domain 10	Adam10	0.256	0.312	Plasma Membrane	peptidase	all genes
ADAM15	ADAM metallopeptidase domain 15	Adam15	0.01	0.956	Plasma Membrane	peptidase	all genes
ADAM17	ADAM metallopeptidase domain 17	Adam17	-0.026	0.898	Plasma Membrane	peptidase	all genes
ADAM7	ADAM metallopeptidase domain 7	Adam7	0.529	0.00444	Plasma Membrane	peptidase	all genes
ADAM8	ADAM metallopeptidase domain 8	Adam8	-4.201	7.18e-06	Plasma Membrane	peptidase	significant
ADAM9	ADAM metallopeptidase domain 9	Adam9	-0.021	0.949	Plasma Membrane	peptidase	all genes
ADAMTS2	ADAM metallopeptidase with thrombospondin type 1 motif 2	Adamts2	-0.14	0.804	Extracellular Space	peptidase	all genes
ADAMTSL4	ADAMTS like 4	Adamtsl4	0.018	0.953	Extracellular Space	other	all genes
ADAP1	ArfGAP with dual PH domains 1	Adap1	-1.246	0.00512	Nucleus	other	significant
ADAR	adenosine deaminase RNA specific	Adar	-0.331	0.0256	Nucleus	enzyme	all genes
ADCK1	aarF domain containing kinase 1	Adck1	-0.168	0.355	Cytoplasm	kinase	all genes
ADCK2	aarF domain containing kinase 2	Adck2	-0.012	0.943	Cytoplasm	kinase	all genes
ADCK5	aarF domain containing kinase 5	Adck5	0.129	0.379	Cytoplasm	kinase	all genes
ADCY5	adenylate cyclase 5	Adcy5	-0.237	0.346	Plasma Membrane	enzyme	all genes
ADCY6	adenylate cyclase 6	Adcy6	-0.277	0.0358	Plasma Membrane	enzyme	all genes
ADCY7	adenylate cyclase 7	Adcy7	-0.471	0.0896	Plasma Membrane	enzyme	all genes
ADCY8	adenylate cyclase 8	Adcy8	-0.043	0.81	Plasma Membrane	enzyme	all genes
ADD1	adducin 1	Add1	-0.072	0.563	Cytoplasm	other	all genes
ADD3	adducin 3	Add3	-0.205	0.374	Cytoplasm	other	all genes
ADGRA2	adhesion G protein-coupled receptor A2	NM_054044	0.181	0.582	Plasma Membrane	G-protein coupled receptor	all genes
ADGRD1	adhesion G protein-coupled receptor D1	NM_001081342	0.829	0.0324	Plasma Membrane	G-protein coupled receptor	significant
ADGRE1	adhesion G protein-coupled receptor E1	NM_010130	-1.713	0.000228	Plasma Membrane	G-protein coupled receptor	significant
ADGRG6	adhesion G protein-coupled receptor G6	NM_001002268	-0.103	0.658	Plasma Membrane	G-protein coupled receptor	all genes
ADGRG7	adhesion G protein-coupled receptor G7	NM_172825	-0.606	0.0755	Plasma Membrane	G-protein coupled receptor	all genes
ADGRL1	adhesion G protein-coupled receptor L1	NM_181039	-0.181	0.187	Plasma Membrane	G-protein coupled receptor	all genes
ADH1C	alcohol dehydrogenase 1C (class I), gamma polypeptide	Adh1	0.231	0.133	Cytoplasm	enzyme	all genes
ADH5	alcohol dehydrogenase 5 (class III), chi polypeptide	Adh5	0.149	0.136	Cytoplasm	enzyme	all genes
ADI1	acireductone dioxygenase 1	Adi1	-0.114	0.542	Nucleus	enzyme	all genes
Adig	adipogenin	Adig	0.428	0.028	Cytoplasm	other	all genes
ADIPOR1	adiponectin receptor 1	Adipor1	-0.311	0.00739	Plasma Membrane	transmembrane receptor	all genes
ADIPOR2	adiponectin receptor 2	Adipor2	-0.13	0.351	Plasma Membrane	transmembrane receptor	all genes
ADISSP	adipose secreted signaling protein	NM_026091	0.061	0.766	Extracellular Space	other	all genes
ADK	adenosine kinase	Adk	0.117	0.595	Nucleus	kinase	all genes
ADM	adrenomedullin	Adm	-0.342	0.224	Extracellular Space	other	all genes
ADNP	activity dependent neuroprotector homeobox	Adnp	0.169	0.226	Nucleus	transcription regulator	all genes
ADO	2-aminoethanethiol dioxygenase	Ado	0.013	0.926	Cytoplasm	enzyme	all genes
ADORA1	adenosine A1 receptor	Adora1	0.158	0.361	Plasma Membrane	G-protein coupled receptor	all genes
ADPGK	ADP dependent glucokinase	Adpgk	-0.126	0.421	Plasma Membrane	kinase	all genes
ADPRH	ADP-ribosylarginine hydrolase	Adprh	-0.02	0.927	Extracellular Space	enzyme	all genes
ADPRM	ADP-ribose/CDP-alcohol diphosphatase, manganese dependent	Adprm	0.24	0.291	Cytoplasm	enzyme	all genes
ADPRS	ADP-ribosylserine hydrolase	NM_133883	0.051	0.801	Cytoplasm	enzyme	all genes
ADRA2A	adrenoceptor alpha 2A	Adra2a	0.517	0.142	Plasma Membrane	G-protein coupled receptor	all genes
ADRA2C	adrenoceptor alpha 2C	Adra2c	-0.166	0.38	Plasma Membrane	G-protein coupled receptor	all genes
ADRB2	adrenoceptor beta 2	Adrb2	-0.176	0.436	Plasma Membrane	G-protein coupled receptor	all genes
ADRM1	ADRM1 26S proteasome ubiquitin receptor	Adrm1	0.1	0.55	Plasma Membrane	other	all genes
ADSL	adenylosuccinate lyase	Adsl	-0.103	0.583	Cytoplasm	enzyme	all genes
ADSS1	adenylosuccinate synthase 1	Adssl1	-1.508	1.43e-05	Cytoplasm	enzyme	significant
ADSS2	adenylosuccinate synthase 2	Adss	0.377	0.0635	Cytoplasm	enzyme	all genes
AEBP1	AE binding protein 1	Aebp1	-0.322	0.251	Nucleus	peptidase	all genes
AEN	apoptosis enhancing nuclease	Aen	0.469	0.000168	Nucleus	enzyme	all genes
AFAP1L2	actin filament associated protein 1 like 2	Afap1l2	-0.323	0.12	Cytoplasm	other	all genes
AFDN	afadin, adherens junction formation factor	NM_010806	0.14	0.403	Nucleus	other	all genes
AFF1	ALF transcription elongation factor 1	Aff1	-0.103	0.652	Nucleus	transcription regulator	all genes
Afg3l1	AFG3-like AAA ATPase 1	Afg3l1	0.014	0.92	Cytoplasm	peptidase	all genes
AFG3L2	AFG3 like matrix AAA peptidase subunit 2	Afg3l2	0.066	0.587	Cytoplasm	peptidase	all genes
AFMID	arylformamidase	Afmid	-0.194	0.232	Nucleus	enzyme	all genes
AFTPH	aftiphilin	Aftph	0.13	0.659	Cytoplasm	other	all genes
AGA	aspartylglucosaminidase	Aga	0.007	0.964	Cytoplasm	enzyme	all genes
AGAP1	ArfGAP with GTPase domain, ankyrin repeat and PH domain 1	Agap1	-0.053	0.593	Cytoplasm	enzyme	all genes
AGAP3	ArfGAP with GTPase domain, ankyrin repeat and PH domain 3	Agap3	0.04	0.819	Nucleus	transcription regulator	all genes
AGBL5	AGBL carboxypeptidase 5	Agbl5	-0.364	0.0399	Cytoplasm	peptidase	all genes
AGER	advanced glycosylation end-product specific receptor	Ager	0.453	0.116	Plasma Membrane	transmembrane receptor	all genes
AGFG2	ArfGAP with FG repeats 2	Agfg2	0.141	0.208	Other	other	all genes
AGGF1	angiogenic factor with G-patch and FHA domains 1	Aggf1	0.109	0.628	Cytoplasm	other	all genes
AGK	acylglycerol kinase	Agk	-0.108	0.625	Cytoplasm	kinase	all genes
AGO1	argonaute RISC component 1	Ago1	-0.123	0.307	Cytoplasm	translation regulator	all genes
AGPAT1	1-acylglycerol-3-phosphate O-acyltransferase 1	Agpat1	0.146	0.315	Cytoplasm	enzyme	all genes
AGPAT2	1-acylglycerol-3-phosphate O-acyltransferase 2	Agpat2	0.271	0.233	Cytoplasm	enzyme	all genes
AGPAT3	1-acylglycerol-3-phosphate O-acyltransferase 3	Agpat3	-0.207	0.0536	Cytoplasm	enzyme	all genes
AGPAT4	1-acylglycerol-3-phosphate O-acyltransferase 4	Agpat4	-0.051	0.815	Cytoplasm	enzyme	all genes
AGPAT5	1-acylglycerol-3-phosphate O-acyltransferase 5	Agpat5	0.307	0.139	Cytoplasm	enzyme	all genes
AGRN	agrin	Agrn	-0.093	0.512	Plasma Membrane	other	all genes
AGT	angiotensinogen	Agt	0.694	0.149	Extracellular Space	growth factor	all genes
AGTR2	angiotensin II receptor type 2	Agtr2	1.282	0.00202	Plasma Membrane	G-protein coupled receptor	significant
AGTRAP	angiotensin II receptor associated protein	Agtrap	-0.45	0.00401	Plasma Membrane	G-protein coupled receptor	all genes
AHCY	adenosylhomocysteinase	Ahcy	0.038	0.831	Cytoplasm	enzyme	all genes
AHCYL1	adenosylhomocysteinase like 1	Ahcyl1	0.138	0.389	Cytoplasm	enzyme	all genes
AHDC1	AT-hook DNA binding motif containing 1	Ahdc1	-0.357	0.0211	Nucleus	transcription regulator	all genes
AHNAK	AHNAK nucleoprotein	Ahnak	-0.185	0.155	Nucleus	other	all genes
AHSA1	activator of HSP90 ATPase activity 1	Ahsa1	0.171	0.249	Cytoplasm	other	all genes
Ahsa2	AHA1, activator of heat shock protein ATPase 2	Ahsa2	0.487	0.000153	Other	other	all genes
AI463170	--	AI463170	-0.089	0.745	Other	other	all genes
AI507597	expressed sequence AI507597	AI507597	-0.809	0.177	Other	other	all genes
AI661453	expressed sequence AI661453	AI661453	-0.394	0.119	Other	other	all genes
AIDA	axin interactor, dorsalization associated	Aida	0.063	0.781	Cytoplasm	other	all genes
AIF1	allograft inflammatory factor 1	Aif1	-0.498	0.151	Nucleus	other	all genes
AIFM1	apoptosis inducing factor mitochondria associated 1	Aifm1	0.365	0.0507	Cytoplasm	enzyme	all genes
AIFM2	apoptosis inducing factor mitochondria associated 2	Aifm2	-0.196	0.432	Cytoplasm	enzyme	all genes
AIG1	androgen induced 1	Aig1	-0.307	0.0224	Other	enzyme	all genes
AIMP1	aminoacyl tRNA synthetase complex interacting multifunctional protein 1	Aimp1	0.283	0.0495	Extracellular Space	cytokine	all genes
AIMP2	aminoacyl tRNA synthetase complex interacting multifunctional protein 2	Aimp2	0.153	0.467	Plasma Membrane	other	all genes
AIP	aryl hydrocarbon receptor interacting protein	Aip	-0.004	0.982	Nucleus	transcription regulator	all genes
Airn	antisense Igf2r RNA	Airn	0.403	0.323	Nucleus	other	all genes
AJUBA	ajuba LIM protein	Ajuba	-0.179	0.268	Nucleus	transcription regulator	all genes
AK1	adenylate kinase 1	Ak1	-0.146	0.586	Cytoplasm	kinase	all genes
AK2	adenylate kinase 2	Ak2	0.018	0.912	Cytoplasm	kinase	all genes
AK3	adenylate kinase 3	Ak3	0.036	0.76	Cytoplasm	kinase	all genes
AK4	adenylate kinase 4	Ak4	0.376	0.144	Cytoplasm	kinase	all genes
AK6	adenylate kinase 6	Ak6	-0.156	0.649	Nucleus	kinase	all genes
AKAP1	A-kinase anchoring protein 1	Akap1	-0.252	0.059	Cytoplasm	other	all genes
AKAP12	A-kinase anchoring protein 12	Akap12	0.322	0.0939	Cytoplasm	transporter	all genes
AKAP13	A-kinase anchoring protein 13	Akap13	-0.377	0.0125	Cytoplasm	other	all genes
AKAP8	A-kinase anchoring protein 8	Akap8	0.083	0.639	Nucleus	other	all genes
AKAP8L	A-kinase anchoring protein 8 like	Akap8l	0.043	0.75	Nucleus	other	all genes
AKIP1	A-kinase interacting protein 1	Akip1	-0.056	0.731	Nucleus	other	all genes
AKIRIN1	akirin 1	Akirin1	-0.02	0.921	Cytoplasm	enzyme	all genes
AKIRIN2	akirin 2	Akirin2	0.074	0.712	Nucleus	other	all genes
AKR1A1	aldo-keto reductase family 1 member A1	Akr1a1	-0.091	0.522	Cytoplasm	enzyme	all genes
AKR1B1	aldo-keto reductase family 1 member B	Akr1b3	0.191	0.263	Cytoplasm	enzyme	all genes
AKR1B10	aldo-keto reductase family 1 member B10	Akr1b8	0.03	0.928	Cytoplasm	enzyme	all genes
Akr1b10	aldo-keto reductase family 1, member B10 (aldose reductase)	Akr1b10	-0.282	0.0528	Cytoplasm	enzyme	all genes
Akr1b7	aldo-keto reductase family 1, member B7	Akr1b7	0.542	0.128	Cytoplasm	enzyme	all genes
Akr1c12/Akr1c13	aldo-keto reductase family 1, member C13	Akr1c12	0.548	0.00167	Cytoplasm	enzyme	all genes
Akr1c19	aldo-keto reductase family 1, member C19	Akr1c19	0.451	0.00372	Cytoplasm	enzyme	all genes
AKR1E2	aldo-keto reductase family 1 member E2	Akr1e1	0.55	0.0121	Cytoplasm	enzyme	all genes
AKR7A2	aldo-keto reductase family 7 member A2	Akr7a5	-0.005	0.979	Cytoplasm	enzyme	all genes
AKT1	AKT serine/threonine kinase 1	Akt1	-0.26	0.074	Cytoplasm	kinase	all genes
AKT1S1	AKT1 substrate 1	Akt1s1	-0.036	0.837	Cytoplasm	other	all genes
AKT2	AKT serine/threonine kinase 2	Akt2	-0.271	0.112	Cytoplasm	kinase	all genes
AKTIP	AKT interacting protein	Aktip	0.083	0.602	Cytoplasm	other	all genes
ALAD	aminolevulinate dehydratase	Alad	0.076	0.62	Cytoplasm	enzyme	all genes
ALAS1	5'-aminolevulinate synthase 1	Alas1	-0.422	0.000236	Cytoplasm	enzyme	all genes
ALDH16A1	aldehyde dehydrogenase 16 family member A1	Aldh16a1	0.153	0.439	Cytoplasm	enzyme	all genes
ALDH18A1	aldehyde dehydrogenase 18 family member A1	Aldh18a1	0.203	0.332	Cytoplasm	kinase	all genes
ALDH1A1	aldehyde dehydrogenase 1 family member A1	Aldh1a1	0.338	0.0446	Cytoplasm	enzyme	all genes
ALDH1A2	aldehyde dehydrogenase 1 family member A2	Aldh1a2	0.499	0.139	Cytoplasm	enzyme	all genes
Aldh1a7	aldehyde dehydrogenase family 1, subfamily A7	Aldh1a7	0.291	0.0419	Cytoplasm	enzyme	all genes
ALDH2	aldehyde dehydrogenase 2 family member	Aldh2	-0.284	0.0107	Cytoplasm	enzyme	all genes
ALDH3A1	aldehyde dehydrogenase 3 family member A1	Aldh3a1	2.521	3.43e-06	Cytoplasm	enzyme	significant
ALDH3A2	aldehyde dehydrogenase 3 family member A2	Aldh3a2	-0.296	0.174	Cytoplasm	enzyme	all genes
ALDH3B1	aldehyde dehydrogenase 3 family member B1	Aldh3b1	-1.754	5.58e-05	Cytoplasm	enzyme	significant
Aldh3b2	aldehyde dehydrogenase 3 family, member B2	Aldh3b2	0.107	0.694	Cytoplasm	enzyme	all genes
ALDH4A1	aldehyde dehydrogenase 4 family member A1	Aldh4a1	-0.198	0.239	Cytoplasm	enzyme	all genes
ALDH6A1	aldehyde dehydrogenase 6 family member A1	Aldh6a1	-0.125	0.714	Cytoplasm	enzyme	all genes
ALDH7A1	aldehyde dehydrogenase 7 family member A1	Aldh7a1	0.202	0.218	Cytoplasm	enzyme	all genes
ALDH9A1	aldehyde dehydrogenase 9 family member A1	Aldh9a1	-0.259	0.0734	Cytoplasm	enzyme	all genes
ALDOA	aldolase, fructose-bisphosphate A	Aldoa	-0.296	0.118	Cytoplasm	enzyme	all genes
ALDOC	aldolase, fructose-bisphosphate C	Aldoc	-0.282	0.0954	Cytoplasm	enzyme	all genes
ALG1	ALG1 chitobiosyldiphosphodolichol beta-mannosyltransferase	Alg1	-0.183	0.266	Cytoplasm	enzyme	all genes
ALG12	ALG12 alpha-1,6-mannosyltransferase	Alg12	-0.035	0.835	Cytoplasm	enzyme	all genes
ALG14	ALG14 UDP-N-acetylglucosaminyltransferase subunit	Alg14	-0.018	0.943	Cytoplasm	enzyme	all genes
ALG2	ALG2 alpha-1,3/1,6-mannosyltransferase	Alg2	-0.312	0.0756	Cytoplasm	enzyme	all genes
ALG3	ALG3 alpha-1,3- mannosyltransferase	Alg3	-0.099	0.563	Cytoplasm	enzyme	all genes
ALG5	ALG5 dolichyl-phosphate beta-glucosyltransferase	Alg5	0.216	0.127	Cytoplasm	enzyme	all genes
ALG8	ALG8 alpha-1,3-glucosyltransferase	Alg8	-0.004	0.987	Cytoplasm	enzyme	all genes
ALG9	ALG9 alpha-1,2-mannosyltransferase	Alg9	-0.044	0.81	Cytoplasm	enzyme	all genes
ALKBH1	alkB homolog 1, histone H2A dioxygenase	Alkbh1	0.16	0.518	Cytoplasm	enzyme	all genes
ALKBH2	alkB homolog 2, alpha-ketoglutarate dependent dioxygenase	Alkbh2	0.062	0.759	Nucleus	enzyme	all genes
ALKBH3	alkB homolog 3, alpha-ketoglutarate dependent dioxygenase	Alkbh3	0.079	0.67	Nucleus	enzyme	all genes
ALKBH4	alkB homolog 4, lysine demethylase	Alkbh4	-0.073	0.75	Cytoplasm	enzyme	all genes
ALKBH5	alkB homolog 5, RNA demethylase	Alkbh5	-0.106	0.446	Nucleus	enzyme	all genes
ALKBH6	alkB homolog 6	Alkbh6	-0.05	0.805	Nucleus	other	all genes
ALKBH7	alkB homolog 7	Alkbh7	0.166	0.351	Cytoplasm	other	all genes
ALOX12	arachidonate 12-lipoxygenase, 12S type	Alox12	-0.326	0.137	Cytoplasm	enzyme	all genes
ALOX5AP	arachidonate 5-lipoxygenase activating protein	Alox5ap	-1.211	0.0204	Plasma Membrane	enzyme	significant
ALPG	alkaline phosphatase, germ cell	Alppl2	-0.259	0.126	Plasma Membrane	phosphatase	all genes
ALPL	alkaline phosphatase, biomineralization associated	Alpl	1.08	1.74e-05	Plasma Membrane	phosphatase	significant
Alyref	Aly/REF export factor	Alyref	0.314	0.0659	Nucleus	other	all genes
Alyref2	Aly/REF export factor 2	Alyref2	0.361	0.158	Cytoplasm	other	all genes
AMACR	alpha-methylacyl-CoA racemase	Amacr	-0.031	0.852	Cytoplasm	enzyme	all genes
AMBRA1	autophagy and beclin 1 regulator 1	Ambra1	-0.13	0.308	Cytoplasm	other	all genes
AMD1	adenosylmethionine decarboxylase 1	Amd1	0.258	0.0594	Cytoplasm	enzyme	all genes
AMDHD2	amidohydrolase domain containing 2	Amdhd2	0.013	0.951	Nucleus	enzyme	all genes
AMFR	autocrine motility factor receptor	Amfr	-0.171	0.0973	Plasma Membrane	transmembrane receptor	all genes
AMIGO1	adhesion molecule with Ig like domain 1	Amigo1	-0.135	0.486	Plasma Membrane	other	all genes
AMIGO2	adhesion molecule with Ig like domain 2	Amigo2	0.57	0.0213	Plasma Membrane	other	all genes
AMIGO3	adhesion molecule with Ig like domain 3	Amigo3	-0.296	0.101	Other	other	all genes
AMMECR1L	AMMECR1 like	Ammecr1l	-0.06	0.738	Other	other	all genes
AMN1	antagonist of mitotic exit network 1 homolog	Amn1	0.408	0.177	Plasma Membrane	other	all genes
AMOT	angiomotin	Amot	0.573	0.0144	Plasma Membrane	other	all genes
AMOTL1	angiomotin like 1	Amotl1	0.359	0.0178	Plasma Membrane	other	all genes
AMOTL2	angiomotin like 2	Amotl2	-0.21	0.349	Plasma Membrane	other	all genes
AMPD2	adenosine monophosphate deaminase 2	Ampd2	-0.14	0.524	Cytoplasm	enzyme	all genes
AMT	aminomethyltransferase	Amt	-0.524	0.000953	Cytoplasm	enzyme	all genes
AMZ2	archaelysin family metallopeptidase 2	Amz2	-0.096	0.581	Other	other	all genes
ANAPC1	anaphase promoting complex subunit 1	Anapc1	0.107	0.393	Nucleus	other	all genes
ANAPC11	anaphase promoting complex subunit 11	Anapc11	0.147	0.495	Cytoplasm	enzyme	all genes
ANAPC13	anaphase promoting complex subunit 13	Anapc13	0.338	0.0279	Nucleus	other	all genes
Anapc15	anaphase promoting complex C subunit 15	Anapc15	0.41	0.0206	Nucleus	other	all genes
ANAPC16	anaphase promoting complex subunit 16	Anapc16	0.014	0.932	Nucleus	other	all genes
ANAPC2	anaphase promoting complex subunit 2	Anapc2	-0.11	0.416	Nucleus	other	all genes
ANAPC4	anaphase promoting complex subunit 4	Anapc4	0.352	0.068	Nucleus	enzyme	all genes
ANAPC5	anaphase promoting complex subunit 5	Anapc5	0.062	0.631	Nucleus	other	all genes
ANAPC7	anaphase promoting complex subunit 7	Anapc7	0.189	0.3	Nucleus	other	all genes
ANG	angiogenin	Ang	0.12	0.674	Extracellular Space	enzyme	all genes
ANGEL2	angel homolog 2	Angel2	-0.041	0.742	Nucleus	other	all genes
ANGPTL2	angiopoietin like 2	Angptl2	-0.407	0.119	Extracellular Space	other	all genes
ANGPTL6	angiopoietin like 6	Angptl6	-0.194	0.366	Extracellular Space	other	all genes
ANK1	ankyrin 1	Ank1	-0.182	0.544	Plasma Membrane	other	all genes
ANK3	ankyrin 3	Ank3	0.099	0.71	Plasma Membrane	other	all genes
ANKFY1	ankyrin repeat and FYVE domain containing 1	Ankfy1	-0.012	0.901	Cytoplasm	transcription regulator	all genes
ANKH	ANKH inorganic pyrophosphate transport regulator	Ank	-0.029	0.9	Plasma Membrane	transporter	all genes
ANKMY2	ankyrin repeat and MYND domain containing 2	Ankmy2	0.507	0.00315	Plasma Membrane	other	all genes
ANKRA2	ankyrin repeat family A member 2	Ankra2	0.023	0.92	Cytoplasm	transcription regulator	all genes
ANKRD10	ankyrin repeat domain 10	Ankrd10	-0.025	0.856	Nucleus	transcription regulator	all genes
ANKRD13A	ankyrin repeat domain 13A	Ankrd13a	-0.177	0.175	Plasma Membrane	other	all genes
ANKRD13C	ankyrin repeat domain 13C	Ankrd13c	-0.246	0.311	Cytoplasm	other	all genes
ANKRD13D	ankyrin repeat domain 13D	Ankrd13d	-0.17	0.519	Plasma Membrane	other	all genes
ANKRD16	ankyrin repeat domain 16	Ankrd16	0.018	0.933	Other	other	all genes
ANKRD23	ankyrin repeat domain 23	Ankrd23	-0.088	0.734	Nucleus	other	all genes
ANKRD24	ankyrin repeat domain 24	Ankrd24	-0.094	0.575	Plasma Membrane	other	all genes
ANKRD27	ankyrin repeat domain 27	Ankrd27	-0.032	0.856	Cytoplasm	other	all genes
ANKRD37	ankyrin repeat domain 37	Ankrd37	0.495	0.133	Cytoplasm	other	all genes
ANKRD39	ankyrin repeat domain 39	Ankrd39	0.016	0.951	Other	other	all genes
ANKRD40	ankyrin repeat domain 40	Ankrd40	-0.157	0.192	Other	other	all genes
ANKRD46	ankyrin repeat domain 46	Ankrd46	0.089	0.616	Nucleus	transcription regulator	all genes
ANKRD52	ankyrin repeat domain 52	Ankrd52	-0.917	9.73e-08	Nucleus	transcription regulator	significant
ANKRD54	ankyrin repeat domain 54	Ankrd54	0.026	0.887	Nucleus	transcription regulator	all genes
ANKRD9	ankyrin repeat domain 9	Ankrd9	0.067	0.762	Cytoplasm	other	all genes
ANKS1A	ankyrin repeat and sterile alpha motif domain containing 1A	Anks1	-0.321	0.0712	Cytoplasm	other	all genes
ANKS3	ankyrin repeat and sterile alpha motif domain containing 3	Anks3	0.129	0.425	Nucleus	transcription regulator	all genes
ANKS6	ankyrin repeat and sterile alpha motif domain containing 6	Anks6	-0.329	0.0959	Cytoplasm	other	all genes
ANKZF1	ankyrin repeat and zinc finger peptidyl tRNA hydrolase 1	Ankzf1	-0.078	0.517	Nucleus	transcription regulator	all genes
ANO1	anoctamin 1	Ano1	-0.556	0.0098	Plasma Membrane	ion channel	all genes
ANO10	anoctamin 10	Ano10	-0.131	0.422	Plasma Membrane	ion channel	all genes
ANO6	anoctamin 6	Ano6	-0.073	0.608	Plasma Membrane	ion channel	all genes
ANO9	anoctamin 9	Ano9	-4.341	0.00103	Plasma Membrane	ion channel	significant
Anp32a	acidic (leucine-rich) nuclear phosphoprotein 32 family, member A	Anp32a	0.436	0.00452	Nucleus	other	all genes
Anp32b	acidic (leucine-rich) nuclear phosphoprotein 32 family, member B	Anp32b	0.177	0.347	Nucleus	other	all genes
Anp32e	acidic (leucine-rich) nuclear phosphoprotein 32 family, member E	Anp32e	0.261	0.0845	Cytoplasm	other	all genes
ANPEP	alanyl aminopeptidase, membrane	Anpep	-2.083	0.00145	Plasma Membrane	peptidase	significant
ANXA1	annexin A1	Anxa1	0.091	0.67	Plasma Membrane	enzyme	all genes
ANXA11	annexin A11	Anxa11	-0.275	0.0309	Nucleus	other	all genes
ANXA13	annexin A13	Anxa13	0.414	0.00327	Plasma Membrane	other	all genes
ANXA2	annexin A2	Anxa2	0.131	0.434	Plasma Membrane	other	all genes
ANXA3	annexin A3	Anxa3	0.087	0.803	Cytoplasm	enzyme	all genes
ANXA4	annexin A4	Anxa4	-0.439	0.02	Plasma Membrane	other	all genes
ANXA5	annexin A5	Anxa5	-0.007	0.962	Plasma Membrane	transporter	all genes
ANXA6	annexin A6	Anxa6	0.17	0.397	Plasma Membrane	ion channel	all genes
ANXA7	annexin A7	Anxa7	0.223	0.0601	Plasma Membrane	ion channel	all genes
ANXA9	annexin A9	Anxa9	-0.617	0.00231	Plasma Membrane	transmembrane receptor	significant
Aoc1l3	amine oxidase copper containing 1-like 3	NM_172888	0.335	0.306	Extracellular Space	enzyme	all genes
AOC3	amine oxidase copper containing 3	Aoc3	0.185	0.561	Plasma Membrane	enzyme	all genes
AP1AR	adaptor related protein complex 1 associated regulatory protein	Ap1ar	-0.333	0.183	Cytoplasm	other	all genes
AP1B1	adaptor related protein complex 1 subunit beta 1	Ap1b1	-0.075	0.618	Cytoplasm	other	all genes
AP1G1	adaptor related protein complex 1 subunit gamma 1	Ap1g1	0.058	0.696	Cytoplasm	other	all genes
AP1G2	adaptor related protein complex 1 subunit gamma 2	Ap1g2	-0.131	0.394	Cytoplasm	transporter	all genes
AP1M1	adaptor related protein complex 1 subunit mu 1	Ap1m1	-0.216	0.227	Cytoplasm	transporter	all genes
AP1M2	adaptor related protein complex 1 subunit mu 2	Ap1m2	-0.011	0.938	Cytoplasm	transporter	all genes
AP1S1	adaptor related protein complex 1 subunit sigma 1	Ap1s1	-0.275	0.282	Cytoplasm	transporter	all genes
AP1S3	adaptor related protein complex 1 subunit sigma 3	Ap1s3	-0.102	0.692	Cytoplasm	transporter	all genes
AP2A1	adaptor related protein complex 2 subunit alpha 1	Ap2a1	-0.279	0.0499	Cytoplasm	transporter	all genes
AP2A2	adaptor related protein complex 2 subunit alpha 2	Ap2a2	-0.019	0.898	Cytoplasm	transporter	all genes
Ap2b1	adaptor-related protein complex 2, beta 1 subunit	Ap2b1	0.022	0.863	Plasma Membrane	other	all genes
AP2S1	adaptor related protein complex 2 subunit sigma 1	Ap2s1	0.333	0.101	Cytoplasm	transporter	all genes
AP3B1	adaptor related protein complex 3 subunit beta 1	Ap3b1	-0.064	0.687	Plasma Membrane	transporter	all genes
AP3B2	adaptor related protein complex 3 subunit beta 2	Ap3b2	1.466	0.0124	Cytoplasm	other	significant
AP3D1	adaptor related protein complex 3 subunit delta 1	Ap3d1	-0.156	0.239	Cytoplasm	other	all genes
AP3M1	adaptor related protein complex 3 subunit mu 1	Ap3m1	0.218	0.154	Cytoplasm	transporter	all genes
AP3M2	adaptor related protein complex 3 subunit mu 2	Ap3m2	-0.141	0.458	Cytoplasm	transporter	all genes
AP3S1	adaptor related protein complex 3 subunit sigma 1	Ap3s1	-0.14	0.653	Cytoplasm	transporter	all genes
AP3S2	adaptor related protein complex 3 subunit sigma 2	Ap3s2	-0.075	0.672	Cytoplasm	transporter	all genes
AP4B1	adaptor related protein complex 4 subunit beta 1	Ap4b1	-0.068	0.61	Cytoplasm	other	all genes
AP4M1	adaptor related protein complex 4 subunit mu 1	Ap4m1	-0.204	0.48	Cytoplasm	other	all genes
AP4S1	adaptor related protein complex 4 subunit sigma 1	Ap4s1	0.413	0.032	Cytoplasm	other	all genes
AP5B1	adaptor related protein complex 5 subunit beta 1	Ap5b1	-0.43	0.0394	Cytoplasm	other	all genes
AP5S1	adaptor related protein complex 5 subunit sigma 1	Ap5s1	-0.03	0.867	Cytoplasm	other	all genes
AP5Z1	adaptor related protein complex 5 subunit zeta 1	Ap5z1	-0.255	0.0751	Nucleus	other	all genes
APBA3	amyloid beta precursor protein binding family A member 3	Apba3	-0.163	0.384	Cytoplasm	transporter	all genes
APBB1	amyloid beta precursor protein binding family B member 1	Apbb1	0.004	0.987	Cytoplasm	transcription regulator	all genes
APBB3	amyloid beta precursor protein binding family B member 3	Apbb3	-0.154	0.399	Cytoplasm	other	all genes
APCDD1	APC down-regulated 1	Apcdd1	-0.249	0.462	Plasma Membrane	other	all genes
APEH	acylaminoacyl-peptide hydrolase	Apeh	0.065	0.643	Cytoplasm	peptidase	all genes
APEX1	apurinic/apyrimidinic endodeoxyribonuclease 1	Apex1	0.105	0.513	Nucleus	enzyme	all genes
APEX2	apurinic/apyrimidinic endodeoxyribonuclease 2	Apex2	-0.129	0.599	Nucleus	enzyme	all genes
[truncated: 7,946 more rows]

## Sheet: Supplemental Table S3
Table S3: Pathway results table from Ingenuity Pathway Analysis (IPA) software outlining the activated (Z-score > 2) and inhibited (Z-score < -2) pathways in germ-free cauda epididymis.
[truncated: 855 more rows]
